# Supplementary material for: A map of tumor–host interactions in glioma at single-cell resolution
Source: Gigascience. 2020 Oct 14;9(10):giaa109. doi: 10.1093/gigascience/giaa109 (PMC7645027; doi:10.1093/gigascience/giaa109)
Supplement: giaa109_Supplemental_Figures_and_Tables [file giaa109_supplemental_figures_and_tables.zip]

Archive with 19 entries (19 files):
- Figure_S10_R1.pdf
- Figure_S1_R1.pdf
- Figure_S2_R1.pdf
- Figure_S3_R1.pdf
- Figure_S4_R1.pdf
- Figure_S5_R1.pdf
- Figure_S6_R1.pdf
- Figure_S7_R1.pdf
- Figure_S8_R1.pdf
- Figure_S9_R1.pdf
- Table S1_R1.xlsx
- Table S2_R1.xlsx
- Table S3_R1.xlsx
- Table S4_R1.xlsx
- Table S5_R1.xlsx
- Table S6_R1.xlsx
- Table S7_R1.xlsx
- Table S8_R1.xlsx
- Table S9_R1.xlsx
