# Supplementary material for: A map of tumor–host interactions in glioma at single-cell resolution
Source: Gigascience. 2020 Oct 14;9(10):giaa109. doi: 10.1093/gigascience/giaa109 (PMC7645027; doi:10.1093/gigascience/giaa109)
Supplement: giaa109_Supplemental_Figures_and_Tables [file giaa109_supplemental_figures_and_tables.zip › Table S1_R1.xlsx]

## Sheet: interactionTable
Interaction Pair	Interaction Type
CXCL12_ACKR3	simple
CXCL11_ACKR3	simple
CXCL12_CXCR3	simple
CXCL11_CXCR3	simple
CCL19_CXCR3	simple
CCL20_CXCR3	simple
CXCL10_CXCR3	simple
CXCL9_CXCR3	simple
CXCR3_PF4	simple
CXCL12_CXCR4	simple
CXCL12_DPP4	simple
CXCL11_DPP4	simple
CXCL10_DPP4	simple
CXCL9_DPP4	simple
CCL11_DPP4	simple
GCG_DPP4	simple
NPPB_DPP4	simple
VIP_DPP4	simple
GIP_DPP4	simple
CCL22_DPP4	simple
ADCYAP1_DPP4	simple
CXCL2_DPP4	simple
CCL19_CCRL2	simple
CCL19_ACKR4	simple
CCL21_ACKR4	simple
CCL25_ACKR4	simple
CXCL13_ACKR4	simple
CCL19_CCR7	simple
CCL21_CCR7	simple
CCL20_CCR6	simple
TNFRSF6B_TNFSF14	simple
NRG1_MS4A4A	simple
CCL5_CCR1	simple
CCL13_CCR1	simple
CCL18_CCR1	simple
CCL14_CCR1	simple
CCL7_CCR1	simple
CCL3_CCR1	simple
CCL8_CCR1	simple
CCL15_CCR1	simple
CCL23_CCR1	simple
CCL26_CCR1	simple
CCL5_CCR3	simple
CCL11_CCR3	simple
CCL13_CCR3	simple
CCL14_CCR3	simple
CCL7_CCR3	simple
CCL8_CCR3	simple
CCL15_CCR3	simple
CCL26_CCR3	simple
CCL24_CCR3	simple
CCL28_CCR3	simple
CCL5_ACKR2	simple
CCL13_ACKR2	simple
CCL14_ACKR2	simple
CCL7_ACKR2	simple
CCL3_ACKR2	simple
CCL8_ACKR2	simple
CCL4_ACKR2	simple
CCL5_GPR75	simple
ITGB7:ITGAE_CDH1	complex
KLRG1_CDH1	simple
ACKR1_CCL5	simple
CCL5_CCR4	simple
CCL22_CCR4	simple
CCL17_CCR4	simple
CCL5_CCR5	simple
CCL7_CCR5	simple
CCL3_CCR5	simple
CCL8_CCR5	simple
ITGB1:ITGAV_FN1	complex
ITGAV:ITGB3_FN1	complex
ITGA2B:ITGB3_FN1	complex
ITGB7:ITGA4_FN1	complex
ITGB1:ITGA2_FN1	complex
ITGB1:ITGA3_FN1	complex
ITGB1:ITGA4_FN1	complex
ITGB1:ITGA8_FN1	complex
ITGB1:ITGA10_FN1	complex
ITGB1:ITGA11_FN1	complex
ITGB1:ITGA5_FN1	complex
ITGB5:ITGAV_FN1	complex
ITGB1:ITGA5_FBN1	complex
PF4_ACKR1	simple
ITGB2:ITGAM_C3	complex
NRG1_EGFR	simple
TGFA_EGFR	simple
HBEGF_EGFR	simple
EGF_EGFR	simple
BTC_EGFR	simple
EREG_EGFR	simple
AREG_EGFR	simple
EPGN_EGFR	simple
TNFRSF6B_FASLG	simple
TNFRSF1A_FASLG	simple
TNFRSF10B_FASLG	simple
LGALS9_CD44	simple
HBEGF_CD44	simple
SPP1_CD44	simple
SELE_CD44	simple
ITGAV:ITGB3_F2	complex
ITGA2B:ITGB3_F2	complex
GP1BA:GP1BB_F2	complex
CSF2RB:IL5RA_IL5	complex
ACKR1_CXCL8	simple
CXCL8_CXCR1	simple
CXCL5_CXCR1	simple
CXCL6_CXCR1	simple
CXCL1_CXCR1	simple
CXCL8_CXCR2	simple
CXCL2_CXCR2	simple
CXCL5_CXCR2	simple
PPBP_CXCR2	simple
CXCL6_CXCR2	simple
CXCL1_CXCR2	simple
CXCL3_CXCR2	simple
ITGA2B:ITGB3_PLG	complex
ITGB7:ITGA4_VCAM1	complex
ITGB2:ITGAD_VCAM1	complex
ITGB1:ITGA9_VCAM1	complex
GH1_PRLR	simple
CSHL1_PRLR	simple
PRL_PRLR	simple
CSF1_CSF1R	simple
CSF3_CSF1R	simple
CSF2_CSF1R	simple
IL34_CSF1R	simple
ITGB1:ITGA2_COL1A1	complex
ITGB1:ITGA10_COL1A1	complex
ITGB1:ITGA11_COL1A1	complex
ITGB1:ITGA1_COL1A1	complex
EGFR_TGFB1	simple
ITGAV:ITGB6_TGFB1	complex
TGFBR1:TGFBR2_TGFB1	complex
TGFBR2:ACVR1_TGFB1	complex
TGFBR3_TGFB1	simple
TTR_AGER	simple
IL1R2:IL1RAP_IL1B	complex
IL1R1:IL1RAP_IL1B	complex
APP_CD74	simple
NRP2_VEGFA	simple
FLT1:KDR_VEGFA	complex
KDR_VEGFA	simple
FLT1_VEGFA	simple
NRP1_VEGFA	simple
FAS_TNF	simple
FASLG_FAS	simple
IL10RA:IL10RB_IL10	complex
ACKR1_CCL2	simple
ACKR2_CCL2	simple
HLA-F_KIR3DL1	simple
SCGB3A1_FGFR4	simple
FGF1_FGFR4	simple
FGF2_FGFR4	simple
FGF5_FGFR4	simple
KLRK1:HCST_ULBP1	complex
RIPK1_TNFSF10	simple
TNFRSF10C_TNFSF10	simple
IL1R2:IL1RAP_IL1A	complex
IL1R1:IL1RAP_IL1A	complex
ITGB1:ITGA2_COL4A1	complex
ITGB1:ITGA10_COL4A1	complex
ITGB1:ITGA11_COL4A1	complex
ITGB1:ITGA1_COL4A1	complex
FGFR3_FGF2	simple
IL2RB:IL2RG_IL2	complex
IL2RA:IL2RB:IL2RG_IL2	complex
CD24_SELP	simple
CD34_SELP	simple
ITGB2:ITGAM_F10	complex
ITGB1:ITGA2_COL4A2	complex
ITGB1:ITGA10_COL4A2	complex
ITGB1:ITGA11_COL4A2	complex
ITGB1:ITGA1_COL4A2	complex
CEACAM1_CD209	simple
CCL11_CCR2	simple
CCL13_CCR2	simple
CCL7_CCR2	simple
CCL8_CCR2	simple
CCL26_CCR2	simple
CCL24_CCR2	simple
CCL2_CCR2	simple
CCL16_CCR2	simple
TNFSF13B_CD40	simple
CD40LG_CD40	simple
TNF_TNFRSF1A	simple
GRN_TNFRSF1A	simple
LTA_TNFRSF1A	simple
NTF3_NGFR	simple
NGF_NGFR	simple
NTF4_NGFR	simple
BDNF_NGFR	simple
CD8A:CD8B_LCK	complex
PECAM1_CD38	simple
TNF_RIPK1	simple
LTA_RIPK1	simple
NOV_NOTCH1	simple
JAG1_NOTCH1	simple
DLL1_NOTCH1	simple
INSL6_NOTCH1	simple
DLK1_NOTCH1	simple
JAG2_NOTCH1	simple
DLL3_NOTCH1	simple
DLL4_NOTCH1	simple
TNFSF10_TNFRSF10B	simple
HLA-C_KIR2DL3	simple
KIR2DL1_HLA-C	simple
C5_C5AR1	simple
CD74_MIF	simple
EFNA3_EPHA8	simple
EFNA2_EPHA8	simple
EFNA5_EPHA8	simple
EFNA1_EPHA8	simple
EFNA4_EPHA8	simple
ACKR2_CCL11	simple
INSR_INS	simple
GCG_GLP2R	simple
GCG_IDE	simple
INS_IDE	simple
CCL3_IDE	simple
IGF2_IDE	simple
NPPB_NPR1	simple
NPPA_NPR1	simple
NPPB_NPR3	simple
NPPC_NPR3	simple
OSTN_NPR3	simple
NPPB_NPR2	simple
NPPC_NPR2	simple
GHRH_VIPR1	simple
VIP_VIPR1	simple
SCT_VIPR1	simple
NGF_NTRK1	simple
PTPRC_CD22	simple
EPO_EPOR	simple
CD48_CD244	simple
PTPRC_MRC1	simple
DPP4_PYY	simple
ADCYAP1_SCTR	simple
SCT_SCTR	simple
ADCYAP1_ADCYAP1R1	simple
PROS1_AXL	simple
GAS6_AXL	simple
GAS6_MERTK	simple
PTN_ALK	simple
MDK_ALK	simple
HGF_MET	simple
ITGB1:ITGAV_VTN	complex
ITGAV:ITGB3_VTN	complex
ITGA2B:ITGB3_VTN	complex
PVR_CD226	simple
NECTIN2_CD226	simple
PVR_NECTIN3	simple
NECTIN2_NECTIN3	simple
TIGIT_NECTIN3	simple
NECTIN1_NECTIN3	simple
TIGIT_PVR	simple
CD96_PVR	simple
CD96_NECTIN1	simple
CSF3_CSF3R	simple
CSF2_CSF3R	simple
ITGB1:ITGA2_COL8A1	complex
ITGB1:ITGA10_COL8A1	complex
ITGB1:ITGA11_COL8A1	complex
ITGB1:ITGA1_COL8A1	complex
NTRK2_NTF4	simple
GHRL_TBXA2R	simple
PENK_MRGPRX1	simple
ENTPD1_ADORA1	simple
NMU_NMUR1	simple
NMS_NMUR1	simple
NMU_NMUR2	simple
NMS_NMUR2	simple
TNFSF12_TNFRSF12A	simple
TIGIT_NECTIN2	simple
SEMA4C_PLXNB2	simple
PTN_PLXNB2	simple
SEMA4D_PLXNB2	simple
SEMA4G_PLXNB2	simple
EFNA3_EPHA2	simple
EFNA2_EPHA2	simple
EFNA5_EPHA2	simple
EFNA1_EPHA2	simple
EFNA4_EPHA2	simple
UCN_CRHR2	simple
UCN2_CRHR2	simple
UCN3_CRHR2	simple
APP_FPR2	simple
ANXA1_FPR2	simple
CAMP_FPR2	simple
SAA1_FPR2	simple
ITGB2:ITGAD_ICAM3	complex
CD209_ICAM3	simple
CLEC4M_ICAM3	simple
ITGB2:ITGAL_ICAM3	complex
B2M:FCGRT_ALB	complex
TNFSF14_TNFRSF14	simple
MIF_TNFRSF14	simple
LTA_TNFRSF14	simple
TNFSF13_TNFRSF14	simple
BTLA_TNFRSF14	simple
CD160_TNFRSF14	simple
ITGB1:ITGA2_COL14A1	complex
ITGB1:ITGA10_COL14A1	complex
ITGB1:ITGA11_COL14A1	complex
ITGB1:ITGA1_COL14A1	complex
WNT1_CD36	simple
NGFR_TTR	simple
FGF7_FGFR2	simple
TFF1_FGFR2	simple
FGF1_FGFR2	simple
FGF2_FGFR2	simple
FGF8_FGFR2	simple
FGF9_FGFR2	simple
FGF23_FGFR2	simple
FGF6_FGFR2	simple
IL7R:CRLF2_TSLP	complex
EFNB1_EPHB4	simple
EPO_EPHB4	simple
EFNB2_EPHB4	simple
EFNB3_EPHB4	simple
F11R_BDNF	simple
ITGAV:ITGB3_LAMC1	complex
ITGB1:ITGA2_LAMC1	complex
ITGB1:ITGA6_LAMC1	complex
ITGB1:ITGA7_LAMC1	complex
LIFR:IL6ST_OSM	complex
OSMR:IL6ST_OSM	complex
LILRB4_LAIR1	simple
IL2RB:IL2RG_IL15	complex
NTF3_NTRK3	simple
LGALS9_HAVCR2	simple
IL20RA:IL10RB_IL26	complex
ITGB1:ITGA2_COL4A6	complex
ITGB1:ITGA10_COL4A6	complex
ITGB1:ITGA11_COL4A6	complex
ITGB1:ITGA1_COL4A6	complex
IL7R:IL2RG_IL7	complex
RLN2_RXFP3	simple
RLN3_RXFP3	simple
INSL5_RXFP3	simple
DSC2_DSG2	simple
IGF2_IGF2R	simple
JAG1_NOTCH2	simple
DLK1_NOTCH2	simple
JAG2_NOTCH2	simple
DLL3_NOTCH2	simple
DLL4_NOTCH2	simple
IL24_NOTCH2	simple
MTNR1B_COPA	simple
SORT1_COPA	simple
WNT1_ROR2	simple
WNT5A_FZD5	simple
WNT7A_FZD5	simple
PSAP_GPR37	simple
MST1_MST1R	simple
FGF1_FGFR3	simple
FGFR2_FGFR3	simple
FGF8_FGFR3	simple
FGF9_FGFR3	simple
ITGB1:ITGA2_COL7A1	complex
ITGB1:ITGA10_COL7A1	complex
ITGB1:ITGA11_COL7A1	complex
ITGB1:ITGA1_COL7A1	complex
TNF_TNFRSF1B	simple
GRN_TNFRSF1B	simple
LTA_TNFRSF1B	simple
MIF_TNFRSF10D	simple
TNFSF10_TNFRSF10D	simple
DSC2_DSG1	simple
DSC1_DSG1	simple
ITGB2:ITGAM_ICAM1	complex
SPN_ICAM1	simple
ITGB2:ITGAL_ICAM1	complex
BDNF_NTRK2	simple
ITGB1:ITGA2_COL17A1	complex
ITGB1:ITGA10_COL17A1	complex
ITGB1:ITGA11_COL17A1	complex
ITGB1:ITGA1_COL17A1	complex
ITGAV:ITGB3_THBS1	complex
ITGA2B:ITGB3_THBS1	complex
ITGB1:ITGA3_THBS1	complex
SELPLG_SELE	simple
CEACAM1_SELE	simple
JAG1_NOTCH3	simple
DLL1_NOTCH3	simple
DLK1_NOTCH3	simple
JAG2_NOTCH3	simple
DLL3_NOTCH3	simple
DLL4_NOTCH3	simple
LRP1_MDK	simple
PTPRZ1_MDK	simple
KIR3DL2_HLA-B	simple
GAST_CCKBR	simple
CCK_CCKBR	simple
CEACAM6_CEACAM1	simple
CEACAM5_CEACAM1	simple
CEACAM8_CEACAM1	simple
ADRB2_VEGFB	simple
FLT1:KDR_VEGFB	complex
FLT1_VEGFB	simple
NRP1_VEGFB	simple
ITGAV:ITGB3_MMP2	complex
ITGB1:ITGA3_CSPG4	complex
ALCAM_CD6	simple
RSPO1_LGR4	simple
RSPO2_LGR4	simple
RSPO3_LGR4	simple
RSPO4_LGR4	simple
ASGR2_ADIPOQ	simple
CLEC2D_ADIPOQ	simple
PROKR2_ADIPOQ	simple
CD28_CD86	simple
CCL25_CCR9	simple
CXCL13_CXCR5	simple
C5_C5AR2	simple
LRP1_PDGFB	simple
PDGFRA:PDGFRB_PDGFB	complex
TNFSF14_LTBR	simple
LTB_LTBR	simple
TNF_LTBR	simple
LTBR_LTA	simple
BMP10_ACVRL1:BMPR2	complex
GDF2_ACVRL1:BMPR2	complex
TNFRSF6B_TNFSF15	simple
EDA_EDA2R	simple
NRG1_ERBB4	simple
HBEGF_ERBB4	simple
BTC_ERBB4	simple
EREG_ERBB4	simple
NRG2_ERBB4	simple
NRG3_ERBB4	simple
NRG4_ERBB4	simple
NRG1_ERBB3	simple
BTC_ERBB3	simple
NRG2_ERBB3	simple
IGF1R_IGF2	simple
ITGAV:ITGB3_SPP1	complex
ITGB1:ITGA4_SPP1	complex
ITGB1:ITGA9_SPP1	complex
CCR3_CCL3	simple
CCL28_CCR10	simple
CCL27_CCR10	simple
CCR5_CCL4	simple
PROS1_TYRO3	simple
GAS6_TYRO3	simple
FGF1_FGFR1	simple
FGF2_FGFR1	simple
FGF8_FGFR1	simple
FGF23_FGFR1	simple
EFNA3_EPHA3	simple
EFNA2_EPHA3	simple
EFNA5_EPHA3	simple
EFNA1_EPHA3	simple
EFNA4_EPHA3	simple
FCRL4_TFF1	simple
EFNA3_EPHA4	simple
EFNB1_EPHA4	simple
EFNA5_EPHA4	simple
EFNA1_EPHA4	simple
EFNA4_EPHA4	simple
EFNB2_EPHA4	simple
EFNB3_EPHA4	simple
EPHB2_EFNA5	simple
EPHA7_EFNA5	simple
JAG1_CD46	simple
PLXNC1_SEMA7A	simple
FLT3LG_FLT3	simple
CDH1_ITGB1:ITGA2	complex
POMC_MC1R	simple
FGFR1_FGF5	simple
FGFR3_FGF5	simple
FGFR2_FGF5	simple
FGFR1_FGF19	simple
FGFR4_FGF19	simple
FGFR1_NCAM1	simple
IL22RA1:IL20RB_IL24	complex
IL20RA:IL20RB_IL24	complex
ACKR1_CXCL1	simple
ITGB1:ITGA3_LAMA3	complex
TGFBR1:TGFBR2_TGFB2	complex
TGFBR2:ACVR1_TGFB2	complex
TNFRSF1A_TNFSF13	simple
FAS_TNFSF13	simple
PTPRZ1_PTN	simple
TGFBR1:TGFBR2_TGFB3	complex
TGFBR2:ACVR1_TGFB3	complex
TGFBR3_TGFB3	simple
IL6R:IL6ST_IL6	complex
ITGAV:ITGB3_VWF	complex
GP1BA:GP1BB_VWF	complex
ITGAV:ITGB3_TNC	complex
ITGB1:ITGA4_TNC	complex
ITGB1:ITGA8_TNC	complex
ITGB1:ITGA9_TNC	complex
ITGAV:ITGB6_TNC	complex
ITGAV:ITGB3_OMD	complex
ITGA2B:ITGB3_FGA:FGG:FGB	complex
ITGB2:ITGAM_FGA:FGG:FGB	complex
ITGAX:ITGB2_FGA:FGG:FGB	complex
CALCA_CALCR	simple
ADM_CALCR	simple
ADM2_CALCR	simple
IAPP_CALCR	simple
CALCB_CALCR	simple
ITGB1:ITGA2_COL3A1	complex
ITGB1:ITGA10_COL3A1	complex
ITGB1:ITGA11_COL3A1	complex
ITGB1:ITGA1_COL3A1	complex
ITGB1:ITGA2_COL5A1	complex
ITGB1:ITGA10_COL5A1	complex
ITGB1:ITGA11_COL5A1	complex
ITGB1:ITGA1_COL5A1	complex
ITGB1:ITGA2_COL2A1	complex
ITGB1:ITGA10_COL2A1	complex
ITGB1:ITGA11_COL2A1	complex
ITGB1:ITGA1_COL2A1	complex
ANXA1_FPR1	simple
ANXA1_FPR3	simple
HEBP1_FPR3	simple
CD58_CD2	simple
SEMA4A_PLXND1	simple
SEMA3E_PLXND1	simple
SEMA4D_PLXNB1	simple
ITGB2:ITGAL_ICAM4	complex
ITGB7:ITGA4_MADCAM1	complex
ITGB1:ITGA2_COL1A2	complex
ITGB1:ITGA10_COL1A2	complex
ITGB1:ITGA11_COL1A2	complex
ITGB1:ITGA1_COL1A2	complex
KIR3DL1_HLA-A	simple
ITGB1:ITGA4_PLA2G2A	complex
ITGB1:ITGA5_PLA2G2A	complex
LILRB1_HLA-G	simple
SELP_SELPLG	simple
SELL_SELPLG	simple
CLEC2D_FAM3C	simple
SORT1_GRN	simple
ITGB1:ITGA2_COL9A2	complex
ITGB1:ITGA10_COL9A2	complex
ITGB1:ITGA11_COL9A2	complex
ITGB1:ITGA1_COL9A2	complex
ITGB1:ITGA2_COL4A5	complex
ITGB1:ITGA10_COL4A5	complex
ITGB1:ITGA11_COL4A5	complex
ITGB1:ITGA1_COL4A5	complex
ITGB1:ITGA2_COL6A2	complex
ITGB1:ITGA10_COL6A2	complex
ITGB1:ITGA11_COL6A2	complex
ITGB1:ITGA1_COL6A2	complex
ITGB1:ITGA2_COL9A1	complex
ITGB1:ITGA10_COL9A1	complex
ITGB1:ITGA11_COL9A1	complex
ITGB1:ITGA1_COL9A1	complex
ITGB1:ITGA2_COL10A1	complex
ITGB1:ITGA10_COL10A1	complex
ITGB1:ITGA11_COL10A1	complex
ITGB1:ITGA1_COL10A1	complex
ITGB1:ITGA2_COL16A1	complex
ITGB1:ITGA10_COL16A1	complex
ITGB1:ITGA11_COL16A1	complex
ITGB1:ITGA1_COL16A1	complex
ITGB1:ITGA2_COL6A3	complex
ITGB1:ITGA10_COL6A3	complex
ITGB1:ITGA11_COL6A3	complex
ITGB1:ITGA1_COL6A3	complex
ITGB1:ITGA2_COL6A6	complex
ITGB1:ITGA10_COL6A6	complex
ITGB1:ITGA11_COL6A6	complex
ITGB1:ITGA1_COL6A6	complex
ITGB1:ITGA2_COL6A5	complex
ITGB1:ITGA10_COL6A5	complex
ITGB1:ITGA11_COL6A5	complex
ITGB1:ITGA1_COL6A5	complex
ITGB1:ITGA2_COL5A2	complex
ITGB1:ITGA10_COL5A2	complex
ITGB1:ITGA11_COL5A2	complex
ITGB1:ITGA1_COL5A2	complex
ITGB1:ITGA2_COL11A1	complex
ITGB1:ITGA10_COL11A1	complex
ITGB1:ITGA11_COL11A1	complex
ITGB1:ITGA1_COL11A1	complex
ITGB1:ITGA2_COL6A1	complex
ITGB1:ITGA10_COL6A1	complex
ITGB1:ITGA11_COL6A1	complex
ITGB1:ITGA1_COL6A1	complex
ITGB1:ITGA2_COL11A2	complex
ITGB1:ITGA10_COL11A2	complex
ITGB1:ITGA11_COL11A2	complex
ITGB1:ITGA1_COL11A2	complex
ITGB1:ITGA2_COL8A2	complex
ITGB1:ITGA10_COL8A2	complex
ITGB1:ITGA11_COL8A2	complex
ITGB1:ITGA1_COL8A2	complex
ITGB1:ITGA2_COL5A3	complex
ITGB1:ITGA10_COL5A3	complex
ITGB1:ITGA11_COL5A3	complex
ITGB1:ITGA1_COL5A3	complex
ITGB1:ITGA2_COL15A1	complex
ITGB1:ITGA10_COL15A1	complex
ITGB1:ITGA11_COL15A1	complex
ITGB1:ITGA1_COL15A1	complex
ITGB1:ITGA2_COL18A1	complex
ITGB1:ITGA10_COL18A1	complex
ITGB1:ITGA11_COL18A1	complex
ITGB1:ITGA1_COL18A1	complex
ITGB1:ITGA2_COL4A4	complex
ITGB1:ITGA10_COL4A4	complex
ITGB1:ITGA11_COL4A4	complex
ITGB1:ITGA1_COL4A4	complex
ITGB1:ITGA2_COL4A3	complex
ITGB1:ITGA10_COL4A3	complex
ITGB1:ITGA11_COL4A3	complex
ITGB1:ITGA1_COL4A3	complex
ITGB1:ITGA2_COL9A3	complex
ITGB1:ITGA10_COL9A3	complex
ITGB1:ITGA11_COL9A3	complex
ITGB1:ITGA1_COL9A3	complex
ITGB1:ITGA2_COL19A1	complex
ITGB1:ITGA10_COL19A1	complex
ITGB1:ITGA11_COL19A1	complex
ITGB1:ITGA1_COL19A1	complex
ITGB1:ITGA2_COL24A1	complex
ITGB1:ITGA10_COL24A1	complex
ITGB1:ITGA11_COL24A1	complex
ITGB1:ITGA1_COL24A1	complex
ITGB1:ITGA2_COL28A1	complex
ITGB1:ITGA10_COL28A1	complex
ITGB1:ITGA11_COL28A1	complex
ITGB1:ITGA1_COL28A1	complex
ITGB1:ITGA2_COL13A1	complex
ITGB1:ITGA10_COL13A1	complex
ITGB1:ITGA11_COL13A1	complex
ITGB1:ITGA1_COL13A1	complex
ITGB1:ITGA2_COL27A1	complex
ITGB1:ITGA10_COL27A1	complex
ITGB1:ITGA11_COL27A1	complex
ITGB1:ITGA1_COL27A1	complex
ITGB1:ITGA2_COL22A1	complex
ITGB1:ITGA10_COL22A1	complex
ITGB1:ITGA11_COL22A1	complex
ITGB1:ITGA1_COL22A1	complex
ITGB1:ITGA2_COL26A1	complex
ITGB1:ITGA10_COL26A1	complex
ITGB1:ITGA11_COL26A1	complex
ITGB1:ITGA1_COL26A1	complex
ITGB1:ITGA2_COL21A1	complex
ITGB1:ITGA10_COL21A1	complex
ITGB1:ITGA11_COL21A1	complex
ITGB1:ITGA1_COL21A1	complex
ITGB1:ITGA2_COL12A1	complex
ITGB1:ITGA10_COL12A1	complex
ITGB1:ITGA11_COL12A1	complex
ITGB1:ITGA1_COL12A1	complex
ITGB1:ITGA2_COL20A1	complex
ITGB1:ITGA10_COL20A1	complex
ITGB1:ITGA11_COL20A1	complex
ITGB1:ITGA1_COL20A1	complex
CXCR1_PPBP	simple
PDGFB_PDGFRA	simple
PDGFA_PDGFRA	simple
PDGFC_PDGFRA	simple
PDGFB_PDGFRB	simple
PDGFD_PDGFRB	simple
FGFR3_FGF7	simple
FGFR2_FGF10	simple
C3_C3AR1	simple
FCER2_CR2	simple
PYY_NPY1R	simple
PYY_NPY2R	simple
PYY_NPY4R	simple
PPY_NPY4R	simple
AGT_AGTR1	simple
CD80_CTLA4	simple
CD86_CTLA4	simple
TNFSF15_TNFRSF25	simple
GHRL_PTGIR	simple
CD44_HGF	simple
ROR1_NGF	simple
ROR1_WNT5A	simple
FZD1_WNT5A	simple
KITLG_KIT	simple
EFNA3_EPHA1	simple
EFNA2_EPHA1	simple
EFNA5_EPHA1	simple
EFNA1_EPHA1	simple
EFNA4_EPHA1	simple
NCR3_BAG6	simple
SELE_GLG1	simple
FCER2_ITGAV:ITGB3	complex
FGF1_ITGAV:ITGB3	complex
FGF2_ITGAV:ITGB3	complex
PLAUR_ITGAV:ITGB3	complex
THY1_ITGAV:ITGB3	complex
L1CAM_ITGAV:ITGB3	complex
FCER2_ITGAX:ITGB2	complex
ICAM1_ITGAX:ITGB2	complex
THY1_ITGAX:ITGB2	complex
FCER2_ITGB2:ITGAM	complex
THY1_ITGB2:ITGAM	complex
JAM3_ITGB2:ITGAM	complex
GP1BA_ITGB2:ITGAM	complex
CD80_CD28	simple
EPHA4_EFNA2	simple
EPHA7_EFNA2	simple
NTRK2_NTF3	simple
NTRK1_NTF3	simple
BDNF_SORT1	simple
IL1RL1:IL1RAP_IL33	complex
TTR_DDR1	simple
AGT_AGTR2	simple
NRP1_SEMA3A	simple
WNT3_FZD7	simple
WNT1_FZD8	simple
WNT3A_FZD8	simple
WNT5A_FZD3	simple
WNT2_FZD3	simple
WNT1_FZD1	simple
WNT7B_FZD1	simple
SEMA5A_PLXNB3	simple
IL13_IL13RA2	simple
SPN_SIGLEC1	simple
IL15_IL15RA	simple
KNG1_BDKRB1	simple
CD99_PILRA	simple
NRP2_SEMA3F	simple
VCAM1_ITGB1:ITGA4	complex
JAM2_ITGB1:ITGA4	complex
PLAUR_ITGB1:ITGA4	complex
TNFSF10_TNFRSF10A	simple
EFNA3_EPHA5	simple
EFNA2_EPHA5	simple
EFNA5_EPHA5	simple
EFNA1_EPHA5	simple
EFNA4_EPHA5	simple
EFNA3_EPHA7	simple
EFNA1_EPHA7	simple
EFNA4_EPHA7	simple
GDF9_TGFBR1:BMPR2	complex
GH1_GHR	simple
GH2_GHR	simple
TGFB2_TGFBR3	simple
CGA_LHCGR	simple
CSF2RB:CSF2RA_CSF2	complex
EDA_EDAR	simple
PDGFC_FLT4	simple
VEGFC_FLT4	simple
VEGFD_FLT4	simple
ADGRE5_CD55	simple
FSHB_FSHR	simple
FGFR3_FGF4	simple
EFNB1_EPHB1	simple
EFNB2_EPHB1	simple
EFNB3_EPHB1	simple
HLA-F_LILRB1	simple
SEMA4D_CD72	simple
IL11RA:IL6ST_IL11	complex
IL1R2:IL1RAP_IL1RN	complex
IL1R1:IL1RAP_IL1RN	complex
CCR3_CCL3L1	simple
CCR1_CCL3L1	simple
DSG2_DSC1	simple
DSG1_DSC3	simple
DSG2_DSC3	simple
ICAM1_ITGAL	simple
NRP2_PGF	simple
FLT1:KDR_PGF	complex
FLT1_PGF	simple
NRP1_PGF	simple
NRP2_SEMA3C	simple
KDR_VEGFC	simple
KDR_VEGFD	simple
CEACAM6_CEACAM8	simple
CEACAM5_CD8A	simple
CEACAM5_CD1D	simple
PTHLH_PRLHR	simple
PRLH_PRLHR	simple
NPR3_NPPA	simple
NPR2_NPPA	simple
AVPR1A_VIP	simple
AVPR1A_AVP	simple
SELL_CD34	simple
SELL_PODXL	simple
CNTFR:LIFR:IL6ST_CNTF	complex
IFNG_IFNGR1:IFNGR2	complex
HLA-F_KIR3DS1	simple
HLA-F_LILRB2	simple
HLA-G_LILRB2	simple
CD1D_LILRB2	simple
HLA-F_KIR3DL2	simple
KLRK1:HCST_RAET1L	complex
KLRK1:HCST_MICA	complex
KLRK1:HCST_MICB	complex
KLRK1:HCST_ULBP3	complex
KLRK1:HCST_ULBP2	complex
KLRK1:HCST_RAET1E	complex
KLRK1:HCST_RAET1G	complex
ADORA2A_NAMPT	simple
ENTPD1_ADORA2A	simple
TNFSF10_TNFRSF11B	simple
TNFSF11_TNFRSF11B	simple
BMP2_BMPR1A:BMPR2	complex
BMP7_BMPR1A:BMPR2	complex
BMP4_BMPR1A:BMPR2	complex
BMP6_BMPR1A:BMPR2	complex
GDF5_BMPR1A:BMPR2	complex
BMP5_BMPR1A:BMPR2	complex
BMP8A_BMPR1A:BMPR2	complex
GDF6_BMPR1A:BMPR2	complex
GDF7_BMPR1A:BMPR2	complex
BMP2_BMPR1A:ACVR2A	complex
BMP7_BMPR1A:ACVR2A	complex
BMP4_BMPR1A:ACVR2A	complex
BMP6_BMPR1A:ACVR2A	complex
GDF5_BMPR1A:ACVR2A	complex
BMP5_BMPR1A:ACVR2A	complex
BMP8A_BMPR1A:ACVR2A	complex
GDF6_BMPR1A:ACVR2A	complex
GDF7_BMPR1A:ACVR2A	complex
BMP2_BMPR1A:ACVR2B	complex
BMP7_BMPR1A:ACVR2B	complex
BMP4_BMPR1A:ACVR2B	complex
BMP6_BMPR1A:ACVR2B	complex
GDF5_BMPR1A:ACVR2B	complex
BMP5_BMPR1A:ACVR2B	complex
BMP8A_BMPR1A:ACVR2B	complex
GDF6_BMPR1A:ACVR2B	complex
GDF7_BMPR1A:ACVR2B	complex
BMP2_BMPR1B:BMPR2	complex
BMP7_BMPR1B:BMPR2	complex
BMP4_BMPR1B:BMPR2	complex
BMP6_BMPR1B:BMPR2	complex
GDF5_BMPR1B:BMPR2	complex
BMP5_BMPR1B:BMPR2	complex
BMP8A_BMPR1B:BMPR2	complex
GDF6_BMPR1B:BMPR2	complex
GDF7_BMPR1B:BMPR2	complex
BMP15_BMPR1B:BMPR2	complex
BMP2_BMPR1B:ACVR2A	complex
BMP7_BMPR1B:ACVR2A	complex
BMP4_BMPR1B:ACVR2A	complex
BMP6_BMPR1B:ACVR2A	complex
GDF5_BMPR1B:ACVR2A	complex
BMP5_BMPR1B:ACVR2A	complex
BMP8A_BMPR1B:ACVR2A	complex
GDF6_BMPR1B:ACVR2A	complex
GDF7_BMPR1B:ACVR2A	complex
BMP2_BMPR1B:ACVR2B	complex
BMP7_BMPR1B:ACVR2B	complex
BMP4_BMPR1B:ACVR2B	complex
BMP6_BMPR1B:ACVR2B	complex
GDF5_BMPR1B:ACVR2B	complex
BMP5_BMPR1B:ACVR2B	complex
BMP8A_BMPR1B:ACVR2B	complex
GDF6_BMPR1B:ACVR2B	complex
GDF7_BMPR1B:ACVR2B	complex
BMP7_ACVR1:BMPR2	complex
BMP6_ACVR1:BMPR2	complex
BMP5_ACVR1:BMPR2	complex
BMP8A_ACVR1:BMPR2	complex
BMP7_ACVR1:ACVR2B	complex
BMP6_ACVR1:ACVR2B	complex
BMP5_ACVR1:ACVR2B	complex
BMP8A_ACVR1:ACVR2B	complex
BMP7_ACVR1:ACVR2A	complex
BMP6_ACVR1:ACVR2A	complex
BMP5_ACVR1:ACVR2A	complex
BMP8A_ACVR1:ACVR2A	complex
NPB_NPBWR2	simple
NPW_NPBWR2	simple
CCL16_HRH4	simple
TNFSF13B_TNFRSF13C	simple
TNFSF13B_TNFRSF17	simple
TNFSF13_TNFRSF17	simple
TNFSF13B_TNFRSF13B	simple
TNFSF13_TNFRSF13B	simple
CD40LG_ITGA2B:ITGB3	complex
CD40LG_ITGB1:ITGA5	complex
L1CAM_ITGB1:ITGA5	complex
EFNB1_EPHB3	simple
EFNB2_EPHB3	simple
EFNB3_EPHB3	simple
EFNB1_EPHB6	simple
EFNB2_EPHB6	simple
EFNB3_EPHB6	simple
EFNB1_EPHB2	simple
EFNB2_EPHB2	simple
EFNB3_EPHB2	simple
FSHR_CGA	simple
CD274_CD80	simple
EDN2_EDNRA	simple
SIRPA_CD47	simple
SIRPB1:TYROBP_CD47	complex
CD70_CD27	simple
FGFR2_FGF3	simple
LEP_LEPR	simple
NOTCH2_DLL1	simple
JAG1_NOTCH4	simple
DLL1_NOTCH4	simple
DLK1_NOTCH4	simple
JAG2_NOTCH4	simple
DLL3_NOTCH4	simple
DLL4_NOTCH4	simple
CD177_PECAM1	simple
POMC_MC4R	simple
AGRP_MC4R	simple
PTN_PTPRS	simple
GUCA2B_GUCY2C	simple
GUCA2A_GUCY2C	simple
POMC_MC5R	simple
AGRP_MC5R	simple
JAM2_JAM3	simple
PTHLH_PTH1R	simple
PTH_PTH1R	simple
PTHLH_PTH2R	simple
PTH_PTH2R	simple
IDE_IAPP	simple
BST2_LILRA4	simple
APELA_APLNR	simple
APLN_APLNR	simple
PSAP_GPR37L1	simple
RYK_WNT3A	simple
FZD1_WNT3A	simple
RYK_WNT1	simple
IL1RAPL1_IL37	simple
IL18R1:SIGIRR_IL37	complex
POMC_MC3R	simple
AGRP_MC3R	simple
GAL_GALR1	simple
GALP_GALR1	simple
GAL_GALR2	simple
GALP_GALR2	simple
GAL_GALR3	simple
GALP_GALR3	simple
GHRL_GHSR	simple
LEAP2_GHSR	simple
GHRL_PTGER3	simple
GHRL_MLNR	simple
ITGB2:ITGAL_ICAM2	complex
ITGB2:ITGAL_F11R	complex
INSL3_RXFP1	simple
RLN2_RXFP1	simple
RLN3_RXFP1	simple
RLN1_RXFP1	simple
INSL3_RXFP2	simple
RLN2_RXFP2	simple
RLN3_RXFP2	simple
RLN1_RXFP2	simple
HLA-E_KLRC1	simple
HLA-E_KLRK1	simple
IL7R:CRLF2_CRLF2	complex
EFNB2_EPO	simple
IL6_HRH1	simple
LIFR:IL6ST_LIF	complex
MSTN_ACVR1B:ACVR2B	complex
GDF11_ACVR1B:ACVR2B	complex
GDF1_ACVR1B:ACVR2B	complex
GDF3_ACVR1B:ACVR2B	complex
GDF10_ACVR1B:ACVR2B	complex
MSTN_ACVR1B:ACVR2A	complex
GDF11_ACVR1B:ACVR2A	complex
BMP3_ACVR1B:ACVR2A	complex
MSTN_TGFBR1:ACVR2A	complex
GDF11_TGFBR1:ACVR2A	complex
MSTN_TGFBR1:ACVR2B	complex
GDF11_TGFBR1:ACVR2B	complex
RLN3_RXFP4	simple
INSL5_RXFP4	simple
TNFSF11_TNFRSF11A	simple
ENTPD1_ADORA2B	simple
ENTPD1_ADORA3	simple
IFNL3_IL10RB:IFNLR1	complex
IFNL1_IL10RB:IFNLR1	complex
IFNL2_IL10RB:IFNLR1	complex
GPR25_RETN	simple
ACVR2B_INHBE	simple
ACVR2A_INHBE	simple
GRP_GRPR	simple
CADM1_CRTAM	simple
CCK_CCKAR	simple
PROK1_PROKR2	simple
PROK2_PROKR2	simple
IGF1R_IGF1	simple
ITGB4:ITGA6_IGF1	complex
CD47_SIRPG	simple
NPR1_NPPC	simple
ADM_MRGPRX2	simple
SEMA7A_ITGB1:ITGA1	complex
PDGFRA:PDGFRB_PDGFD	complex
PPY_NPY5R	simple
TNFSF9_TNFRSF9	simple
WNT4_FZD6	simple
WNT5A_FZD6	simple
IL22RA1:IL20RB_IL20	complex
IL20RA:IL20RB_IL20	complex
IL20RA:IL20RB_IL19	complex
RARRES2_CMKLR1	simple
RARRES2_GPR1	simple
WNT5A_FZD2	simple
WNT3A_FZD2	simple
WNT2_FZD2	simple
RSPO1_LGR5	simple
RSPO2_LGR5	simple
RSPO3_LGR5	simple
RSPO4_LGR5	simple
RSPO1_LGR6	simple
RSPO2_LGR6	simple
RSPO3_LGR6	simple
RSPO4_LGR6	simple
CXCL16_CXCR6	simple
WNT2_FZD4	simple
WNT7B_FZD4	simple
WNT2B_FZD4	simple
WNT2_FZD9	simple
NCR3_NCR3LG1	simple
WNT7B_FZD10	simple
QRFP_QRFPR	simple
ICOS_ICOSLG	simple
CCR1_CCL16	simple
CCR8_CCL16	simple
NPB_NPBWR1	simple
NPW_NPBWR1	simple
TNFSF8_TNFRSF8	simple
GDF15_GFRAL	simple
GNRH2_GNRHR	simple
ENHO_GPR19	simple
CXCL17_GPR35	simple
KISS1_KISS1R	simple
NPVF_NPFFR1	simple
NPS_NPSR1	simple
NTS_NTSR1	simple
HCRT_HCRTR1	simple
HCRT_HCRTR2	simple
PROK1_PROKR1	simple
PROK2_PROKR1	simple
CORT_SSTR1	simple
CORT_SSTR4	simple
UTS2_UTS2R	simple
CNTFR:LIFR:IL6ST_CLCF1	complex
CD274_PDCD1	simple
PDCD1LG2_PDCD1	simple
IFNB1_IFNAR1:IFNAR2	complex
IFNA1_IFNAR1:IFNAR2	complex
IFNE_IFNAR1:IFNAR2	complex
IFNK_IFNAR1:IFNAR2	complex
IFNW1_IFNAR1:IFNAR2	complex
IFNA4_IFNAR1:IFNAR2	complex
IFNA5_IFNAR1:IFNAR2	complex
IFNA16_IFNAR1:IFNAR2	complex
IFNA8_IFNAR1:IFNAR2	complex
IFNA14_IFNAR1:IFNAR2	complex
IFNA21_IFNAR1:IFNAR2	complex
IFNA6_IFNAR1:IFNAR2	complex
IFNA7_IFNAR1:IFNAR2	complex
IFNA10_IFNAR1:IFNAR2	complex
IFNA17_IFNAR1:IFNAR2	complex
ITGB4:ITGA6_NRG1	complex
ACVR2B_INHBC	simple
ACVR2A_INHBC	simple
CCR8_CCL18	simple
IL22RA1:IL10RB_IL22	complex
CRHR2_CRH	simple
THPO_MPL	simple
IGFLR1_IGFL1	simple
IGFL2_IGFLR1	simple
IGFL3_IGFLR1	simple
TNFSF18_TNFRSF18	simple
UTS2R_UTS2B	simple
MARCO_SCGB3A1	simple
IL21R:IL2RG_IL21	complex
IL9R:IL2RG_IL9	complex
IL1RL2:IL1RAP_IL1F10	complex
IL1RL2:IL1RAP_IL36G	complex
IL1RL2:IL1RAP_IL36RN	complex
IL1RL2:IL1RAP_IL36A	complex
IL1RL2:IL1RAP_IL36B	complex
CSF2RB:IL3RA_IL3	complex
IL6ST:IL12RB2_EBI3:IL12A	complex
IL27RA:IL6ST_EBI3:IL27	complex
IL12RB1:IL23R_IL12B:IL23A	complex
IL18:IL18R1:IL18RAP_IL18	complex
IL17RA:IL17RC_IL17A:IL17F	complex
IL17RA:IL17RC_IL17A	complex
IL17RA:IL17RC_IL17F	complex
IL12RB1:IL12RB2_IL12A:IL12B	complex
IFNLR1:IL10RB_IFNL3	complex
IL2RG:IL4_IL4	complex
IL13RA1:IL4R_IL4	complex
IL13RA1:IL4R_IL13	complex
BMPR1B:BMPR2_BMPR1A	complex
IFNAR1:IFNAR2_IFNA2	complex
IL17RA:IL17RE_IL17C	complex
IL17RA:IL17RB_IL25	complex
KLRB1_CLEC2D	simple
CLEC2B_KLRF1	simple
KLRC2_HLA-E	simple
KLRD1:KLRC1_HLA-E	complex
KLRD1:KLRC2_HLA-E	complex
KLRD1:KLRC3_HLA-E	complex
SEMA3A_NRP1:PLXNA1	complex
SEMA3A_NRP1:PLXNA2	complex
SEMA3A_NRP1:PLXNA3	complex
SEMA3A_NRP1:PLXNA4	complex
SEMA6D_PLXNA1:KDR	complex
SEMA6D_PLXNA1:TREM2:TYROBP	complex
ANGPT1_TEK	simple
ANGPT2_TEK	simple
ANGPT4_TEK	simple
ACVR1B:ACVR2B_INHBA	complex
ACVR1B:ACVR2A_INHBA	complex
ACVR1:ACVR2A_INHBA	complex
ACVR1C:ACVR2A_INHBA	complex
ACVR1C:ACVR2B_INHBA	complex
ACVR1:ACVR2B_INHBA	complex
ACVR1B:ACVR2B_INHBB	complex
ACVR1B:ACVR2A_INHBB	complex
ACVR1:ACVR2A_INHBB	complex
ACVR1C:ACVR2A_INHBB	complex
ACVR1C:ACVR2B_INHBB	complex
ACVR1:ACVR2B_INHBB	complex
ACVR1B:ACVR2B_INHBA:INHBB	complex
ACVR1B:ACVR2A_INHBA:INHBB	complex
ACVR1:ACVR2A_INHBA:INHBB	complex
ACVR1C:ACVR2A_INHBA:INHBB	complex
ACVR1C:ACVR2B_INHBA:INHBB	complex
ACVR1:ACVR2B_INHBA:INHBB	complex
NODAL_ACVR1B:ACVR2B:TDGF1	complex
AMH_AMHR2:BMPR1A	complex
AMH_AMHR2:BMPR1B	complex
AMH_AMHR2:ACVR1	complex
LEFTY1_TDGF1	simple
LEFTY2_TDGF1	simple
GDNF_RET:GFRA1	complex
ARTN_RET:GFRA1	complex
ARTN_RET:GFRA3	complex
NRTN_RET:GFRA2	complex
PSPN_RET:GFRA4	complex
CD52_SIGLEC10	simple
CCL1_CCR8	simple
CX3CL1_CX3CR1	simple
TNFSF4_TNFRSF4	simple
XCL1_XCR1	simple
XCL2_XCR1	simple
CD200_CD200R1	simple
CLEC2A_KLRF2	simple
A2M_LRP1	simple
AANAT_MTNR1A	simple
AANAT_MTNR1B	simple
ACE_AGTR2	simple
ACE_BDKRB2	simple
ADAM10_AXL	simple
ADAM10_EPHA3	simple
ADAM12_ITGA9	simple
ADAM12_ITGB1	simple
ADAM12_SDC4	simple
ADAM15_ITGA5	simple
ADAM15_ITGA9	simple
ADAM15_ITGAV	simple
ADAM15_ITGB1	simple
ADAM15_ITGB3	simple
ADAM17_ERBB4	simple
ADAM17_ITGA5	simple
ADAM17_ITGB1	simple
ADAM17_NOTCH1	simple
ADAM23_ITGA5	simple
ADAM23_ITGB3	simple
ADAM28_ITGA4	simple
ADAM2_CD9	simple
ADAM2_ITGA6	simple
ADAM2_ITGA9	simple
ADAM2_ITGB1	simple
ADAM2_ITGB7	simple
ADAM9_ITGA3	simple
ADAM9_ITGA6	simple
ADAM9_ITGAV	simple
ADAM9_ITGB1	simple
ADAM9_ITGB5	simple
ADCYAP1_VIPR1	simple
ADCYAP1_VIPR2	simple
ADIPOQ_ADIPOR1	simple
ADIPOQ_ADIPOR2	simple
ADM2_CALCRL	simple
ADM2_RAMP1	simple
ADM_CALCRL	simple
ADM_GPR182	simple
ADM_RAMP2	simple
AGRN_ATP1A3	simple
AGRN_LRP4	simple
AGRN_MUSK	simple
AGRP_SDC3	simple
AGT_LRP2	simple
AGT_MAS1	simple
AHSG_INSR	simple
ALB_LRP2	simple
AMELX_LAMP1	simple
AMELY_LAMP1	simple
AMH_ACVR1	simple
AMH_AMHR2	simple
AMH_EGFR	simple
ANGPT1_ITGA5	simple
ANGPT1_TIE1	simple
ANGPTL1_TEK	simple
ANGPTL3_ITGA5	simple
ANGPTL3_ITGAV	simple
ANGPTL3_ITGB3	simple
ANXA1_DYSF	simple
ANXA1_EGFR	simple
APOB_LDLR	simple
APOB_LRP2	simple
APOB_LSR	simple
APOB_OLR1	simple
APOD_LEPR	simple
APOE_LDLR	simple
APOE_LRP1	simple
APOE_LRP2	simple
APOE_LRP5	simple
APOE_LRP8	simple
APOE_SCARB1	simple
APOE_SORL1	simple
APOE_VLDLR	simple
APP_CAV1	simple
APP_GPC1	simple
APP_LRP1	simple
APP_NCSTN	simple
APP_TNFRSF21	simple
AREGB_EGFR	simple
AREG_ERBB3	simple
ARF1_CHRM3	simple
ARF1_INSR	simple
ARF1_PLD2	simple
ARTN_GFRA1	simple
ARTN_GFRA3	simple
ARTN_RET	simple
ASIP_ATRN	simple
ASIP_F11R	simple
ASIP_MC1R	simple
ASIP_MC2R	simple
ASIP_MC3R	simple
ASIP_MC4R	simple
ASIP_MC5R	simple
AVP_AVPR1B	simple
AVP_AVPR2	simple
AVP_OXTR	simple
AZGP1_ITGAV	simple
B2M_CD1A	simple
B2M_CD1B	simple
B2M_HFE	simple
B2M_HLA-F	simple
B2M_LILRB1	simple
BDNF_NGFRAP1	simple
BGN_TLR2	simple
BGN_TLR4	simple
BMP10_ACVR2A	simple
BMP10_ACVRL1	simple
BMP10_BMPR1A	simple
BMP10_BMPR1B	simple
BMP10_BMPR2	simple
BMP10_ENG	simple
BMP15_ACVR2A	simple
BMP15_BMPR1A	simple
BMP15_BMPR1B	simple
BMP15_BMPR2	simple
BMP2_ACVR1	simple
BMP2_ACVR2A	simple
BMP2_ACVR2B	simple
BMP2_BMPR1A	simple
BMP2_BMPR1B	simple
BMP2_BMPR2	simple
BMP2_ENG	simple
BMP2_HFE2	simple
BMP3_ACVR2B	simple
BMP4_BMPR1A	simple
BMP4_BMPR1B	simple
BMP4_BMPR2	simple
BMP5_BMPR1A	simple
BMP6_ACVR1	simple
BMP6_ACVR2A	simple
BMP6_BMPR1A	simple
BMP6_BMPR1B	simple
BMP6_BMPR2	simple
BMP7_ACVR1	simple
BMP7_ACVR2A	simple
BMP7_ACVR2B	simple
BMP7_BMPR1A	simple
BMP7_BMPR1B	simple
BMP7_BMPR2	simple
BMP7_ENG	simple
BST1_CAV1	simple
BTC_ERBB2	simple
BTLA_CD79A	simple
BTLA_VTCN1	simple
C1QA_CD93	simple
C1QA_CR1	simple
C1QA_CSPG4	simple
C1QB_LRP1	simple
C1QTNF1_AVPR2	simple
C1QTNF5_MFRP	simple
C3_C5AR2	simple
C3_CD19	simple
C3_CD46	simple
C3_CR1	simple
C3_ITGAM	simple
C3_ITGAX	simple
C3_ITGB2	simple
C3_LRP1	simple
C4A_C3AR1	simple
C4A_C5AR2	simple
C4A_CR1	simple
C4BPA_BMPR2	simple
C4BPA_CD40	simple
C4BPA_LRP1	simple
C4B_CD46	simple
C4B_CR1	simple
C5orf55_TRAF2	simple
CALCA_CALCRL	simple
CALCA_RAMP1	simple
CALCA_RAMP2	simple
CALCB_CALCRL	simple
CALCB_RAMP1	simple
CALR_ITGA2B	simple
CALR_ITGA3	simple
CALR_ITGAV	simple
CALR_LRP1	simple
CALR_MTNR1A	simple
CALR_SCARF1	simple
CALR_TSHR	simple
CCL11_ACKR4	simple
CCL11_CCR5	simple
CCL11_CXCR3	simple
CCL13_ACKR4	simple
CCL13_CCR5	simple
CCL13_CXCR3	simple
CCL14_CCR5	simple
CCL16_CCR5	simple
CCL17_CCR8	simple
CCL17_DARC	simple
CCL18_C14orf1	simple
CCL19_ACKR2	simple
CCL19_CCR10	simple
CCL21_ACKR2	simple
CCL21_CXCR3	simple
CCL25_ACKR2	simple
CCL25_CCR10	simple
CCL27_ACKR2	simple
CCL28_ACKR2	simple
CCL2_ACKR4	simple
CCL2_CCR1	simple
CCL2_CCR10	simple
CCL2_CCR3	simple
CCL2_CCR4	simple
CCL2_CCR5	simple
CCL2_DARC	simple
CCL3L1_CCR5	simple
CCL3L3_ACKR2	simple
CCL3L3_CCR5	simple
CCL3_CCR4	simple
CCL4_CCR1	simple
CCL4_CCR3	simple
CCL4_CCR8	simple
CCL5_ACKR4	simple
CCL5_CXCR3	simple
CCL5_DARC	simple
CCL5_SDC1	simple
CCL5_SDC4	simple
CCL7_ACKR4	simple
CCL7_CCR10	simple
CCL7_CXCR3	simple
CCL7_DARC	simple
CCL8_ACKR4	simple
CCL8_DARC	simple
CD14_ITGA4	simple
CD14_ITGB1	simple
CD55_CD97	simple
CD55_CR1	simple
CD5L_CD5	simple
CDH1_EGFR	simple
CDH1_IGF1R	simple
CDH1_ITGAE	simple
CDH1_ITGB7	simple
CDH1_PTPRF	simple
CDH1_PTPRM	simple
CEL_CXCR4	simple
CFH_ITGAM	simple
CFH_SELL	simple
CGA_TSHR	simple
CGB_LHCGR	simple
CGN_F11R	simple
CHAD_ITGA2	simple
CHAD_ITGB1	simple
CLCF1_CNTFR	simple
CLCF1_CRLF1	simple
CLCF1_IL6ST	simple
CLCF1_LIFR	simple
CNTF_CNTFR	simple
CNTF_IL6R	simple
CNTF_IL6ST	simple
CNTF_LIFR	simple
CNTN2_CNTN1	simple
CNTN2_CNTNAP2	simple
CNTN2_NRCAM	simple
CNTN4_PTPRG	simple
COL11A1_DDR1	simple
COL14A1_CD44	simple
COL18A1_GPC1	simple
COL18A1_GPC4	simple
COL18A1_ITGA5	simple
COL18A1_ITGB1	simple
COL18A1_KDR	simple
COL1A1_CD36	simple
COL1A1_CD44	simple
COL1A1_CD93	simple
COL1A1_DDR1	simple
COL1A1_DDR2	simple
COL1A1_ITGA11	simple
COL1A1_ITGA2	simple
COL1A1_ITGA5	simple
COL1A1_ITGB1	simple
COL1A1_TMPRSS6	simple
COL1A2_CD36	simple
COL1A2_CD44	simple
COL1A2_CD93	simple
COL1A2_ITGA2	simple
COL1A2_ITGA2B	simple
COL1A2_ITGB3	simple
COL2A1_DDR1	simple
COL2A1_ITGA10	simple
COL2A1_ITGA2	simple
COL2A1_ITGA2B	simple
COL2A1_ITGB1	simple
COL2A1_MAG	simple
COL2A1_TNFRSF10A	simple
COL3A1_DDR1	simple
COL3A1_DDR2	simple
COL3A1_MAG	simple
COL4A1_CD93	simple
COL4A1_ITGA1	simple
COL4A1_ITGAV	simple
COL4A1_ITGB1	simple
COL4A1_ITGB8	simple
COL4A2_CD93	simple
COL4A3_CD47	simple
COL4A3_CD93	simple
COL4A3_ITGAV	simple
COL4A4_CD93	simple
COL4A5_CD93	simple
COL4A6_CD93	simple
COL5A1_SDC3	simple
COL5A2_DDR1	simple
COL5A3_SDC3	simple
COL8A1_ITGA1	simple
COL8A1_ITGA2	simple
COL9A1_MAG	simple
COL9A2_MAG	simple
COL9A3_MAG	simple
COLQ_MUSK	simple
CORT_GHSR	simple
CORT_MRGPRX2	simple
CORT_SSTR2	simple
CORT_SSTR3	simple
CORT_SSTR5	simple
CPAMD8_SCTR	simple
CP_SLC40A1	simple
CRH_CRHR1	simple
CRH_MC2R	simple
CRP_OLR1	simple
CSF2_CSF2RA	simple
CSF2_CSF2RB	simple
CSF2_IL3RA	simple
CSF2_SDC2	simple
CSH1_PRLR	simple
CSH2_PRLR	simple
CTF1_IL6ST	simple
CTF1_LIFR	simple
CTGF_ERBB4	simple
CTGF_ITGA5	simple
CTGF_ITGAM	simple
CTGF_ITGB2	simple
CTGF_LRP1	simple
CTGF_LRP6	simple
CTGF_NTRK1	simple
CTHRC1_FZD3	simple
CTHRC1_FZD5	simple
CTHRC1_FZD6	simple
CUBN_LRP2	simple
CXCL10_CCR3	simple
CXCL10_SDC4	simple
CXCL11_CCR3	simple
CXCL12_CD4	simple
CXCL12_ITGB1	simple
CXCL13_CCR10	simple
CXCL13_CXCR3	simple
CXCL1_DARC	simple
CXCL2_CXCR1	simple
CXCL2_XCR1	simple
CXCL3_CXCR1	simple
CXCL5_DARC	simple
CXCL9_CCR3	simple
CYR61_ITGA5	simple
CYR61_ITGAM	simple
CYR61_ITGAV	simple
CYR61_ITGB2	simple
CYR61_ITGB3	simple
CYR61_ITGB5	simple
DCN_EGFR	simple
DCN_ERBB4	simple
DCN_MET	simple
DEFB103A_CCR6	simple
DEFB103B_CCR2	simple
DEFB103B_CCR6	simple
DEFB1_CCR6	simple
DEFB4A_CCR6	simple
DEFB4A_TLR4	simple
DEFB4B_CCR6	simple
DHH_BOC	simple
DHH_CDON	simple
DHH_HHIP	simple
DHH_PTCH1	simple
DHH_PTCH2	simple
DKK1_KREMEN1	simple
DKK1_KREMEN2	simple
DKK1_LRP5	simple
DKK1_LRP6	simple
DKK2_KREMEN2	simple
DKK2_LRP6	simple
DLK2_NOTCH1	simple
EBI3_IL27RA	simple
EDIL3_ITGAV	simple
EDN1_EDNRA	simple
EDN1_EDNRB	simple
EDN1_KEL	simple
EDN2_EDNRB	simple
EDN2_KEL	simple
EDN3_EDNRA	simple
EDN3_EDNRB	simple
EDN3_KEL	simple
EFEMP1_EGFR	simple
EFEMP2_AQP1	simple
EFEMP2_CATSPER1	simple
EFEMP2_LINGO1	simple
EFEMP2_PLSCR4	simple
EFNA1_EPHA6	simple
EFNA1_EPHB1	simple
EFNA2_EPHA6	simple
EFNA3_EPHA6	simple
EFNA3_EPHB1	simple
EFNA4_EPHA6	simple
EFNA5_EPHA6	simple
EFNA5_EPHB1	simple
EFNA5_EPHB6	simple
EFNB1_ERBB2	simple
EFNB2_EPHA3	simple
EFNB2_EPHA6	simple
EFNB2_GRM1	simple
EFNB2_GRM5	simple
EFNB2_PECAM1	simple
EFNB2_RHBDL2	simple
EFNB3_RHBDL2	simple
EGF_ERBB2	simple
EGF_ERBB3	simple
EGF_ERBB4	simple
F10_F3	simple
F11_GP1BA	simple
F12_CD93	simple
F12_GP1BA	simple
F13A1_ITGA4	simple
F13A1_ITGA9	simple
F13A1_ITGB1	simple
F2_F2R	simple
F2_F2RL1	simple
F2_F2RL2	simple
F2_F2RL3	simple
F2_GP1BA	simple
F2_GP9	simple
F2_ITGA2B	simple
F2_THBD	simple
F7_F3	simple
F8_ASGR2	simple
F8_LDLR	simple
F8_LRP1	simple
F9_LRP1	simple
FAT4_DCHS1	simple
FBLN1_ITGB1	simple
FBLN2_ITGB3	simple
FBN1_ITGA5	simple
FBN1_ITGAV	simple
FBN1_ITGB1	simple
FBN1_ITGB3	simple
FCN2_LRP1	simple
FGA_CDH5	simple
FGA_ITGA2B	simple
FGA_ITGA5	simple
FGA_ITGAM	simple
FGA_ITGAV	simple
FGA_ITGAX	simple
FGA_ITGB1	simple
FGA_ITGB2	simple
FGA_ITGB3	simple
FGB_ITGA2B	simple
FGB_ITGA5	simple
FGB_ITGAM	simple
FGB_ITGAV	simple
FGB_ITGB1	simple
FGB_ITGB2	simple
FGF13_SCN5A	simple
FGF13_SCN8A	simple
FGF16_FGFR2	simple
FGF16_FGFR3	simple
FGF16_FGFR4	simple
FGF17_FGFR1	simple
FGF17_FGFR2	simple
FGF17_FGFR3	simple
FGF17_FGFR4	simple
FGF18_FGFR1	simple
FGF18_FGFR2	simple
FGF18_FGFR3	simple
FGF18_FGFR4	simple
FGF19_FGFR2	simple
FGF19_FGFR3	simple
FGF19_KLB	simple
FGF1_NRP1	simple
FGF20_FGFR4	simple
FGF21_FGFR4	simple
FGF22_FGFR2	simple
FGF23_FGFR3	simple
FGF23_FGFR4	simple
FGF23_PHEX	simple
FGF2_CD44	simple
FGF2_FGFRL1	simple
FGF2_GPC4	simple
FGF2_NRP1	simple
FGF2_SDC1	simple
FGF2_SDC2	simple
FGF2_SDC3	simple
FGF2_SDC4	simple
FGF3_FGFR1	simple
FGF3_FGFR3	simple
FGF3_FGFR4	simple
FGF4_FGFR1	simple
FGF4_FGFR2	simple
FGF4_FGFR4	simple
FGF4_NRP1	simple
FGF6_FGFR1	simple
FGF6_FGFR3	simple
FGF6_FGFR4	simple
FGF7_FGFR1	simple
FGF7_FGFR4	simple
FGF7_NRP1	simple
FGF8_FGFR4	simple
FGF9_FGFR1	simple
FGF9_FGFR4	simple
FGG_ITGA2B	simple
FGG_ITGA5	simple
FGG_ITGAV	simple
FGG_ITGB1	simple
FGG_ITGB2	simple
FGL1_EGFR	simple
FIGF_FLT4	simple
FIGF_ITGA9	simple
FIGF_KDR	simple
FIGF_NRP2	simple
FN1_CD44	simple
FN1_COL13A1	simple
FN1_ITGA2	simple
FN1_ITGA2B	simple
FN1_ITGA3	simple
FN1_ITGA4	simple
FN1_ITGA5	simple
FN1_ITGA8	simple
FN1_ITGA9	simple
FN1_ITGAV	simple
FN1_ITGB1	simple
FN1_ITGB3	simple
FN1_ITGB6	simple
FN1_ITGB7	simple
FN1_ITGB8	simple
FN1_MAG	simple
FN1_NT5E	simple
FN1_PLAUR	simple
FN1_SDC2	simple
FN1_TMPRSS6	simple
FN1_TNFRSF11B	simple
FN1_TSHR	simple
GAL_GPR151	simple
GCG_GCGR	simple
GCG_GLP1R	simple
GDF11_ACVR1B	simple
GDF11_ACVR2A	simple
GDF11_ACVR2B	simple
GDF2_ACVR1	simple
GDF2_ACVR2A	simple
GDF2_ACVR2B	simple
GDF2_ACVRL1	simple
GDF2_BMPR2	simple
GDF2_ENG	simple
GDF5_ACVR1	simple
GDF5_ACVR2A	simple
GDF5_ACVR2B	simple
GDF5_BMPR1A	simple
GDF5_BMPR1B	simple
GDF5_BMPR2	simple
GDF5_ROR2	simple
GDF6_BMPR1A	simple
GDF6_BMPR1B	simple
GDF6_BMPR2	simple
GDF7_ACVR2A	simple
GDF7_BMPR1A	simple
GDF7_BMPR2	simple
GDF9_ACVR2A	simple
GDF9_BMPR1A	simple
GDF9_BMPR1B	simple
GDF9_BMPR2	simple
GDF9_FXYD6	simple
GDF9_ORAI2	simple
GDF9_TGFBR1	simple
GDNF_GFRA1	simple
GDNF_GFRA2	simple
GDNF_RET	simple
GHRH_GHRHR	simple
GHRL_GHRHR	simple
GHRL_GPR39	simple
GIP_GIPR	simple
GNAI2_ADCY1	simple
GNAI2_ADORA1	simple
GNAI2_ADRA2A	simple
GNAI2_ADRA2B	simple
GNAI2_AGTR2	simple
GNAI2_C5AR1	simple
GNAI2_CAV1	simple
GNAI2_CCR5	simple
GNAI2_CHRM1	simple
GNAI2_CNR1	simple
GNAI2_CXCR1	simple
GNAI2_CXCR2	simple
GNAI2_DRD2	simple
GNAI2_EDNRA	simple
GNAI2_EGFR	simple
GNAI2_F2R	simple
GNAI2_FPR1	simple
GNAI2_IGF1R	simple
GNAI2_LHCGR	simple
GNAI2_LPAR3	simple
GNAI2_MTNR1A	simple
GNAI2_MTNR1B	simple
GNAI2_OPRD1	simple
GNAI2_OPRM1	simple
GNAI2_P2RY12	simple
GNAI2_PTPRU	simple
GNAI2_TBXA2R	simple
GNAI2_TSHR	simple
GNAS_ADORA1	simple
GNAS_ADRB3	simple
GNAS_AVPR2	simple
GNAS_CRHR1	simple
GNAS_GCGR	simple
GNAS_HTR6	simple
GNAS_LHCGR	simple
GNAS_PTGDR	simple
GNAS_PTGIR	simple
GNAS_TSHR	simple
GNAS_VIPR1	simple
GNB3_TGFBR1	simple
GNRH1_GNRHR	simple
GPC3_CD81	simple
GPC3_IGF1R	simple
GPHA2_TSHR	simple
GPI_AMFR	simple
GRP_BRS3	simple
GRP_NMBR	simple
GSTP1_TRAF2	simple
GUCA2B_GUCY2D	simple
GZMB_CHRM3	simple
GZMB_IGF2R	simple
HAS2_CD44	simple
HAS2_HMMR	simple
HBEGF_CD82	simple
HBEGF_CD9	simple
HBEGF_ERBB2	simple
HCRT_NPFFR2	simple
HGF_SDC1	simple
HGF_SDC2	simple
HGF_ST14	simple
HLA-A_APLP2	simple
HLA-A_ERBB2	simple
HLA-A_KIR3DL2	simple
HLA-A_LILRB1	simple
HLA-A_LILRB2	simple
HLA-B_CANX	simple
HLA-B_KIR3DL1	simple
HLA-B_KLRD1	simple
HLA-B_LILRB1	simple
HLA-B_LILRB2	simple
HLA-C_KIR2DS4	simple
HLA-C_LILRA3	simple
HLA-C_LILRB1	simple
HLA-C_LILRB2	simple
HLA-E_KLRD1	simple
HLA-G_KIR2DL4	simple
HLA-G_KLRC1	simple
HLA-G_KLRD1	simple
HMGB1_SDC1	simple
HMGB1_THBD	simple
HP_ITGAM	simple
HP_ITGB2	simple
HRAS_AGTR1	simple
HRAS_CAV1	simple
HRAS_GRIN2D	simple
HRAS_INSR	simple
HRAS_TLR2	simple
HRAS_TLR9	simple
HRG_FCGR1A	simple
HSP90AA1_CFTR	simple
HSP90AA1_EGFR	simple
HSP90AA1_FGFR3	simple
HSPG2_COL13A1	simple
HSPG2_ITGA2	simple
HSPG2_ITGB1	simple
HSPG2_PTPRS	simple
IAPP_RAMP1	simple
IAPP_RAMP2	simple
ICAM1_EGFR	simple
ICAM1_IL2RA	simple
ICAM1_IL2RG	simple
ICAM1_ITGAM	simple
ICAM1_ITGAX	simple
ICAM1_ITGB2	simple
ICAM2_ITGAL	simple
ICAM2_ITGAM	simple
ICAM2_ITGB2	simple
ICAM3_ITGAD	simple
ICAM3_ITGAL	simple
ICAM3_ITGB2	simple
ICAM4_ITGA2B	simple
ICAM4_ITGA4	simple
ICAM4_ITGAL	simple
ICAM4_ITGAM	simple
ICAM4_ITGAV	simple
ICAM4_ITGB1	simple
ICAM4_ITGB2	simple
ICAM4_ITGB3	simple
ICAM4_RHAG	simple
ICAM5_ITGAL	simple
ICAM5_ITGB2	simple
IFNA10_IFNAR1	simple
IFNA10_IFNAR2	simple
IFNA13_IFNAR1	simple
IFNA13_IFNAR2	simple
IFNA14_IFNAR1	simple
IFNA14_IFNAR2	simple
IFNA16_IFNAR1	simple
IFNA16_IFNAR2	simple
IFNA17_IFNAR1	simple
IFNA17_IFNAR2	simple
IFNA1_IFNAR1	simple
IFNA1_IFNAR2	simple
IFNA21_IFNAR1	simple
IFNA21_IFNAR2	simple
IFNA2_IFNAR1	simple
IFNA2_IFNAR2	simple
IFNA4_IFNAR1	simple
IFNA4_IFNAR2	simple
IFNA5_IFNAR1	simple
IFNA5_IFNAR2	simple
IFNA6_IFNAR1	simple
IFNA6_IFNAR2	simple
IFNA7_IFNAR1	simple
IFNA7_IFNAR2	simple
IFNA8_IFNAR1	simple
IFNA8_IFNAR2	simple
IFNB1_IFNAR1	simple
IFNB1_IFNAR2	simple
IFNG_IFNGR1	simple
IFNG_IFNGR2	simple
IFNL1_IFNLR1	simple
IFNL1_IL10RB	simple
IFNL2_IFNLR1	simple
IFNL2_IL10RB	simple
IFNL3_IFNLR1	simple
IFNL3_IL10RB	simple
IFNW1_IFNAR1	simple
IFNW1_IFNAR2	simple
IGF2_INSR	simple
IGFBP4_FZD8	simple
IGFBP4_LRP6	simple
IHH_BOC	simple
IHH_CDON	simple
IHH_HHIP	simple
IHH_PTCH1	simple
IHH_PTCH2	simple
IL10_IL10RA	simple
IL10_IL10RB	simple
IL11_IL11RA	simple
IL11_IL6ST	simple
IL12A_CD28	simple
IL12A_IL12RB1	simple
IL12A_IL12RB2	simple
IL12B_IL12RB1	simple
IL12B_IL12RB2	simple
IL12B_IL23R	simple
IL13_IL13RA1	simple
IL13_IL2RG	simple
IL13_IL4R	simple
IL15_IL2RA	simple
IL15_IL2RB	simple
IL15_IL2RG	simple
IL16_CD4	simple
IL16_GRIN2C	simple
IL16_GRIN2D	simple
IL16_KCNA3	simple
IL16_KCND1	simple
IL16_KCND2	simple
IL16_KCNJ10	simple
IL16_KCNJ15	simple
IL16_KCNJ4	simple
IL17A_IL17RA	simple
IL17A_IL17RC	simple
IL17B_IL17RB	simple
IL17F_IL17RA	simple
IL18_IL18R1	simple
IL18_IL18RAP	simple
IL18_IL1RAPL1	simple
IL18_IL1RL2	simple
IL19_IL20RA	simple
IL19_IL20RB	simple
IL1A_IL1R1	simple
IL1A_IL1R2	simple
IL1A_IL1RAP	simple
IL1B_ADRB2	simple
IL1B_IL1R1	simple
IL1B_IL1R2	simple
IL1B_IL1RAP	simple
IL1F10_IL1R1	simple
IL1RN_IL1R1	simple
IL1RN_IL1R2	simple
IL20_IL20RA	simple
IL20_IL20RB	simple
IL20_IL22RA1	simple
IL21_IL21R	simple
IL21_IL2RG	simple
IL22_IL10RA	simple
IL22_IL10RB	simple
IL22_IL22RA1	simple
IL22_IL22RA2	simple
IL23A_IL12RB1	simple
IL23A_IL23R	simple
IL24_IL20RA	simple
IL24_IL20RB	simple
IL24_IL22RA1	simple
IL25_IL17RB	simple
IL27_IL27RA	simple
IL2_CD53	simple
IL2_IL2RA	simple
IL2_IL2RB	simple
IL2_IL2RG	simple
IL2_NGFR	simple
IL31_IL31RA	simple
IL31_OSMR	simple
IL3_CSF2RB	simple
IL3_IL3RA	simple
IL4_CD53	simple
IL4_IL13RA1	simple
IL4_IL13RA2	simple
IL4_IL2RG	simple
IL4_IL4R	simple
IL5_CSF2RB	simple
IL5_IL5RA	simple
IL6_IL6R	simple
IL6_IL6ST	simple
IL7_IL2RG	simple
IL7_IL7R	simple
IL8_CXCR1	simple
IL8_CXCR2	simple
IL8_DARC	simple
IL8_SDC1	simple
IL8_SDC2	simple
IL9_IL2RG	simple
IL9_IL9R	simple
INHA_ACVR2A	simple
INHA_TGFBR3	simple
INHBA_ACVR1	simple
INHBA_ACVR1B	simple
INHBA_ACVR2A	simple
INHBA_ACVR2B	simple
INHBA_BAMBI	simple
INHBA_ENG	simple
INHBA_TGFBR3	simple
INHBB_ACVR1	simple
INHBB_ACVR1B	simple
INHBB_ACVR1C	simple
INHBB_ACVR2A	simple
INHBB_ACVR2B	simple
INHBC_ACVR1	simple
INHBC_ACVR1B	simple
INS_IGF1R	simple
INS_LRP2	simple
ITGB3BP_ITGB3	simple
ITGB3BP_ITGB5	simple
ITIH2_FCER1A	simple
KAL1_FGFR1	simple
KAL1_SDC2	simple
KISS1_MMP24	simple
[truncated: 549 more rows]
