# Supplementary material for: A map of tumor–host interactions in glioma at single-cell resolution
Source: Gigascience. 2020 Oct 14;9(10):giaa109. doi: 10.1093/gigascience/giaa109 (PMC7645027; doi:10.1093/gigascience/giaa109)
Supplement: giaa109_Supplemental_Figures_and_Tables [file giaa109_supplemental_figures_and_tables.zip › Table S2_R1.xlsx]

## Sheet: signaturesTable
Signature	Signature detail	Genes
Adipocytes 1	Adipocytes	ADH1B/DLAT/GPD1/LBP/PLIN1/PPP1R1A/PPP2R1B/PTGER3/CILP/ADIPOQ/COL5A3/PNPLA2/ATP5G3/HADHA/DBI/ATP1A2/HP/TF/C6/SLC25A6/ECHDC1
Adipocytes 2	Adipocytes	ABCD2/ADH1B/ADIPOQ/ADORA3/AIF1/AVPR1A/BTK/C1QA/C1QB/C3AR1/C6/CCR1/CD163/CD209/CD53/CD84/CD86/CFP/CIDEA/CILP/CLEC10A/CNTFR/CR1/CSF1R/CSF3R/CYBB/DOK2/DPT/EIF4EBP2/EPB41L4B/F13A1/FCER1G/FGR/FHL5/FMO2/FOLR2/FPR3/GLP2R/GLYAT/GNLY/GPD1/GPT/HCK/HK3/IGF1/IKZF1/IL10/IL10RA/IL18RAP/ITK/KCNIP2/LAIR1/LEP/LILRB3/LILRB4/LILRB5/LIPE/MARCO/MEFV/MNDA/MS4A4A/MS4A6A/MYO1F/MYO7A/NCF4/NCKAP1L/PDE1B/PFKFB1/PIK3R5/PLCB…
AnergicTcell	AnergicTcell	BTLA/RNF128/CBLB/ITCH/NEDD4/CDKN1B
Astrocytes 1	CNS_Astrocytes	A2M/AASDH/AASS/ABCA1/ABCB9/ABCC12/ABCD2/ABHD3/ABR/AC007325.2/AC090094.1/AC096949.1/AC145212.1/ACOT1/ACOT1/ACOT11/ACOT12/ACOT2/ACOT2/ACSBG1/ACSF2/ACSL6/ACSS1/ACTR3B/ACVR1C/ADAMTS18/ADAMTS19/ADAMTS3/ADAMTS5/ADAMTS6/ADCY2/ADCYAP1R1/ADHFE1/ADORA2B/ADRA1A/ADRA1B/ADRA2A/ADRB1/AFF1/AGBL2/AGFG2/AGL/AGT/AIFM3/AK4/AK7/AKAP9/AKT2/ALDH1L1/ALDOC/ALMS1/ALPK1/ALPK3/ALPL/ALS2CL/AMIGO2/AMIGO3/AMOT/AMPD2/ANK2/ANKR…
Astrocytes 2	Astrocytes	CNN1/COL11A1/DNA2/FABP7/GPC4/CENPI/FZD2/GLI2/GNG3/GPX7/TNC/LOXL1/LRP4/NNAT/POU3F3/PTN/PTX3/RBP1/SDC2/TFAP2C/TRO/XRCC2/ADAM12/DPF3/ST8SIA2/ZNF239/DCHS1/KIF20B/REC8/PNMA2/CAND2/FBXL7/SYT11/DAPK2/ANKRD1/NT5DC3/PNMAL1/ASAP3/DOK5/GABRQ/AGPAT4/NCAPG/FSD1/KIF18A/MXD3/PSRC1/OLFML2A/CBR3/CLCN2/GRM7/HIST1H1D/KIFC1/MCM3/SCN5A/STAC/RECQL4/TRIOBP/RIBC2/FAM64A/NT5DC2/TMEM135/ACSS3/ATF7IP2/TRIM45/GINS4/CBX2/H2A…
Astrocytes 3	Astrocytes	ACP2/ACTR10/BMPR1A/BPI/EXTL1/FANCI/GABRA5/HIC1/IFT46/LMOD1/PDHB/PLN/PNOC/SEC61G/SIRT7/TMEM59L/TTC1/ZNF771/ABCB7/ANAPC5/ARCN1/ARF4/ARFRP1/ARL2BP/BSDC1/C6orf47/CCDC81/CDK2AP1/CEP164/CHST10/CNN2/COG4/COPS7A/CYHR1/DAXX/DCTD/DCTN2/DCTN5/DDOST/DEF8/DR1/DYNC1LI2/EIF2B1/FAM168B/FAM32A/GGCX/GLB1/GLT8D1/GMPPA/GNL1/HTR7/HUS1/IFT52/IRF2BP1/KBTBD4/KCTD17/LMAN2L/LSM1/MAPRE1/MYL6/NRBP1/NTN3/OGFOD2/OS9/P4HB/PARN…
Astrocytes 4	Astrocytes_Immature	CD44/GJA1/NFIA/SLC1A3/TOP2A/BMP6/ID3/ID2/ID1/CEBPB/ALDOC/MKI67/CCNA2/CCNB1
Astrocytes 5	Astrocytes_Mature	SLC1A2/GFAP/AQP4/SOX9/S100A1/S100B/CHI3L1/ALDH1L1/AGXT2L1/BMPR1B/GJA1/NFIA/CD44/BDNF/EGFR/GLI3/GJB1/ALDOC/FGFR3/ETNPPL/GAS1/HES5/NOTCH1/EGFR1/FOS/LAMA4/LDH/ENO1/GRIK5
Basophils 1	Basophils	ALAS2/ARR3/ART3/C8A/CD72/DEFA5/EFNA2/GPR3/ONECUT1/HP/CXCR2/KCNA5/KCNJ13/LECT2/LEP/SMCP/MPO/MYH1/NPY5R/OMG/PRKACG/PRL/TGM3/TCL1A/AKAP4/C6orf10/FRS3/LAMB4/CLCA4/AHCTF1/BMP10/AMOTL2/ARHGAP17/TEX12/C11orf16/OTUD7B/SLC17A6/CASS4/LRTM1/HPSE2/FBRS/CXorf36/SLCO5A1/ATXN3L/GATC/ACTN2/ADCY2/ADH1A/ADPRH/ADRA1A/AGTR2/ALDOB/APOF/ART1/BRDT/C9/CETP/CEACAM7/COL19A1/CPA1/CRHR2/CTRL/CYP2A7/CYP17A1/CYP19A1/CYP21A2/D…
Basophils 2	Basophils	BCL2L11/CDSN/CEACAM8/CLEC10A/DENND1A/DERL2/EIF4E/FCN1/GALR2/HIST1H3A/IL2RB/IL4/LIM2/NCR1/NXT1/PACRG/PI4KB/POLDIP3/PRKAG1/SFTPD/UPK3A/WRAP53/XCL1/ZNF207/ASTE1/CD8B/CHRNE/CRCP/CX3CR1/DEFA4/FLT3/GNLY/GPATCH8/GPR183/GPR20/GPS2/GRK6/GSTO1/GZMH/HIPK1/HNRNPL/HRH2/KLRD1/LILRA1/LST1/MAP3K3/NEK1/NKG7/PADI4/PF4V1/PRDX6/RETN/RUNX1/S100A12/SDHB/SUPV3L1/TBX21/TRPM6/UBAC1/VAPA/AHCTF1/ASGR2/ELL/GPN1/HDC/IFNB1/MT…
Basophils 3	Basophils	ITGAM/MS4A2/ANPEP/CD44/ICAM1/CD63/CD69/LAMP1/IL3RA/CD164/CCR3/ENPP3/TLR4/ITGA2/CD244
Bcells 1	BCell_A	CD79A/MS4A1/BANK1/CD79B/HLA-DQA1/CD74/HLA-DRA/HLA-DQB1/HLA-DPB1/AL928768.3/HLA-DPA1/BLK/HLA-DRB1/CD37/SPIB/TNFRSF13B/IGJ/LINC00926/RP5-887A10.1/PDLIM1/VPREB3/GNG7/FCRLA/HLA-DQA2/HLA-DRB5/POU2AF1/HLA-DOB/HLA-DMA/P2RX5/LTB/BLNK/HLA-DMB/PKIG/CXXC5/SMARCB1/LY86/CD40/SWAP70/CD82/HVCN1/CYB561A3/SNX2/MARCH1/EAF2/IRF8/IFT57/PTPRCAP/EEF2/TPD52/SNX3/CD52/EEF1B2/SYPL1/SNHG7/SMIM14/CHCHD10/POU2F2/GPR183/MBD4…
Bcells 2	BCell_B	TCL1A/CD79A/CD79B/MS4A1/CD74/HLA-DRA/CD37/HLA-DQA1/HLA-DQB1/VPREB3/HLA-DPB1/CD72/FCRLA/HLA-DRB1/RP11-164H13.1/HLA-DPA1/PPP1R14A/HLA-DRB5/CYB561A3/SPIB/PLD4/IGLL5/MZB1/TSPAN13/HLA-DQA2/ITM2C/PDLIM1/SMIM14/CD19/FCER2/PNOC/HVCN1/HLA-DMB/BANK1/LINC00926/HLA-DMA/HLA-DOB/P2RX5/EAF2/LTB/BLK/GAPT/CD52/LY86/ISG20/SNX2/NCF1/CXXC5/PPAPDC1B/SNHG7/MEF2C/TPD52/IRF8/LAT2/CXCR4/LAPTM5/SNX3/UCP2/LYL1/PTPN6/PTPRCA…
Bcells 3	BCell_C	CD79A/TCL1A/CD79B/HLA-DQA1/HLA-DQB1/MS4A1/CD74/HLA-DRA/LINC00926/FCER2/VPREB3/PPAPDC1B/HVCN1/HLA-DRB1/HLA-DPB1/BANK1/HLA-DMB/HLA-DRB5/CD37/HLA-DMA/HLA-DPA1/TSPAN13/HLA-DOB/EAF2/HLA-DQA2/PDLIM1/CD72/IRF8/FCRLA/MEF2C/PKIG/CXCR4/SNX2/CD40/LAPTM5/GNG7/LTB/MARCH1/FAIM3/CYB561A3/SNHG7/BIRC3/NCF1/LY86/SMIM14/ISG20/SEC62/CD52/SNX3/SYPL1/BLOC1S2/CD69/POLD4/ANAPC16/PNISR/FAM26F/PTPRCAP/SELL/SEP15/LSM10/DCK…
Bcells 4	Bcell	ABCB4/BACH2/BCL11A/BLK/BLNK/CCR9/CD19/CD72/COCH/CR2/DTNB/FCRL2/GLDC/GNG7/HLA-DOB/HLA-DQA1/IGHA1/IGHG1/IGHM/IGKC/IGL/KIAA0125/MEF2C/MICAL3/MS4A1/OSBPL10/PNOC/QRSL1/SCN3A/SLC15A2/SPIB/TCL1A/TNFRSF17
Bcells 5	Activated_Bcell	ADAM28/CD180/CD79B/BLK/CD19/MS4A1/TNFRSF17/IGHM/GNG7/MICAL3/SPIB/HLA-DOB/IGKC/PNOC/FCRL2/BACH2/CR2/TCL1A/AKNA/ARHGAP25/CCL21/CD27/CD38/CLEC17A/CLEC9A/CLECL1
Bcells 6	Immature_Bcell	CD22/CYBB/FAM129C/FCRL1/FCRL3/FCRL5/FCRLA/HDAC9/HLA-DQA1/HVCN1/KIAA0226/NCF1/NCF1B/P2RY10/SP100/TXNIP/STAP1/TAGAP/ZCCHC2
Bcells 7	Memory_Bcell	AICDA/CCNA2/CDKN3/CLCN5/ENPP1/FCER1A/FCRL4/MYC/RUNX2/SORL1/SOX5/STAT5A/STAT5B/TLR9
Bcells 8	BCells	CD79B/BTLA/FCRL3/BANK1/CD79A/BLK/RALGPS2/FCRL1/HVCN1/BACH2
Bcells 9	BCells	CD19/CD79A/CD79B/BLK/MS4A1/BANK1/IGLL3P/FCRL1/PAX5/CLEC17A/CD22/BCL11A/VPREB3/HLA-DOB/STAP1/FAM129C/TLR10/RALGPS2/AFF3/POU2AF1/CXCR5/PLCG2/HVCN1/CCR6/P2RX5/BLNK/KIAA0226L/POU2F2/IRF8/FCRLA/CD37
Bcells 10	BCells	BLK/CD19/MS4A1/CD22/CD37/CD79A/PNOC/SNX2/MBD4/STAG3/PWP1/SP140/GGA2/STAP1/FCRL2/SMC6/BTK/CSNK1G3/PHKB/TRAF3/DEPDC5/CD180/POU2F1/PRKCB/UBE2G1/PRDM2/SLC24A1/BCL2L11/PRDM4/RRAS2/SIPA1L3/P2RY10/CDC40/MIOS/AFTPH/DEF8/ARHGAP17/MFN1/WDR11/C12orf49/PIKFYVE/JMJD1C/MCM9/EGOT/HLA-DOA/SPIB/TNFRSF13B/VPREB3/ACTN2/TNFRSF17/CXCR5/CD53/CD72/CD79B/CNR1/CNR2/DAXX/DNASE1/AFF2/GDI2/GPR18/HTR3A/IFNW1/IL17A/INPP5B/KCN…
Bcells 11	Class-switchedmemory_Bcells	TNFRSF17/BLK/CR1/EPS15/RAPGEF1/PTPN6/RAD17/TRAF3/UBE2G1/UBE2I/BAIAP3/DEPDC5/NDUFA9/SLC12A3/TAF6/UBE2N/TRRAP/SCRN1/ABI1/CPSF4/SUB1/SP140/TNFRSF13B/ADAMDEC1/AFTPH/PRDM10/NARFL/PIKFYVE/SEC24A/NGLY1/CXCR5/MS4A1/CD80/COL19A1/GPR25/HLA-DQB2/PAX5/SPIB/SNED1/ZBTB32/FCRL2/KHDRBS2
Bcells 12	Memory_Bcell	ACRV1/ADCY2/AQP8/ART1/TNFRSF17/BLK/C4BPA/S100G/CASQ2/CD1C/CD19/MS4A1/CD22/SIGLEC6/CD37/CD72/CD79A/CD79B/CETP/CHRM2/CHRNA2/CCR6/CNR2/COX6A2/CPA2/CPB1/CSN1S1/NCAN/CYLC2/CYP2A7/CYP2C19/DCC/DPP6/DSP/FMO1/FSHR/GABRA4/GAD2/GK2/GNAT2/GNRHR/GPX5/GRIN2B/GRM6/HCRTR2/HLA-DPB1/HSD3B2/HTN3/INHBC/KCNA5/KCNJ10/KIF5A/KRT2/LECT2/CD180/MBL2/MC4R/MEFV/MEP1B/MAP3K9/NPY5R/NTRK3/OTC/PAX5/SERPINA4/PLIN1/PNOC/PNLIPRP1/P…
Bcells 13	naive_Bcells	BLK/CXCR5/CD19/MS4A1/CD72/SPIB/TCL1A/FCRL2/CD22/CD79B/CCR6/GPR18/CD180/MGAT5/MBD4/TSPAN13/UTP6/TREML2/CD37/CD79A/CSNK1G3/DSP/FCER2/GMFB/PNOC/SNX2/GCM1/AP3B1/STAG3/PRDM4/PWP1/RRAS2/GGA2/SIPA1L3/STAP1/P2RY10/DEF8/MFN1/EGOT/CD1A/VPREB3/CAPN3/HSPA4/SP140/C10orf76/SMC6/MCM9/BMP3/CACNA1F/COL19A1/DAZL/GNG3/MATN1/MAP3K9/MMP17/MYBPC2/PAX5/PHKG1/PYGM/ZNF154/PRDM2/USP7/SYN3/ADAM20/USP6/AKAP6/TCL1B/BCL2L10/F…
Bcells 14	pro_Bcells	AFM/ALPL/CCR8/CRX/DCC/DNTT/GABRA6/GCK/GPR3/GPR4/GRIK3/GYS2/TLX2/KNG1/MEN1/MUSK/OMD/PARK2/POU3F1/RAG2/RPE65/SLC2A2/SLC12A1/SRY/VPREB1/CSRP3/HIST1H2BM/SOX14/CACNA1G/GREB1/CNKSR1/ARPP21/FRS3/LILRB1/CLDN14/PLA2G2D/OR7A5/AKAP8L/STRN4/GNL2/TNFRSF12A/LARP7/BTBD7/SPATA7/HAMP/C2orf49/CXorf36/LRRTM4/FIP1L1/SLC25A31/SCRT1/IMP4/HSPB6/ZNF81/ZNF674/ADARB2/ADCY8/AGXT/ALOX15B/ANXA3/APOC3/ARG1/ART4/BMX/CA1/CCKAR/…
Bcells 15	Bcells	CD19/CD22/CD79A/FCRL2/MS4A1/PAX5/PNOC/TCL1A/TNFRSF17/VPREB3/CD79B/CXCR5/TNFRSF13B/BLK/RGS13/SPIB/ANKMY1/ATP5S/BAIAP3/C19orf73/C2orf42/C5orf15/C5orf45/CARS2/CCDC121/CCR6/CD180/CD37/CD52/CD53/CD72/CD86/CEACAM21/CEPT1/CHAD/CIITA/CNR2/COL19A1/COL4A3BP/COMMD10/CSNK1G3/CTCF/DEPDC5/EPS15/FCER2/FNTA/GGA2/GIN1/GPR18/GPR25/GPRC5D/HLA-DOA/HLA-DPB1/HSPA4/HTR3A/HTRA2/IKZF3/KCNIP2/KIAA0430/MAP3K9/MED28/MEPCE/M…
Bcells 16	Class-switchedmemory_Bcells	ALX3/BAIAP3/CHAD/GPR25/MS4A1/PLAC4/PRDM4/SNED1/SPIB/TNFRSF13B/TNR/ZBTB32/ART3/ATP4A/BLK/CD5L/CD79B/CD80/CDX4/CEND1/CHD5/CHRNA4/CHRNG/CLCA4/COL19A1/CXCR5/FCRL2/FSCN2/GLRA3/GNG3/GPR183/GPRC5D/GRIK3/HAO2/HLA-DQB2/HTR3A/IL12B/IL5RA/KHDRBS2/KLK2/LHX3/MNX1/NPBWR2/ODC1/PAX5/PCDHA3/PCDHGA11/PCDHGA9/PLA2G2D/PLA2G2F/PRDM2/SIGLEC6/SLC12A3/SLC17A7/SMC6/SP140/TNFRSF17/TRPC5/VARS/WNT16/ZPBP
Bcells 17	Memory_Bcells	ADRA1B/BLK/CD19/CD1C/CD22/CD72/CD79A/CD79B/CHAD/CIITA/CNR2/COL19A1/CXCR5/DEPDC5/DLGAP1/EGR4/ESR2/FCRL2/FGF8/FSCN2/GGA2/GLRA3/GLTSCR2/GPR18/GPR183/GRIK3/IL5/KHDRBS2/LHB/LHX3/MAP3K9/MATN1/MS4A1/N4BP3/NCR3/NPBWR2/NT5C/ODC1/P2RY10/PAX5/PLAC4/PNOC/POU3F1/PRDM4/RIC3/SIGLEC6/SIPA1L3/SLC12A3/SNCB/SP140/SPIB/TNFRSF13B/TOMM7/TRMT61A/VAV2/WNT16/ZBTB32/RASL10A/ADNP/BTN2A1/C2orf42/CCR6/CD53/CHERP/EIF4A2/EXOSC…
Bcells 18	naive_Bcells	CD19/CD22/CD72/COL19A1/CSNK1G3/CXCR5/DAZL/FCER2/FRS2/KHDRBS2/LHX3/MS4A1/MYBPC2/MYO3A/P2RY10/PAX5/PRDM2/PRDM4/SIPA1L3/SMC6/TCL1A/TCL1B/TCL6/TSPAN13/USP7/P2RY14/ACTL7A/ADAM30/ADD1/AKAP6/AP3B1/ARHGAP17/BLK/BMP3/CACNA1F/CACNG1/CACNG4/CAPN3/CD1A/CD79A/CD79B/CHRND/CIITA/CLCA4/CNR2/CNTD2/CNTN2/CUBN/CYP21A2/CYP2A7/DCHS2/DNASE1L3/ESR2/FCRL2/FNBP4/FOXI1/GCM1/GGA2/GH1/GLRA1/GPR17/GPR18/HLA-DOA/HLA-DQB2/IRF4…
Bcells 19	pro_Bcells	ARPP21/CCDC81/DNTT/HPS4/IGLL1/LY6H/PDE6D/RAG2/TCL1B/TERT/VPREB1/VPREB3/OR7A5/TOP2B/ALG6/CENPA/COX8A/CTCF/DAZAP1/FAM111A/FANCG/H2AFX/HNRNPA0/HNRNPUL2/POLA2/RALY/RBM10/SAC3D1/SIVA1/SMARCA4/SNRPF/SSNA1/TRA2A/TSSC1/TUBA1B/UBE2C/UBE2D2/UBE2I/WRAP53/ATG4B/C12orf10/CDC20/CDCA8/CHAF1A/CHAF1B/COPS5/DUT/FANCI/GINS3/KIAA0101/KIF4A/LSM4/NARFL/NCAPD3/NCAPG2/NDUFA2/NDUFS6/NDUFS8/NEK4/PACS2/PKMYT1/POLE/PSMA6/PT…
Bcells 20	Bcells_Transitional	MS4A1/CD38/CD24/TNFRSF13C/PAX5/EBF1/TCF3/SLC22A2
Bcells 21	Bcells_Follicular	FCER2/CD19/MS4A1/CR2/CD22/PAX5
Bcells 22	Bcells_Marginalzone	MS4A1/CD19/CD24/CR2/CD1C/PAX5/EBF1/TCF3/SLC22A2
Bcells 23	Bcells_GerminalCenter	MS4A1/CD38/TNFRSF13C/PAX5/BCL6/EBF1
Bcells 24	Bcells_Memory	MS4A1/CD27/CD80/CD84/CD86/POU2AF1/SPIB
Bcells 25	Bcells_PlasmaCells	CD38/CD27/SDC1/TNFRSF13B/TNFRSF17/IL6R/SLAMF7/PRDM1/IRF4/XBP1
CD34	CD34+	PTRF/GATA2/CNRIP1/PRSS57/C19orf77/RP11-620J15.3/CDK6/TSC22D1/SOX4/AKR1C3/SERPINB1/STMN1/LAMP1/NFE2/ARL2/FCER1A/EBPL/HMGA1/NSMCE1/PHB2/NUCB2/C1orf228/SPINT2/ZFAS1/ZNF22/SLC39A3/HADHB/DKC1/H2AFY/CD82/HNRNPA1/TXNL1/NPM1/ZNF428/TXN/CCT2/PAFAH1B3/IL1B/TAF1D/TMED3/MARCKSL1/ARHGAP15/HSPD1/PSMB5/MPP1/DDAH2/CREG1/YBX3/LIMS1/COMT/HEBP1/RNF130/NGFRAP1/CAT/C7orf73/IRF2BP2/BEX4/SNHG7/MORF4L2/UQCRC2/LAPTM4A/SN…
CD4 1	CD4_Naive	CCR7/LEF1/LDHB/PIK3IP1/NOSIP/CD3E/JUNB/IL7R/TMEM66/CD3D/NPM1/RPS29/BTG1/LTB/MAL/EEF1B2/CD7/RPS26/TCF7/RPL38/GLTSCR2/CD27/RPL22/C6orf48/PRKCQ-AS1/TOMM7/LDLRAP1/SOCS3/SELL/TRAT1/RPS21/RPS4Y1/AES/LEPROTL1/LCK/RGS10/RGCC/RPL36A/GIMAP7/GIMAP5/NDFIP1/TMEM123/CD3G/DNAJB1/SRSF5/ZFP36L2/EIF4A2/RHOH/RPSAP58/HINT1/FYB/LAT/C12orf57/EIF3E/SLC2A3/EVL/CD69/ST13/PRDX2/OCIAD2/BTG2/CYTIP/GIMAP4/PSIP1/GYPC/TRAF3IP3…
CD4 2	CD4_Memory_Antiviral	ISG15/IFIT3/IFIT1/IFI6/MX1/RSAD2/ISG20/IFI44L/MT2A/LY6E/STAT1/TNFSF10/OAS1/LDHB/IFITM1/CD3D/EPSTI1/LTB/MX2/IFI35/C19orf66/CD3E/UBE2L6/TMEM123/IFI44/IRF7/TRAT1/IL7R/XAF1/GIMAP7/GIMAP4/CCR7/CD2/SP110/IFI16/MAL/RNF213/TAP1/BST2/GIMAP5/PIK3IP1/TRADD/TRIM22/SP100/SOCS3/SELL/NMI/NOSIP/CD69/ARHGAP15/GBP2/DRAP1/CCDC109B/FYB/RBCK1/SLC2A3/TCF7/PIM1/MZT2A/GIMAP1/TNFAIP8/CD27
CD4 3	CD4_Memory_TIGIT	CD3D/IL32/LDHB/LTB/ITM2A/CD3E/RGS1/CD2/TIGIT/AQP3/CORO1B/JUNB/LCK/GSTK1/ARID5B/CD3G/OCIAD2/TRAT1/CD27/AES/GPR183/RGCC/GIMAP7/TRAF3IP3/LAT/JUN/TMEM66/OPTN/HSPA8/GIMAP5/EVL/PBXIP1/ZFP36L2/CD52/MAL/FXYD5/HINT1/SOD1/SIT1/CD69/KLF6/LEF1/IL7R/TRADD/TSC22D3/NOSIP/PPP2R5C/FYB/GIMAP4/SPOCK2/DNAJB1/TCF7/PRDX2/PLP2/FLT3LG/BTG2/TMEM123/MZT2A/SLC2A3/BIN1/LEPROTL1/ACAP1/SELL/ARHGAP15/RHOH/PIK3IP1/CNN2/ADD3/IL1…
CD4 4	CD4_Memory	LTB/AQP3/IL7R/TNFRSF4/IL32/LDHB/CD3D/CD3E/CD2/ANXA1/ARHGAP15/VIM/TRAT1/RPS29/PLP2/NOSIP/RPL17/GSTK1/TRADD/RPL36A/LCK/NPM1/MAL/MYL12A/SPOCK2/AES/FLT3LG/ALOX5AP/FXYD5/JUN/HINT1/RPS21/CD3G/PBXIP1/CALM1/RPSAP58/LAT/GIMAP7/PRDX2/HSPA8/SIT1/PTGER2/RGCC/IL2RG/ZFP36L2/PEBP1/TMEM123/ACAP1/EVL/PIM1/KLF6/MZT2A/CRIP1/DSTN/LDHA/TCF7/DNAJB1/PPP2R5C/PPA1/DDIT4
CD4 5	CD4+Tcm	AQP3/ATF7IP/ATM/CASP8/CDC14A/CEP68/CLUAP1/CREBZF/CYLD/DOCK9/FAM153B/FOXP1/FYB/HNRPH1/INPP4B/KLF12/LOC441155/MAP3K1/MLL/N4BP2L2-IT2/NEFL/NFATC3/PCM1/PCNX/PDXDC2/PHC3/POLR2J2/PSPC1/REPS1/RPP38/SLC7A6/SNRPN/ST3GAL1/STX16/TIMM8A/TRAF3IP3/TXK/TXLNGY/USP9Y
CD4 6	CD4+Tem	AKT3/C7orf54/CCR2/DDX17/EWSR1/FLI1/GDPD5/LTK/MEFV/NFATC4/PRKY/TBC1D5/TBCD/TRA/VIL2
CD4 7	ActivatedCD4Tcell	AIM2/BIRC3/BRIP1/CCL20/CCL4/CCL5/CCNB1/CCR7/DUSP2/ESCO2/ETS1/EXO1/EXOC6/IARS/ITK/KIF11/KNTC1/NUF2/PRC1/PSAT1/RGS1/RTKN2/SAMSN1/SELL/TRAT1
CD4 8	CentralmemoryCD4Tcell	ABHD3/AHNAK/ANXA2P2/AQP3/ATHL1/BMI1/BZW2/CD63/COL4A1/CYLD/ELMO2/FYN/GLIPR1/GSS/IFITM2/ITGB1/ITGB2/KLF5/LSP1/NDUFB9/PKM2/SFXN3/SIRPG/SMAD4/STX4/TRADD/VIM/XRCC6
CD4 9	EffectormemeoryCD4Tcell	ATM/CASP3/CASQ1/CD300E/DARS/DOCK9/EXOSC9/EZH2/GDE1/IL34/NCOA4/NEFL/PDGFRL/PTGS1/REPS1/SCG2/SDPR/SIGLEC14/SIGLEC6/TAL1/TFEC/TIPIN/TPK1/UQCRB/USP9Y/WIPF1/ZCRB1
CD4 10	CD4+T-cells	FOXP3/C15orf53/IL5/CTLA4/IL32/GPR15/IL4
CD4 11	CD4+memoryT-cells	AAMP/ACTL6A/ADSL/AKT2/ANXA7/ARL2/ATF1/BTF3/CCNC/CD2/CD5/CD6/CD28/CDK9/CETN3/CCR4/COX7C/CSNK1A1/CSNK2A2/CTBP1/CTLA4/DAD1/DDX3X/DR1/GPR183/EIF4G2/ERH/ESD/FNTA/GABPA/GLUD1/HDAC1/HINT1/HMOX2/HNRNPH3/HNRNPU/DNAJB1/EIF3E/ITK/JAK3/KIF22/KTN1/LDHB/SH2D1A/SMAD2/MAGOH/NCL/NDUFS5/PFN1/PLP2/POLD2/PPID/PPP1CB/PPP1CC/PPP2R5D/PPP6C/PTPN11/RAD21/RANBP1/RBM3/RGS1/RPL4/RPL5/RPL8/RPL13/RPS3/RPS6/RPS19/SLAMF1/SOD1/S…
CD4 12	CD4+naiveT-cells	CD3E/CD6/CD7/CCR7/DSC1/JAK3/PLCL1/PLCG1/ZAP70/CABIN1/PLXDC1/GPSM3/ANKRD55/LIMD2/CHMP7/APBB1/CD27/TNFSF8/GRK6/GZMM/PRMT2/IDUA/INSL3/ITK/NUMA1/PHF1/RXRB/SELPLG/ZNF76/CUBN/PIP4K2B/NCK2/CDK10/TNK1/ACAP1/TSPAN32/ARFRP1/09-Sep/MSL3/WDR6/MLXIP/LEPROTL1/SH2B1/IPCEF1/KLHL3/SIT1/TRAT1/CRLF3/RAPGEF6/FAM193B/SIRPG/PACS1/RNPEPL1/CREBZF/NDFIP1/OBSCN/CLC/CTSW/DNAJB1/RBL2/HAUS3/ZNF394/GLG1/LY9/MAK/RBMS1/ATXN7/CU…
CD4 13	CD4+T-cells	BAD/CD2/CD3G/CD5/CD28/CD40LG/CCR4/CCR7/CTLA4/GOLGA4/HMOX2/MGAT2/NFE2L2/PLCL1/PPP2CA/SON/SUPV3L1/TRAF1/TSPYL1/FBXO21/FNBP4/NUDCD3/LEPROTL1/ICOS/TRAT1/FOXP3/SIRPG/POLR3E/USP36/DDX31/RIC3/SLTM/HIPK1/ATXN7L1/CD3E/CD6/DNAH6/HNRNPU/DNAJB1/MBNL1/SFPQ/TPP2/UBP1/ZAP70/OFD1/HERC1/RBM19/DLEC1/CCR9/ZCCHC11/PHF3/LSM14A/TOR1AIP1/IL21R/WBP11/USP47/THAP1/MKL1/RBM25/RSRC2/ZXDC/HAUS3/C14orf169/ARID5B/TOE1/TUBGCP5/…
CD4 14	CD4+Tcm	ADSL/AK1/CD247/CD40LG/CSNK1D/CTLA4/DNMT1/GOLGB1/ITIH4/MAN2C1/NFRKB/PLCG1/POLR2A/PSMD2/RAD9A/SPTAN1/SUPT6H/NR2C1/TSC1/USP4/DGCR14/DHX16/RAE1/BAG3/SGSM2/HUWE1/RBM5/NXF1/SORCS3/MYO16/EDC4/MTO1/ZNF638/CNIH4/ICOS/FAM193B/FBXL8/EXOC1/KDM3A/USP36/CORO7/ANKRD55/CBLL1/CD2/CCR7/TPR/TRADD/MSL3/AAK1/ARHGAP15/YLPM1/WDR59/TRAF3IP3/10-Sep/LY9/NAP1L4/NPAT/PLCL1/SLAMF1/ZNF200/EIF2B5/USP10/ITGB1BP1/ACAP1/NME6/USP3…
CD4 15	CD4+Tem	RPN2/SLAMF1/SPTAN1/TRADD/MYO16/MCF2L2/ESYT1/TRAPPC2L/ARHGAP15/RIC8A/TNFSF8/GPR25/SELPLG/SMARCC2/LZTR1/CCR9/SIT1/FBXL8/RNPEPL1/CD2/CTLA4/DNAJB1/RGS1/CLIP1/DYNLT1/COLQ/CDC14A/RANBP9/ICOS/TRAT1/SMAP1/SAMSN1/HAUS3/10-Sep/ARAF/CAPZB/CCNT1/CD3E/CD4/CD5/CD40LG/CD52/COPB1/DYNC1H1/E4F1/EMD/GOLGB1/GPI/CXCR3/GRM3/IDE/IK/IL10RA/ITIH4/ITK/MARK3/NDUFB2/NFKB1/NFRKB/PABPC3/PGK1/PLCL1/PSMD9/RABGGTA/RBL1/RRM1/S100…
CD4 16	CD4+T-cells	ABCD2/ANGEL2/ANKRD55/APBB1/CCR7/CD28/CD3D/CD3E/CD3G/CD40LG/CD5/CD6/CHMP7/CTLA4/DNAJB1/DSC1/FBXO3/FNBP4/ICOS/ITK/KLHL3/NAA16/NKTR/NOL9/OBSCN/PHF3/PLCG1/PLCL1/PLXDC1/POLR3E/POU6F1/PPWD1/RAPGEF6/RIC3/RNF216/RPL38/RPLP2/RPS21/SF1/SIRPG/SNPH/SSTR3/TOMM7/TPP2/TRAF3IP3/TRAT1/TTN/UBASH3A/ZNF639/ZNF780B/ATXN7/CDKN2AIP/DDX18/EIF2B5/NAP1L4/NUMA1/PRPF4B/PSD/QRICH1/RALGAPB/RBL1/RBL2/SFPQ/SORCS3/UBE2D2/XPO4/YL…
CD4 17	CD4+Tcm	DAB1/DLEC1/EDN3/ERN1/FBXL8/FXYD7/GLTSCR2/GPR15/HTR6/KRT1/MORC2/RRS1/TMEM30B/TNFRSF4/TPO/TRADD/AHSG/ALX4/BMPR1A/CALY/CCL27/CCR4/CD40LG/CD48/CD6/CDC14A/CDR1/CNTN2/CWH43/CYP2A6/DNAI2/DNAJB1/DVL1/FOXP3/GRIA3/HAND2/ITK/LGALS14/NCK2/PYY/RAMP3/SLC2A2/SORCS3/STMN4/THAP11/TRAT1/XPC/ANKRD55/ARHGAP15/CCR6/CCR8/CD28/CTLA4/GPR25/IL2RA/OBSCN/PLCH2/POU6F1/RPL38/SNTG2/UBASH3A/ICOS/PSD/SIRPG/SOCS3/TNFSF8/LZTS1/SA…
CD4 18	CD4+Tem	AIRE/CASR/CCR2/CCR6/CCR8/CCR9/CETN1/DNAI2/DNAJB1/DSCR4/ERN1/FOXN1/FXYD7/GALNT8/GDF2/GLTSCR2/HIST1H3A/HPSE2/HSD17B3/KCNQ3/KLRB1/LOR/LZTS1/MCF2L2/PRMT8/RRS1/SCRT1/SFTPC/SLC22A2/STMN4/TPO/TRADD/CCR4/CD40LG/CD48/FBXL8/GPR15/ITGB7/KRT1/LTK/OSM/PDCD1/RAMP3/TRAT1/IL5RA
CD4 19	CD4+memoryT-cells	ARHGAP15/CCR4/CD28/CD40LG/GPR15/GZMK/LIMS1/RBL2/TRADD/TRAT1/UBASH3A/ADSL/CD96/CXCR6/GIMAP4/AURKAIP1/C6orf106/CCR2/CD226/CD3E/ELP3/FBXL8/G3BP1/GLMN/GPBP1L1/GPR171/GPR68/GZMA/IL12RB1/ITGAL/ITGB7/KIAA0586/KLRB1/MCF2L2/MEN1/MTO1/PDCD1/PPP1CA/PPP1R7/PRKRA/PRMT1/PTPN4/PYHIN1/RHOT2/SEC23IP/SFXN1/SLAMF1/UBA3/ACAP1/ATG4B/CCR6/CCR9/CD27/CD5/CTLA4/CXCR3/DLEC1/SACM1L/TRAF3IP3
CD4 20	CD4+naiveT-cells	AAK1/ACAP1/CD247/CD27/CD40LG/CD7/GIMAP6/INPP4A/MKL1/RBL2/SIRPG/SLC5A5/TRAF1/TRAT1/APBB1/CHMP7/CIRBP/CLK3/DDX5/DIDO1/FAM120C/LMBR1L/MLXIP/NDFIP1/NEK9/OBSCN/PIGG/PLXDC1/PRMT2/RNF216/SGSM2/SNPH/SPG7/SPPL2B/TATDN2/TNRC6B/UBP1/ZNF609/ANKRD55/GMEB2/IPCEF1/LEPROTL1/PLCL1/SETD1B/TAF1C/UBQLN2/WDR82/ACBD4/CCR7/COPS7B/DSC1/HNRNPA1/KRT2/MAN2C1/NPAT/REV1/RHOT2/RPS3/SIRT3/SNRNP70/SPSB3/STX17/TAF4/USP19/XPO6/ZN…
CD4 21	CD4pos_T_cell	CD4/ZBTB7B/PTPRC
CD8 1	CD8Effector_GZMH	GZMH/CCL5/NKG7/CST7/CD8A/FGFBP2/CD8B/GZMA/CTSW/GZMB/PRF1/CD3D/CCL4/FCRL6/IL32/GZMM/CD99/KLRG1/HCST/C12orf75/TIGIT/PTPRCAP/APOBEC3G/GNLY/S1PR5/FCGR3A/APMAP/RARRES3/CD3G/LITAF/SAMD3/TPST2/HLA-E/SH3BGRL3/CALM1/PLEK/YWHAQ/KLRD1/CD3E/ITGB2/CD2/UBC/MYL12B/LCK/RAP1B/CTSC/LYAR/SLC9A3R1/UBB/MYO1F/CHST12/CD247/ANXA6/ARPC5L/BIN2/C9orf142/PPP1R18/PPP1CA/CALR/FYN/PDIA3/DDX5/ZAP70/ARL6IP1/SRGN/ARL6IP5/ARPC2/IL…
CD8 2	CD8Effector_GZMK	GZMK/CCL5/GZMA/CST7/NKG7/LYAR/DUSP2/CTSW/IL32/KLRG1/GZMM/SH2D1A/CD3D/CD8A/CD8B/HCST/TIGIT/CCL4/PTPRCAP/GZMH/CD3E/CD2/RARRES3/LCK/APOBEC3G/CD99/FYN/C12orf75/CD27/GUK1/CD3G/STK17A/APMAP/CALM1/SRSF7/ARPC5L/HLA-F/DDX5/C9orf142/GIMAP7/YWHAQ/GIMAP4/IL10RA/LITAF/PPP2R5C/SUN2/IL2RG/ANXA6/TAP1/SEPT7/LAT/SIGIRR/TUBA4A/TERF2IP/HSPA5/BUB3/GIMAP5/CXCR4/ACAP1/PPP1R18/BIN1/TBC1D10C/CTSC/ARL4C/SEPT1
CD8 3	CD8_Memory	CCL5/CD8B/CD8A/LYAR/CTSW/IL32/IL7R/CD3D/HOPX/CD3E/CD7/GZMM/JUN/GZMK/PTPRCAP/LDHB/LCK/ARHGAP15/PTGER2/CD2/DUSP2/CD3G/ZFP36L2/IER2/HCST/ACAP1/EVL/FYN/C9orf142/CD27/FLT3LG/LAT/GIMAP7/STK17A/ID2/TCF7/GYPC/KLF6/PIM1/PEBP1/DNAJB1/TRADD/PPP2R5C/ANKRD12/CITED2
CD8 4	CD8_Naive	CD8B/RP11-291B21.2/CD8A/CCR7/EEF1B2/LDHB/NPM1/CD3D/CD27/CD3E/CARS/NELL2/CD7/RPS4Y1/LEF1/NUCB2/LDLRAP1/RPS29/NOSIP/PIK3IP1/RGS10/BTG1/TMEM66/C6orf48/PRKCQ-AS1/TRABD2A/RPL22/NDFIP1/OXNAD1/RPL38/RPS21/RPL36A/GLTSCR2/TCF7/LCK/STK17A/GYPC/LEPROTL1/MAL/EIF4A2/SNHG8/RHOH/CD3G/RGCC/RPSAP58/SELL/C12orf57/MYC/PPA1/ST13/FBL/DNAJB1/PRDX2/EPB41L4A-AS1/EIF3E/RSL1D1/ALKBH7
CD8 5	CD8+T-cells	ABT1/AES/APBA2/ARHGAP8/C12orf47/C19orf6/C4orf15/CAMLG/CD8A/CD8B/CDKN2AIP/DNAJB1/FLT3LG/GADD45A/GZMM/KLF9/LEPROTL1/LIME1/MYST3/PF4/PPP1R2/PRF1/PRR5/RBM3/SF1/SFRS7/SLC16A7/TBCC/THUMPD1/TMC6/TSC22D3/VAMP2/ZEB1/ZFP36L2/ZNF22/ZNF609/ZNF91
CD8 6	ActivatedCD8Tcell	ADRM1/AHSA1/C1GALT1C1/CCT6B/CD37/CD3D/CD3E/CD3G/CD69/CD8A/CETN3/CSE1L/GEMIN6/GNLY/GPT2/GZMA/GZMH/GZMK/IL2RB/LCK/MPZL1/NKG7/PIK3IP1/PTRH2/TIMM13/ZAP70
CD8 7	CentralmemoryCD8Tcell	ACTN4/ADAM12/ADCY9/F13A1/FCER1G/FCGR3B/FGF7/FKBP4/GLUD1/GM2A/GUSB/IL1RN/NOL11/NTRK1/RARA/RNF128/SIGLEC1/TNFRSF11A/TOX4/UBA52/ULBP1
CD8 8	EffectormemeoryCD8Tcell	ACAP1/APOL3/ARHGAP10/ATP10D/C3AR1/CCR5/CD160/CD55/CFLAR/CMKLR1/DAPP1/FCRL6/FLT3LG/GZMM/HAPLN3/HLA-DMB/HLA-DPA1/HLA-DPB1/IFI16/LIME1/LTK/NFKBIA/SETD7/SIK1/TRIB2
CD8 9	CD8+T-cells	CD8A
CD8 10	CD8+naiveT-cells	AMBN/CD8A/CD8B/CCR8/COX4I1/EEF1D/GPR15/HTR1B/SMCP/MYL1/NDUFA1/NDUFA4/NDUFS5/NKTR/OMG/PSG11/SKI/SON/TPP2/SHFM1/HIST1H3A/HIST1H4F/RNMT/BUD31/GPR52/ZNHIT3/RNF7/JOSD1/SLC17A4/BCAS2/RPP38/CGRRF1/RRH/SMR3B/JMJD6/RRP8/CA14/NGDN/C19orf53/SETD2/IL21R/MED31/SS18L2/LUZP4/CDK5RAP1/FXYD7/GDAP2/CCDC87/CWF19L1/DDX24/USP36/PCIF1/MS4A5/HAUS3/LIN28A/BTNL8/SLC35E1/MOGAT2/TNKS2/KIAA1109/GJB4/HIGD2A/KRT1/RFX2/CILP
CD8 11	CD8+T-cells	CD8A/CD8B/CD27/CCR7/DSC1/PRMT2/IL16/MMP19/NFKB1/NPAT/PCNT/PFN2/PURA/RING1/MTRF1/TSPAN32/CD96/CEPT1/MSL3/DIDO1/AAK1/RBM34/CLUAP1/CBY1/POP5/RAPGEF6/YLPM1/CRTAM/CIAPIN1/TRAF3IP3/CA6/CD7/CTSW/FKTN/NDUFS2/S100B/ZNF200/MYOM1/SDCCAG3/BTN2A1/COG2/UTP20/UBQLN2/DPP8/CCDC25/POLR3E/NKRF/PLXDC1/GGNBP2/WDR82/NDFIP1/TMEM41B/ARHGEF1/NAA16/CASP8/GZMK/PTGDR/SLC1A7/KLRG1/NPRL2/GIMAP4/ZNF611/APBB1/DHX15/GZMM/HNRNPL/…
CD8 12	CD8+Tcm	CASP8/CD27/TNFSF8/GZMK/NCK1/GPR171/CRTAM/PARP11/TMEM30B/ADCYAP1R1/ABCD2/ALK/CD8A/CD8B/CD28/CD48/ESR2/CXCR3/LAG3/SH2D1A/MMP11/SLC6A7/SYN2/TPP2/DUSP11/HELZ/CD96/ZMYND11/SEC24A/ZC3H13/LEPROTL1/ADAT1/CHST5/SIT1/HAO2/GIMAP4/PCDHA10/SMAP1/VPS33A/GIMAP6/DNAJB1/RASA2/RGS1/DYNLT1/CDC14A/CGRRF1/DCTN6/PPWD1/USP36/HAUS3/NAA16/CTSW/IL2RB/BMPR1A/C21orf2/CD3E/GZMH/GZMA/INPP4A/KIF2A/KLRD1/KRT1/PTPN4/RPS6KB1/ATXN…
CD8 13	CD8+Tem	DHX8/GZMH/GZMK/LAG3/ZAP70/COLQ/RGS9/CXCR6/PVRIG/PYHIN1/ABCF1/ACADVL/RHOG/SLC25A20/CAPZB/CD2/CD3D/CD3G/CD7/CD8A/CD8B/CCR5/COPB1/CTSW/CX3CR1/DAXX/DIAPH1/DMWD/DYNC1H1/EMD/GOLGA1/GTF3C1/GYG1/GZMA/GZMM/HMOX2/DNAJB1/IDH3B/IFNG/IL10RA/ITGAL/KLRB1/KLRD1/LAIR2/MARK3/MT2A/MYO1F/NDUFB1/NDUFB2/NDUFS6/NKG7/PABPC3/PCNT/PHKG2/PPP2R5C/PSMC5/PSME1/PTGDR/PTPN4/PTPRA/PZP/RGS1/RPN2/CCL4/SLAMF1/SNTB2/SSR2/STX4/TAF10/…
CD8 14	CD8+T-cells	CD8A/APBB1/CA6/CD8B/CD96/CRTAM/DEFA4/DHX15/DSC1/FNBP4/GGNBP2/HNRNPA0/IMPG2/KLHL11/KRT2/LTA/LY9/MSL3/NDFIP1/PCNT/PHF20L1/PLCG1/PLXDC1/PRL/PSD/RASA2/RBL2/RPL37A/S100B/SDCCAG3/SFPQ/SHANK1/SPEG/SSTR3/TTN/USP47/ZBTB1/ZC3HAV1/ZNF154/ADARB2/ARG1/ATXN7/BPI/CAMP/CAND1/CD7/CEACAM8/CUBN/FUBP1/GPR18/HNRNPL/KLHL3/LDB1/LSM14A/MED17/MMP8/NAA16/NAP1L4/NKRF/NKTR/PAF1/PGLYRP1/PRMT2/PRPF4B/RAB11FIP2/RING1/SNTG2/SOA…
CD8 15	CD8+Tcm	CD8A/CD160/CD8B/CXCR3/CXCR6/GNLY/GZMA/GZMB/GZMH/GZMK/KLRD1/NKG7/PRF1/TBX21/ABCD2/ACTL7A/ADAT1/AKAP3/ANGPTL7/CA6/CACNG1/CCL27/CCR5/CD3E/CD7/CHRNG/CTRB2/CX3CR1/CYP2A6/FASLG/FBXW4/FKBP6/FLT4/FXYD7/GAPDHS/GPR171/GPR182/GTF3C1/GZMM/HLA-A/HSD3B2/IFNG/IKZF3/IL2RB/INTS5/KLRG1/LAG3/LHB/LIM2/NMUR1/PDCD1/PKD2L2/PRB3/PTGDR/PTPRCAP/PVRIG/RAX/SFTPB/SGCD/SH2D1A/SIT1/SOAT2/SOX10/STUB1/TBL1Y/THAP11/TMEM30B/TRPC3/…
CD8 16	CD8+Tem	CD8A/ABCD2/ADAT1/ANAPC2/BMPR1A/C8G/CAPN10/CAPN2/CASP8/CCR5/CD160/CD2/CD3G/CD8B/COL5A3/COLQ/CROCC/CX3CR1/CXCR3/CXCR6/DNASE1L2/E4F1/FASLG/FBXW4/FLT4/FYCO1/GIMAP4/GNLY/GPR171/GPR65/GSDMD/GTF3C1/GZMA/GZMB/GZMH/GZMK/GZMM/IFNG/IKZF3/IL12RB1/IL18RAP/ITGAL/KLRB1/KLRD1/KLRG1/LAG3/LTK/MAN2C1/MAP3K10/NCR1/NCR3/NKG7/NMUR1/OTOF/PDCD1/PLCG1/POLG/PPP2R5C/PRF1/PTGDR/PTPN4/PURA/PVRIG/PYHIN1/RBL2/RGS9/RHOT2/SGCD/S…
CD8 17	CD8+naiveT-cells	CD8A/DDX24/GPR15/HIST1H3A/HTR1B/LIN28A/MED31/MS4A5/MYL1/PSG11/SKI/ADAM20/AMBN/ART3/BTNL8/CA14/CCL25/CCR8/CDK5RAP1/CHRM5/CHRNB3/FMO6P/FXYD7/GABRQ/GJB4/GPR52/HAUS3/HTN1/IL21R/KIF5A/KRT1/NDUFA4/NGDN/NKTR/PCIF1/RFX2/RNMT/RRH/SLC17A4/SMR3B/TNKS2/WNT2/ZIC3/ZNHIT3
CD8 18	CD8pos_T_cell	CD8A/CCR7/SELL/IL7R/RUNX3/PTPRC
CD8 19	CytotoxicTcell	CD8A/EOMES/TBX21/PRDM1/PRF1/GZMA/GZMB/GZMH/GZMK/GZMM/IFNG/PTPRC
CD8 20	CD8_T_cell	PTPRC/IL10/TGFB1/TGFB2/TGFB3
CD8 21	CD8_T_Cell_Activation	CD69/CCR7/CD27/BTLA/CD40LG/IL2RA/CD3E/CD47/EOMES/GNLY/GZMA/GZMB/PRF1/IFNG/CD8A/CD8B/CD95L/LAMP1/LAG3/CTLA4/HLA-DRA/TNFRSF4/ICOS/TNFRSF9/TNFRSF18
Chondrocytes 1	Chondrocytes	ACAN/ARL1/COMP/ERG/ISLR/OGN/PGK1/PRELP/COL14A1/RGS11/TBX4/MORF4L2/LAPTM4A/SNUPN/MPHOSPH6/SCRG1/FBXW11/REM1/ZNF471/PODNL1/GLG1/PTP4A2/GOSR2/CCNB1/COL10A1/CSNK1A1/FOXD2/LPAR4/MYOC/NFATC4/NKX3-1/OMD/STAT2/TNXB/GDF5/FZD9/CILP/TNFSF11/WASL/TMEM59/PRG4/ANGPTL7/SLC38A3/DSTN/WWP2/IQSEC2/HSPB7/COL5A3/CRTAC1/NPLOC4/NDFIP1/DYNLRB1/LRRC15/ADRA1D/AK1/ABCD1/APOC3/ARCN1/ARNT/CACNA1C/CACNB1/CAMLG/RUNX2/RUNX1/COP…
Chondrocytes 2	Chondrocytes	ACAN/ARID5B/ARSB/BAG2/CACNA1C/CMKLR1/COMP/CYP20A1/GDF5/ISLR/KCNH1/MAB21L2/MAP7D3/NFATC4/OGN/OMD/PRELP/PRG4/PTP4A2/RUNX1/SCRG1/TBX4/LAPTM4A/DLX4/FNDC3A/FOXD2/IL26/ARNT/CYP11A1/GPATCH2/GPR88/MSH3/MYO9A/NBR1/PIKFYVE/PPIP5K2/RAB3GAP1/RABGEF1/SENP6/SLC30A4/TOR1AIP1/UBR5/USP24/ZMYM6/ABI1/ADAM20/AIPL1/BTBD7/CLDN18/CSNK1G3/DCTN4/EFCAB6/EIF3E/KIAA1614/MED13/MON2/PURA/RBMS1/RIF1/RLIM/USP47/ANGPTL7/CILP/COL…
CLP 1	CLP	COX6C/DNTT/IGLL1/PLP2/PSMA6/VPREB1/AIMP1/TOMM20/GPN3/HIVEP3/MYL12B/H3F3B/IDH3A/OXA1L/SNRPD1/ADNP/C19orf53/C11orf57/FAM76A/CALM1/GAPDH/IGBP1/PSMB3/RFC4/RPL8/ATP6V1G1/METAP2/DSTN/ASCC1/WDR33/NGLY1
CLP 2	CLP	ADH5/ATP6V1G1/C11orf57/CALM1/DNTT/FAM76A/GPN3/HIVEP3/POLR2K/PSMB7/RBM34/VPREB1/B2M/CDK7/DSTN/EIF1B/IGLL1/LST1/METAP2/NDUFA9/PLP2/PPP1CB/PSMA6/RSRC2/SAP30BP/SRP14/TRA2A/USP39/COMMD9/INTS12/LDHB/SMAD5
CMP 1	CMP	AZU1/MS4A3/CPA3/CRHBP/CRYGD/CTSG/ELANE/MS4A2/IGLL1/MPO/SERPINB10/PRG2/PRTN3/RNASE2/RNASE3/STAR/EPX/NAALADL1/CLC/FLT3/HDC/HPGDS/ALOX15/ANXA3/BYSL/C1QB/CACNA1E/CAMK2A/RUNX1/CCNC/CD1E/CD63/CDSN/CLIC1/CNGA3/CPB1/CPN1/CRYGA/CSF2RB/DAB1/DEFA6/EDN3/EYA3/FMO2/AFF2/G6PC/GALR1/GDF9/GNAT1/GPD1/GRIA4/GRM2/GUCA2B/H2AFX/HSF4/IDUA/IL5RA/IL13/IMPG1/PDX1/ITIH3/ITIH4/KCNJ10/KCNN1/LCT/MEA1/MKI67/MPL/MYF5/MYH11/NDUF…
CMP 2	CMP	ATP8B4/CENPJ/HIST1H2BO/HIST1H3C/LYL1/MPO/MS4A3/STAR/TGM5/TPSAB1/TRIM27/ADAM11/ADSS/APAF1/ARHGAP33/ARNT/ATP8B3/BTBD7/CAPN3/CDKL5/CDT1/CSNK1G1/CTSG/DNAJC13/EHMT2/ERLIN1/EXD3/FAM111A/FANCG/FNDC3A/FOXK2/GCGR/GPR27/HDAC6/HDGF/HEXA/HIST1H2BL/HIST1H4C/HMGXB3/HRH4/ITIH1/JRK/KIAA1033/KLHL9/KRIT1/LAIR1/LARP1/LPAR4/MAML1/MAN2A2/MAP2K5/MGA/MPZ/MSH4/MTHFSD/MTUS2/MUS81/NAT6/NFKBIL1/NPHP4/NSMAF/OCRL/OGG1/PDE3A/…
DendriticCells 1	DC_CD141+	IDO1/CLEC9A/DNASE1L3/ISG15/CPVL/HLA-DPA1/CST3/SNX3/HLA-DPB1/LYZ/HLA-DRB1/LGALS2/SOD2/APOBEC3A/HLA-DRA/TNFSF10/GRN/APOBEC3B/SRP72/HLA-DRB5/HLA-DMA/CD74/TYMP/WARS/AIF1/IFIT1/LGALS1/LAP3/NPC2/SPI1/FGL2/CTSZ/MNDA/MT2A/PSME2/EPSTI1/PLEKHO1/HLA-DQA1/MS4A6A/FCER1G/HLA-DQB1/LY86/TSG101/PRKAR1A/HLA-DMB/GSTP1/SAT1/IFI35/VAMP5/MYL6/GNG5/PTPRE/COTL1/EIF5/BID/ANXA5/EFHD2/LGALS9/YWHAH/IFITM3/FAM26F/PARK7/PSMB9…
DendriticCells 2	DC_CD1C+	FCER1A/CLEC10A/HLA-DPB1/HLA-DPA1/HLA-DRB1/CST3/CD74/HLA-DRA/LYZ/HLA-DRB5/CD1C/HLA-DQA1/ENHO/HLA-DQB1/CPVL/HLA-DQA2/LGALS2/LST1/GSN/HLA-DMB/ALDH2/HLA-DMA/CACNA2D3/AP1S2/GRN/TYROBP/AIF1/SPI1/FCER1G/CFP/MNDA/LY86/CTSH/GSTP1/LGALS1/AMICA1/COTL1/RNASE6/NDRG2/IGFBP7/CD1D/RNF130/CAPG/CD33/PLD4/FCGRT/KLF4/GAPDH/LGALS9/TYMP/SPINT2/DUSP23/PLBD1/CEBPD/LGALS3/GPX1/HMGA1/IFITM3/SAMHD1/H2AFY/PHACTR1/PAK1/CTSZ/…
DendriticCells 3	pDC	LILRA4/IRF7/SERPINF1/ITM2C/LRRC26/IRF8/PLD4/IL3RA/CLEC4C/SCT/PTCRA/SMPD3/CCDC50/MZB1/IGJ/SEC61B/ALOX5AP/GZMB/CD74/C12orf75/FCER1A/UGCG/RNASE6/TSPAN13/PLAC8/MYBL2/TPM2/NPC2/APP/DERL3/PTGDS/PPP1R14B/TCF4/GAS6/TNFRSF21/CLIC3/RP11-117D22.2/LAMP5/HERPUD1/SMIM5/CYB561A3/SPCS1/LGMN/PROC/LILRB4/SPIB/TRAF4/PLP2/STMN1/PARK7/TMEM8B/LINC00996/HLA-DRA/TXN/IDH3A/GPR183/BCL11A/RGS1/FAM213A/CST3/RNASET2/BLNK/TGF…
DendriticCells 4	DC	CCL13/CCL17/CCL22/CD209/HSD11B1/NPR1/PPFIBP2
DendriticCells 5	aDC	CCL1/EBI3/INDO/LAMP3/OAS3
DendriticCells 6	iDC	ABCG2/BLVRB/CARD9/CD1A/CD1B/CD1C/CD1E/CH25H/CLEC10A/CSF1R/CTNS/F13A1/FABP4/FZD2/GSTT1/GUCA1A/HS3ST2/LMAN2L/MMP12/MS4A6A/NUDT9/PDXK/PPARG/PREP/RAP1GAP/SLC26A6/SLC7A8/SYT17/TACSTD2/TM7SF4/VASH1
DendriticCells 7	pDC	IL3RA
DendriticCells 8	Activated_dendriticcell	ABCD1/C1QC/CAPG/CCL3L3/CD207/CD302/ATP5B/ATP5L/ATP6V1A/BCL2L1/C1QB/SNURF/SPCS3/CCNA1/CEACAM8/NOS2/SRA1/TNFRSF6B/TREM1/TREML1/RHOA/SLC25A37/TNFSF14/TREML4/VNN2/XPO6/CLEC4C/TNFAIP2/UBD/ACTR3/RAB1A/SLA/HLA-DQA2/SIGLEC5/SLAMF9
DendriticCells 9	Immature_dendriticcell	ACADM/AHCYL1/ALDH1A2/ALDH3A2/ALDH9A1/ALOX15/AMT/ARL1/ATIC/ATP5A1/CAPZA1/LILRA5/RDX/RRAGD/TACSTD2/INPP5F/RAB38/PLAU/CSF3R/SLC18A2/AMPD2/CLTB/C1orf162
DendriticCells 10	Plasmacytoid_dendriticcell	CBX6/DAB2/DDX17/HIGD1A/IDH3A/IL3RA/MAGED1/NUCB2/OFD1/OGT/PDIA4/SERTAD2/SIRPA/TMED2/ENG/FCAR/IGF1/ITGA2B/GABARAP/GPX1/KRT23/PROK2/RALB/RETNLB/RNF141/SEC14L1/SEPX1/EMP3/CD300LF/ABTB1/KLHL21/PHRF1
DendriticCells 11	DC	LILRA4/CLEC4C/PLD4/PHEX/IL3RA/PTCRA/IRF8/IRF7/GZMB/CXCR3
DendriticCells 12	aDC	C1QA/C1QB/CD80/IL12B/CCL13/CCL17/CCL19/CCL22/FPR3/HLA-DQA1/IL3RA/CXCL9/PTGIR/CCL8/CCL23/SLAMF1/SIGLEC1/TRAF1/TNFRSF4/TXN/SOCS3/HS3ST3B1/CD209/LILRA5/ACHE/ADPRH/ALOX15B/ANXA5/XIAP/ARF3/RHOG/ATP1B3/BLVRA/C3AR1/CASP5/CD86/CCR5/CMKLR1/EIF5/ENO1/ETV3/FCER1G/FCER2/GMFB/GNG5/GRB2/RAPGEF1/HCK/HRH2/DNAJA1/IL2RA/IL9/IL10/IL10RA/IMPDH1/IRF4/KCNMB1/LAIR1/LOR/RAB8A/MTF1/NFE2L2/NFKB1/NFKBIB/NRAS/OSM/P2RX7/PAK2…
DendriticCells 13	cDC	ALCAM/ANXA1/CD1C/CD1E/DBI/FCER1A/ITGAX/PITPNA/SSR1/RAB7A/CLEC10A/TCTN3/CCDC88A/SLAMF8/ACTR3/CD86/FLT3/S100A10/CD163/FGL2/CD93/WDFY3/CLEC4A/CD1A/CD1B/CD80/DNASE1L3/GFRA2/CCL17/CCL24/RRP1B/CD209/KCNK13/ALOX15/CRH/CCL13/CCL23/ALDH1A2
DendriticCells 14	DC	ALOX15/CD1A/CD1B/CD1E/CCL13/CCL17/ALDH1A2/CD209/HLA-DQA1/FPR3/C1QA/C1QB/CD9/CCL22/CLEC10A/TFEC/TREM2/SLAMF8/ACHE/ALOX15B/CD80/CD86/CCR7/DPYS/ETV3/GRIN1/GRSF1/HCRTR2/IL12B/IRF4/KCNC3/KCNN1/LOR/MCF2/RAB8A/NFKB1/PLD2/PRRG2/PTGIR/RNF2/CCL18/CCL23/SLAMF1/SIGLEC1/TRAF1/TNFRSF4/TXN/VAV2/SLC30A4/CUL1/MAP3K6/TMSB10/MAP3K13/CEP350/BCL2L11/MPHOSPH6/SPINT2/HPS5/NXPH3/TDRD7/TMEM131/SUZ12/BCL2L13/FBXL4/SNX11/I…
DendriticCells 15	iDC	ALOX15/F13A1/FCER2/IL3RA/CCL13/CCL17/CCL18/CCL23/CCL24/ALDH1A2/CD209/CD86/CLEC10A/SPINT2
DendriticCells 16	pDC	APOC3/CSHL1/DNASE1L3/GZMB/HIST1H2BB/HPD/KCNA5/SCT/P2RY14/LILRB4/CUX2/LRRC36/RPL3L/CACNB1/FKBP2/IL3RA/MYBPC1/SLC12A3/SPIB/ZNF221/MAPKAPK2/CXCL13/SLITRK3/TSPAN13/SPCS1/TLR7/KCNK10/KCTD5/CELA2A/CCR2/FLT3/FUT7/IDH3A/CD2AP/PTCRA/RUNX2/CXCR3/TACR1
DendriticCells 17	DC	CCL13/CCL17/CD1B/CD1E/CD80/GRSF1/IL21R/SLCO5A1/SNX11/TRAF1/BCL2L11/ETV3/ALOX15B/CCL18/FBXL4/IL12B/KCNN1/NFKB1/PTGES2/PTGIR/SAMSN1/SLAMF1/TBC1D13/TDRD7/TNFRSF4/TXN/CCL19/CCL22/DNASE1L3/H6PD/IRF4/ABCA6/ABTB2/ACE/ACHE/ADI1/ADO/ALCAM/ALDH1A2/ALOX15/ARL8B/ASAP2/BCL2L13/C1QA/C1QB/CAMK1G/CASZ1/CCDC85C/CCL23/CCL8/CCR7/CD1A/CD1C/CD209/CD86/CEP350/CLEC4A/CLNS1A/CUL1/CYP19A1/DPYS/EPS15/FCER2/FLT3/FPR3/GRIN1…
DendriticCells 18	aDC	ACHE/ALOX15B/CAMK1G/CCL19/CCL8/CD80/CXCL9/ETV3/GPR132/HS3ST3B1/IL10/IL12B/IL2RA/IL3RA/P2RX7/PTGIR/SIGLEC1/SLAMF1/SLCO5A1/SOCS3/TDRD7/TRAF1/ACOT9/ARL8B/BLVRA/C5orf15/CUL1/DENND1A/GNG5/IL10RA/MTF1/NUP62/SNX11/TOR1B/TRPC4AP/TXN/UBE2Z/WTAP/ZNF654/ASAP2/CCL13/CCL17/CCL22/CD1E/CD86/DYNLT1/HTR2B/STK4/TBC1D13/ABTB2/ARHGEF11/ATOX1/ATP1B3/CD1B/CLCN7/CSH2/CTNNA1/DCTN4/EIF5/FAM175B/FBXL4/GPX4/GRSF1/IRF5/KEAP…
DendriticCells 19	cDC	ABI1/AGFG1/ARL8B/ASNA1/ATP1B3/ATP6V0E1/ATP6V1A/ATP6V1D/ATP6V1E1/C1QA/CCDC47/CCL13/CCL23/CCL24/CD1A/CD1B/CD1C/CD1E/CD207/CD209/CD226/CD80/CLEC10A/CLEC4A/CRH/CSF1/CSNK2B/DAGLA/DCLRE1B/DNASE1L3/DSCR3/FBXW11/FCER1A/FGL2/GFRA2/GMFB/GNA13/GPR68/GTF2E1/HLA-DPB1/HLA-DQA1/HLA-DQB2/HOMER1/HPS1/IRF5/KCNK13/KCTD5/KIFC3/LIMS1/MAPRE1/MLX/MTMR14/NAGPA/NMD3/NRBF2/NRBP1/PITPNA/PLEKHB2/PRPF4/RAB35/RAB5A/RAB7A/RAPG…
DendriticCells 20	iDC	ADORA3/ALOX15/CCL13/CCL23/CCL24/CCL8/CD1B/CD1E/CRH/DNASE1L3/IL3RA/ABCA6/ACE/ADPGK/AHNAK/ALDH1A2/ALDOA/AP1B1/AP2A2/ATP6AP2/ATP6V1H/BCKDK/CAMK1G/CBX6/CCL17/CCL22/CD86/CFP/CLCN7/CLEC10A/CLEC4A/CMKLR1/CSF1R/CSH2/CST5/CYFIP1/DCLRE1B/FCER2/FGL2/FOLR2/FPR3/GFRA2/GLB1/GLUD1/GPR107/GPX4/HEXA/HEXB/HK3/HRH2/HSPH1/IL10/IQGAP1/KCNK13/KCTD17/KIAA0196/KIFC3/LAIR1/LAMP1/LILRB4/LMBR1L/MAP2K1/MARCO/MLX/MS4A4A/MS4A…
DendriticCells 21	pDC	AVP/BLK/CAPNS1/CD2AP/CXCR3/DENND4B/ELF2/ERCC3/ESR2/ETV3/FLT3/FNBP4/FOXN2/FUT7/GGA2/GGNBP2/GZMB/HTR3A/IDH3A/INPP4A/INTS12/KCNA5/KCNK10/LILRB4/MDN1/MIIP/P2RX2/PLP2/POLG/PTCRA/RNF4/RUNX2/SCT/SMC6/SPIB/STX18/TACR1/THUMPD2/TLR7/TNFRSF17/UBR2/USP24/VIPR2
DendriticCells 22	DC_CD1cposMyeloid	ITGAM/ITGAX/ANPEP/CD33/SIRPA/PTPRC/CD1C/CLEC7A/CLEC6A
DendriticCells 23	DC_CD141posMyeloid	ITGAM/ITGAX/ANPEP/CD33/THBD/CLEC9A/XCR1/CADM1/LY75
DendriticCells 24	DC_Plasmacytoid	IL3RA/CLEC4C/NPR1/PTPRC/LILRA4
DendriticCells 25	DC_CD14pos	CD14/CD209/CD1C/ITGAX
DendriticCells 26	DC_CD1apos	ITGAX/CD1A/CD1C/SIRPA/ITGAM
DendriticCells 27	DCs_LangerhansCells	PTPRC/CD1A/CD207/CDH1/EPCAM/ITGAX/CD1C/SIRPA
DendriticCells 28	DC_immature	CD1A/CD1E
DendriticCells 29	DC_activated	CD83/CCL1/LAMP3
Endothelial 1	Endothelial.Cells	A3GALT2/A4GALT/ABC7-42404400C24.1/ABCA4/ABCB1/ABCB1/ABCC4/ABCC6/ABCC9/ABLIM1/AC002310.13/AC002310.13/AC006116.20/AC018638.1/AC027682.1/AC037459.4/AC090498.1/AC136352.2/ACAA2/ACACB/ACADL/ACAP1/ACE2/ACER2/ACOT9/ACOT9/ACSS3/ACTA2/ACTN1/ACTN4/ACTR3/ACVRL1/ADAM10/ADAMTS12/ADAMTS8/ADAMTS9/ADAMTSL2/ADCY4/ADH1A/ADH1B/ADH1C/ADIPOR1/ADM/ADORA2A/ADSS/AFAP1L1/AGER/AGFG1/AGRN/AHNAK/AHR/AIM1/AKAP12/AKAP2/AKR1C…
Endothelial 2	Endothelialcells	PECAM1/VWF/CDH5/CLDN5/PLVAP/ECSCR/SLCO2A1/CCL14/MMRN1/MYCT1/KDR/TM4SF18/TIE1/ERG/FABP4/SDPR/HYAL2/FLT4/EGFL7/ESAM/CXorf36/TEK/TSPAN18/EMCN/MMRN2/ELTD1/PDE2A/NOS3/ROBO4/APOLD1/PTPRB/RHOJ/RAMP2/GPR116/F2RL3/JUP/CCBP2/GPR146/RGS16/TSPAN7/RAMP3/PLA2G4C/TGM2/LDB2/PRCP/ID1/SMAD1/AFAP1L1/ELK3/ANGPT2/LYVE1/ARHGAP29/IL3RA/ADCY4/TFPI/TNFAIP1/SYT15/DYSF/PODXL/SEMA3A/DOCK9/F8/NPDC1/TSPAN15/CD34/THBD/ITGB4/RA…
Endothelial 3	Endothelialcells	ACVRL1/TIE1/VWF/HYAL2/ARHGEF15/ROBO4/MMRN2/FAM124B/ADSS/AP2A2/ANGPT2/ANXA2/ANXA3/RHOC/BMX/PTTG1IP/CANX/CAV1/CCT6A/CD9/CDC27/AP2S1/CLTA/DAD1/DDX10/EIF4G2/ERG/FOXC2/FLT1/FLT4/GJA4/GNB1/GOT2/GPR4/HSPA4/HTR2B/KDR/TNPO1/MNAT1/MYL6/NEDD8/NNAT/NOTCH4/PNP/PDE3A/PIK3C2A/PLS3/PPP2R2A/PSMB7/PSMD1/PSMD2/PSMD10/RALA/RANGAP1/RARS/RCN2/S100A6/MAPK12/SELE/SH3GL1/SLC16A1/SNTB2/SSBP1/TARBP2/TEK/TJP1/CLDN5/TPD52L2/…
Endothelial 4	lyEndothelialcells	FLT4/HYAL2/CLEC1A/SOX18/ROBO4/CXorf36/MYCT1/KANK3/ACVRL1/ANGPT2/RHOC/BMX/CETP/ERG/FUS/GPR4/KDR/MYL2/NOTCH4/RALA/MAPK12/TEK/TIE1/CLDN5/TNFSF18/KALRN/FEZ2/SEMA6B/LYVE1/ARHGEF15/MMRN1/CD93/N4BP3/EMCN/RASIP1/TMEM39B/POMGNT1/MRPL17/MMRN2/NETO2/PLVAP/GJA4/SELE/VWF/TPM3
Endothelial 5	mvEndothelialcells	ACVRL1/ANGPT2/SLC25A6/RHOC/TSPO/CAV2/CCNG1/CD34/CETP/COX4I1/CSNK2A2/DYNC1LI2/ECHS1/FDPS/FLT4/GJA4/GOLGA3/GOT2/HADHA/HCFC1/HCRTR1/HOXD3/ILF2/ITGA9/KDR/LGALS1/NOTCH4/NOVA2/PLXNB3/MAPK3/PRPSAP1/PSMB7/PSMC5/PSMD8/RALA/RANGAP1/MAPK12/SELE/SH3GL1/SMARCD1/SMARCE1/SUMO3/SNAPC4/SNTB2/TARBP2/TBX1/TEK/TIE1/CLDN5/TPM3/UBE2E1/UFD1L/VWF/YWHAE/ZNF205/CLPP/ZNF282/SCARF1/HYAL2/MBTPS1/PABPC4/RGS11/BANF1/EIF2B2/MTM…
Endothelial 6	Endothelialcells	ACE/ACVRL1/ADPRH/ADSS/ALDH1A2/ANGPT2/ANO2/APAF1/ARFGEF2/ARHGAP17/ARHGEF15/ARL6IP1/ART4/ARVCF/ATF6/BMX/CAV1/CCL16/CD9/CD93/CETP/CHFR/CLDN5/CLEC1A/CLEC4M/CRK/CSNK2A2/CSTF2T/CTNNA1/CXorf36/DDX3X/DHX9/DNAJC11/EMCN/ESYT1/EXOC2/FAM124B/FAM65A/FANCC/FBXO28/FLT4/FRYL/G3BP1/GDF3/GFOD2/GIMAP4/GIMAP6/GJA4/GNAI3/GTF2E1/HCRTR1/HDAC1/HOXD3/HYAL2/KANK3/KDR/KIF17/KLHL18/LAMB4/LIMS1/LRRFIP1/LSG1/MAGI1/MAP3K3/MAT2…
Endothelial 7	lyEndothelialcells	ACVRL1/ANGPT2/ARHGEF15/CETP/CLDN5/CLEC1A/CXorf36/EMCN/FDPS/FLT4/HYAL2/KANK3/MMRN2/ROBO4/SELE/TBX1/TIE1/TPM3/TUT1/VWF/MT2A/PCDH12/PSMB4/PSMB7/RANGAP1/SLC25A17/SOX18/WDR13/ZC3H7B/BANF1/BMX/C16orf62/CDC123/CLPP/CLTA/COX5A/FAM65A/GJA4/GMPR2/GPR4/GRM2/KDR/MCHR1/MRPL33/MYCT1/PRPF19/PSMB1/RAC1/RALA/RPL15/SEMA6B/STAP2/STRAP/SYPL1/TACR1/TEK/TNFSF18/VAMP3/ZNF428
Endothelial 8	mvEndothelialcells	ACVRL1/ANGPT2/ANO2/ARHGEF15/ARVCF/BMX/CASP10/CAV1/CD9/CD93/CETP/CLDN5/CLEC1A/CXorf36/EMCN/FAM107A/FAM124B/FLT4/GIMAP4/GIMAP6/GPR4/HIST1H2BO/HIST1H3C/HIST1H4C/HYAL2/IL3RA/KANK3/KDR/KIF17/LYL1/MMRN1/MMRN2/MYBL2/MYCT1/NOTCH4/NOVA2/PCDH12/PNP/PPM1F/RAMP3/RANGAP1/RASIP1/ROBO4/SCARF1/SEMA6B/SOX18/STAB1/TAL1/TEK/TIE1/TMEM109/TNFSF18/VWF/ZC3H7B/ART4/BIRC5/CAV2/CCNA2/CCNF/CEP55/DDX5/DLGAP5/DSN1/GSDMD/HDAC…
Eosinophils 1	Eosinophils	ABHD2/ACACB/C9orf156/CAT/CCR3/CLC/CYSLTR2/EMR1/EPN2/GALC/GPR44/HES1/HIST1H1C/HRH4/IGSF2/IL5RA/KBTBD11/KCNH2/LRP5L/MYO15B/RCOR3/RNASE2/RRP12/SIAH1/SMPD3/SYNJ1/TGIF1/THBS1/THBS4/TIPARP/TKTL1
Eosinophils 2	Eosinophil	GIPR/KRT18P50/LRMP/FOSB/RRP12/GPR183/NR4A3/ST3GAL6/DEPDC5/PDE6C/PKD2L2/GPR65/IL5RA/P2RY14/DACH1/DAPK2/EMR3
Eosinophils 3	Eosinophils	C3AR1/CLC/CCR3/DRP2/IL5RA/KCNA5/KIF5A/TACSTD2/NPY2R/PLXNB3/RGS13/TNFSF11/ADAM18/CUX2/CDH19/RASL12/HRH4/NYX/GIPR/SYCP1/PHLDA2/NXPH3/LMTK2/AP4E1/FBXO40/TRIM48/MMRN2/AGTR2/ASPA/ATOH1/BMX/MS4A3/CCR1/FCER1A/FMO3/GAST/HDC/LECT2/MOG/PRL/STATH/ADAM21/HS3ST2/ZNF197/POLQ/PURG/MYO3A/FEV/LRRC36/MMP26/ADORA3/ALOX15/CA4/ENTPD2/CEBPE/CEACAM8/DEFA4/HIC1/LTF/MNT/RARA/SLC19A1/KSR1/PGLYRP1/CD101/P2RY14/KCNK7/OLIG2/…
Eosinophils 4	Eosinophils	ABTB2/ADORA3/AGER/ALOX15/ANKRD11/ARHGAP33/ARSA/ATG2A/BAIAP3/BPI/BRD4/CA4/CABIN1/CAMKK2/CAMP/CCL23/CCR3/CD101/CEACAM8/CEBPE/CLC/CORO7/CROCC/CSF1/CSF2RB/CYSLTR2/DEF8/DEFA4/DGCR2/DPEP2/ENTPD2/EPN2/FAM65A/FZR1/GIPR/GMIP/GRK6/HDC/HIC1/HRH4/HSPA6/IL5RA/INTS1/IQSEC2/KCNK7/KDM6B/KSR1/LPAR2/LRCH4/LTF/MBOAT7/MKL1/MMP25/MNT/OLIG2/P2RY14/PADI4/PDPK1/PGLYRP1/PIGQ/PLCB2/PNPLA2/POLR2A/PSTPIP1/PTPN18/PTTG2/RARA/…
Eosinophils 5	Eosinophils	PTPRC/IL5RA/CCR3/SIGLEC8/ADGRE1/CD69/CD86/ITGAM/FCGR2B/IL3RA/CD44/CX3CR1/FCER2/FUT4/CSF2RA/ITGA4/CD9/PTGDR2
Epithelial 1	Epithelialcells	SFN/TACSTD2/PRSS8/AP1M2/B3GNT3/CBLC/HES2/RAB25/S100A14/FLNB/GRB7/LAD1/LAMA5/SEMA3F/SOX15/TUFT1/SLC10A3/IER3/SH2D3A/CNKSR1/RHOD/TMEM40/TBC1D2/BIK/AP1S1/DFNA5/DSG3/HBEGF/EFNB1/NR2F6/EVPL/EXT2/F3/GJB3/GJB5/IRF6/JUP/LIMK2/MST1R/PI3/PLAGL2/PRRG2/RELB/SHC1/SLC12A4/SPINT1/ST14/STXBP2/TAPBP/CORO2A/BTG2/AXIN1/TNK1/TNFSF9/ADAM15/TNFRSF10B/RPS6KA4/PDLIM1/CELSR1/FGFBP1/CDC42EP2/FST/PPP1R13L/ARHGEF18/ETHE1/TN…
Epithelial 2	Epithelialcells	ANXA3/AP1M2/ARHGEF16/ARHGEF5/ATIC/C7orf49/CCDC85C/CLDN7/CNKSR1/DSP/EPCAM/EPN1/ESRP1/GALE/GALNT3/GIPC1/KRT19/LPAR2/LYPLA1/MAP3K9/MAPK13/MMP15/RANBP1/SNRPB/SPINT2/SRC/STAP2/SURF2/TACSTD2/TMEM30B/TTC22/VAMP8/AASDHPPT/ALOXE3/C10orf95/C12orf29/CWH43/DDX27/EIF2S2/ESRRA/GJB4/GTF2E2/LHX5/MAP3K13/NAA35/PDCD10/PPP1CB/PRRG2/SLC25A24/TARS/TRIM17/YWHAZ/AAMP/ACTL6A/ADNP2/AURKC/CAMSAP1/CD3EAP/CNGB1/CNOT6/DDX21/…
Erythrocytes 1	Erythrocytes	ALAS2/CA1/EPB42/GYPE/HBD/HMBS/MYL4/RHAG/EPX/KLF1/XPO7/AHSP/GYPA/KRT1/SLC4A1/GYPB/HBB/PKLR/PRG2/RHCE/RHD/TSPO2/ART4/CENPA/GATA1/SPTA1/AURKA/GLRX5/APLNR/ATP1B2/BRCA1/BUB1B/CDC20/CDKN3/CENPF/CHEK1/DES/FEN1/HMGB2/KEL/KIF22/EPCAM/MCM4/NEK2/OAT/PCNA/POLE2/RRM1/RRM2/STIL/SLC2A4/TOP2A/TUBG1/ST7/HIST1H4C/RAD54L/CCNB2/MINPP1/DLGAP5/MELK/GINS1/TROAP/TRIM10/RCL1/PRMT3/UBAC1/KIF2C/ZWINT/OIP5/PAXIP1/KIF4A/HTRA…
Erythrocytes 2	Erythrocytes	AHSP/ALAS2/EPB42/GMNN/GYPA/GYPB/GYPE/HBB/HMBS/MINPP1/MYL4/OAT/PKLR/RHCE/RHD/SLC4A1/TSPO2/CDKN3/HBD/PTTG1/RHAG/SPTA1/ACAT1/ACTL6A/AMHR2/ART4/ATP1B2/BUB1/BUB3/CA1/CCNB1/CCNB2/CDCA3/CDK1/CENPN/CETN3/CISD1/COQ3/EEF1E1/FEN1/FKBPL/HJURP/HMGB2/KEL/KIAA0101/KLF1/MAD2L1/MCM10/MRPL18/MRPL39/NEK2/NIP7/NOP16/NUP37/NUPL2/NUSAP1/PCNA/PDCD10/POLR2H/PRG2/PSMD11/RFC4/RPA3/SMC2/SPC25/TRIM10/TUBG1/TXNDC9/UBAC1/YIPF…
Exhausted Tcell	ExhaustedTcell	CD8A/PDCD1/HAVCR2/LAG3/PRDM1
Fibroblasts 1	Fibroblasts	FAP/THY1/DCN/COL1A1/COL1A2/COL6A1/COL6A2/COL6A3/CXCL14/LUM/COL3A1/DPT/ISLR/PODN/CD248/FGF7/MXRA8/PDGFRL/COL14A1/MFAP5/MEG3/SULF1/AOX1/SVEP1/LPAR1/PDGFRB/TAGLN/IGFBP6/FBLN1/CA12/SPOCK1/TPM2/THBS2/FBLN5/TMEM119/ADAM33/PRRX1/PCOLCE/IGF2/GFPT2/PDGFRA/CRISPLD2/CPE/F3/MFAP4/C1S/PTGIS/LOX/CYP1B1/CLDN11/SERPINF1/OLFML3/COL5A2/ACTA2/MSC/VASN/ABI3BP/C1R/ANTXR1/MGST1/C3/PALLD/FBN1/CPXM1/CYBRD1/IGFBP5/PRELP/…
Fibroblasts 2	Fibroblasts	ADH5/ARF4/ARL1/ASPA/ATP2A2/BAD/BMPR1A/CACNA1C/AP2M1/CSNK1A1/CSNK1G3/DCTD/DPT/ECT2/ELN/ETF1/FKTN/FGF7/GARS/GOLGA4/GRIA1/GRIA3/HIF1A/HLCS/HTR2A/HTR2B/ITIH3/IPO5/KRT19/LGALS1/SMAD5/MARS/MYH1/MYH2/02-Sep/NFATC4/OCRL/PPIB/PRKG1/PTGIR/RAD23B/RCN2/PRPH2/RYK/ATXN2/SGCD/SGCG/SHMT2/SIM1/SNTB2/TBX5/CLEC3B/TPD52L2/TSPYL1/SLC35A2/VCL/WNT2/ZFPL1/B4GALT2/MPZL1/ZMYM4/ZFYVE9/GGPS1/SCAMP1/BAG2/PRDX6/RNF14/SCRN1/RN…
Fibroblasts 3	Fibroblasts	ADAM11/ADCY8/ADI1/ALDH9A1/ALDOA/AMOTL2/ANGPT4/ANXA11/ASPN/ATG9A/BAG2/C11orf95/C6orf120/C7orf25/CACNA1C/CAMLG/CEND1/CGGBP1/CIRBP/CLEC3B/CSF1/CSTF2T/DPT/EDA2R/ELANE/EMILIN1/EML3/FAIM2/FBXL8/FMO2/FMO3/FMO6P/FTL/GARS/GDF5/GOLGA3/GPR137/GSTM5/HAND2/HDAC5/HEXA/HIC1/HPS1/HTR2B/IDUA/IPO5/ISLR/JAK3/KCNA4/KDELR2/KIAA1614/LAPTM4A/LTBR/MAPK1IP1L/MASP1/MGMT/MGST3/MKRN2/MMP17/MMP19/MTHFD2/NFATC4/NFE2L2/NPAS1/P…
GliomaStemCells	GliomaStemCells	CD133/PROM1/ITGA6/FUT4/L1CAM/THY1/NES/BMX/SOX2/OLIG2/BMI1/EZH2/CD44/MSI1/MSI2/NANOG/POU5F1/SOX11/SOX4/NFIB/TCF4/CHD7/BOC/CCDN2
GMP 1	GMP	ARHGAP6/ATP5J/CD5L/MS4A3/CDH9/CPA3/CRHBP/CRYGD/CTSG/DNTT/FLT3/GABPA/LPAR4/H2AFZ/HDC/HMGB2/HNRNPA1/ITGA9/KCNJ14/LDHB/MPO/MTIF2/HNRNPM/NPM1/SERPINB10/PNN/PRG2/PRKG2/PSMA4/RAG2/RNASE2/RNASE3/RPL5/RYR3/SELP/STIL/SRP9/SSB/STXBP3/TEC/TOP2B/TRH/UBB/UMPS/VPREB1/XPO1/DEK/NCOA4/TTF2/UBA3/UBA2/SMNDC1/ARPP21/MRPL3/PARK7/CBX3/SMC5/GTPBP4/HPGDS/GNL2/CLEC1B/NOL7/UFC1/VPS54/GAR1/MRPL20/TTC27/WDR12/KIF17/MAP7D3/C…
GMP 2	GMP	AAMP/ARPC5L/ATF6B/BECN1/CALCOCO2/CAMKV/CD33/CEP63/CHD4/CHD9/CLP1/CNPY2/COL14A1/CPSF7/DARS/DCAF7/DDX27/DDX41/DNAJC2/DNAJC7/DNTT/DUSP12/EIF3A/ERG/ERLIN1/G6PC3/GAS8/GPR3/H3F3B/HSPB6/IGLL1/INSL3/IPO5/IQSEC3/KCNJ14/LAMB4/LAS1L/LPO/LUZP1/MDH2/MPO/MRPL9/MTG1/MTIF2/NCL/NDUFS3/NUFIP1/OMD/OMG/PKD2L2/PLP2/POLD3/PRTN3/PUM1/QDPR/RBM19/RBM25/RFC1/S100A10/SIVA1/SLC25A36/SLC25A6/SMG7/SMYD5/STAR/SUV39H1/TRH/TUFM/…
Hepatocytes 1	Hepatocytes	ABAT/ACADL/ADH1A/ADH6/AFM/AGT/AGXT/AHSG/ALB/ALDOB/AMBP/ANPEP/AOX1/APCS/APOA1/APOA2/APOC1/APOC3/APOE/APOH/ARSE/ASGR1/SERPINC1/BAAT/BHMT/SERPING1/C1R/C1S/C2/C4BPA/C4BPB/C5/C8A/C8B/C8G/C9/SERPINA6/CD14/CDO1/AKR1C4/ABCC2/CPB2/CPN2/CPS1/CYP2C19/CYP2C8/CYP2C9/CYP2E1/CYP3A4/CYP3A5/CYP7A1/DAO/DIO1/DPYS/EHHADH/ENPEP/EPHX2/F2/F5/F9/F13B/FABP1/FGA/FGB/FGG/FGL1/GAS2/GATM/GC/GHR/GLDC/GRB14/GYS2/HABP2/SERPIND1…
Hepatocytes 2	Hepatocytes	ABCB11/ABCC9/ABCD3/ABCG5/ACAT1/ACBD4/ACSM5/ADAMTSL2/ADCY10/ADH1A/ADH1B/AFM/AGPAT3/AGXT/AHSG/AKR1D1/ALDOB/ALG5/ANGPTL3/APCS/APOA1/APOB/APOC3/APOF/ARG1/ARMC6/ASGR2/AVPR1A/BCL2L10/C1QA/C4BPA/C6/C8A/C8B/C8G/C9/CCL16/CDK10/CELF1/CETP/CFHR5/CHRD/CLNS1A/CNTD2/COLEC10/CPB2/CPN2/CYP17A1/CYP1A2/CYP2A6/CYP2A7/CYP3A4/CYP3A43/DAO/DNAJA3/DPYS/ECHS1/EFNA2/F11/F13B/F7/F9/FCN2/FCN3/FETUB/FH/FMO3/FTCD/G6PC/GC/GCGR…
HSC 1	HSC	CD34/CRHBP/ERG/GSTM5/PLS3/MMRN1/LAPTM4B/FAM124B/FLT3/SLC4A1/SCARF1/ZMYM3/XPO7/EXD2/KLHL9/LSM2/CCDC121/ATP8B4/TCEAL4/MYCT1/ALAS2/CA1/GYPA/GYPE/AHSP/CRYGD/ELN/KCNJ13/MPL/PDE6G/PLA2G1B/SYPL1/ZNF3/RNF7/LECT1/CTNNA3/PHF20/EMCN/CLEC3B/VN1R1
HSC 2	HSC	APPL1/ATP6V1G1/AVP/BZW2/C14orf166/CA14/CAPN11/CCNH/CDADC1/CIR1/CNKSR1/CNTN6/CRHBP/CRYGD/CRYZL1/CTNNA3/DMP1/DYRK4/EID1/EIF1B/EIF3E/EIF4A2/ELN/EMCN/ERG/EXOC7/GABARAP/GABARAPL2/GPSM3/GSTM5/HIF3A/HIGD2A/HINT1/HOXA3/IGBP1/KBTBD2/KCNJ13/LAPTM4A/LECT1/LEPROTL1/LRRTM2/MED7/MOBP/MPL/MRPL16/MYCT1/NDUFS4/NOL11/PACRG/PARP11/PDE6G/PDHA1/PFDN5/PFN2/PHACTR4/PHF20/PLA2G1B/PRDX1/PRELP/PSME1/PTCD3/RBM22/REN/RNF7/R…
Keratinocytes 1	Keratinocytes	CALML3/CSTA/DSG3/F3/GJB5/SFN/IL1A/JAG2/KRT5/KRT6B/LAD1/PI3/SERPINB5/SOX15/SULT2B1/LY6D/FGFBP1/AP1M2/FST/HES2/TMEM40/RAB25/S100A14/MMP28/ZBED2/KRT6C/ADAM8/AIM1/ALDH1A3/CDH3/COL17A1/CYP27B1/DSC3/EPHA1/EREG/FAT2/FGFR3/GJB3/GNA15/CXCL3/IL1B/ITGA6/ITGB4/ITGB6/KCNJ15/KRT6A/KRT14/KRT16/KRT17/LAMA3/LAMB3/LAMC2/MMP9/NGFR/SERPINB2/PGF/PKP1/FXYD3/PPL/PRSS8/PTHLH/S100A2/S100A8/S100A9/SDC1/SORL1/SPRR1B/ST14/T…
Keratinocytes 2	Keratinocytes	ALOX15B/ANXA3/DYRK4/ERCC1/ESRP1/FDPS/FOLR3/GALNT3/HSP90B1/KRT75/LPAR2/LSM4/LTB4R2/NCK2/NPM1/ODC1/PLCH2/S100A11/SLC16A1/SLC6A11/ZNF219/AP1M2/C10orf95/CWH43/DSP/GJB4/POU2F2/RHCG/SPINT2/STAMBP/TCF20/TP53AIP1/TTC22/HINT1/MRPS15/MT2A/NIT2/S100A10/SLC13A3/TACSTD2/TXN/C1orf68/CASZ1/CCL27/CNKSR1/CUL9/ENTPD2/IKBKAP/LOR/MAPKBP1/METTL5/MFAP1/PLS3/PRMT5/PRRG2/PSORS1C2/SEC11A/TBC1D22A/TNK1/ZNHIT6/CDSN/GLO1/AA…
Macrophages 1	Macrophages	APOE/ATG7/BCAT1/CCL7/CD163/CD68/CD84/CHI3L1/CHIT1/CLEC5A/COL8A2/COLEC12/CTSK/CXCL5/CYBB/DNASE2B/EMP1/FDX1/FN1/GM2A/GPC4/KAL1/MARCO/ME1/MS4A4A/MSR1/PCOLCE2/PTGDS/RAI14/SCARB2/SCG5/SGMS1/SULT1C2
Macrophages 2	Macrophage	AIF1/CCL1/CCL14/CCL23/CCL26/CD300LB/CNR1/CNR2/EIF1/EIF4A1/FPR1/FPR2/FRAT2/GPR27/GPR77/RNASE2/MS4A2/BASP1/IGSF6/HK3/VNN1/FES/NPL/FZD2/FAM198B/HNMT/SLC15A3/CD4/TXNDC3/FRMD4A/CRYBB1/HRH1/WNT5B
Macrophages 3	Macrophages	FUCA1/MMP9/LGMN/HS3ST2/TM4SF19/CLEC5A/GPNMB/C11orf45/CD68/CYBB
Macrophages 4	Macrophages	CD163/CD14/CSF1R/C1QC/VSIG4/C1QA/FCER1G/F13A1/TYROBP/MSR1/C1QB/MS4A4A/FPR1/S100A9/IGSF6/LILRB4/FPR3/SIGLEC1/LILRA1/LYZ/HK3/SLC11A1/CSF3R/CD300E/PILRA/FCGR3A/AIF1/SIGLEC9/FCGR1C/OLR1/TLR2/LILRB2/C5AR1/FCGR1A/MS4A6A/C3AR1/HCK/IL4I1/LST1/LILRA5/CSTA/IFI30/CD68/TBXAS1/FCGR1B/LILRA6/CXCL16/NCF2/RAB20/MS4A7/NLRP3/LRRC25/ADAP2/SPP1/CCR1/TNFSF13/RASSF4/SERPINA1/MAFB/IL18/FGL2/SIRPB1/CLEC4A/MNDA/FCGR2A/CL…
Macrophages 5	macrophagesSuva	HLA-DQA1/CD163/HLA-DRB5/MS4A6A/PLAUR/IFI30/HLA-DQB1/HLA-DRB1/HLA-DPB1/IFITM3/NAMPT/HLA-DRA/GAPDH/SOCS3/FCGBP/LDHA/TMEM176B/HLA-DPA1/BHLHE40/IFITM2/RPLP0/PDE4B/PPA1/DPYD/TPT1/CD74/BCL2A1/FCER1G/C1orf162/TYMP/SMIM3/HLA-B/HLA-C/FTH1/RPL10/FOSL2/MS4A4A/PLTP/LITAF/F13A1/NPC2/RNASE2/SLC7A5/EEF1A1/RPL8/NME2/RPS18/RPL18A/TSPO/DUSP2/TGFBI/RPL9/ACSL1/EEF1G/PLEK/GNG10/HLA-DQA2/GPR84/ENO1/RPS9/SERPINA1/RPS4X…
Macrophages 6	Macrophages	ACP2/ATOX1/ATP6V0C/ATP6V1E1/C1QA/CD9/CD48/CLCN7/CCR1/CRYBB1/CYBB/FCER1G/FDX1/FOLR2/FPR3/FTL/HEXA/HEXB/KCNJ5/LAIR1/M6PR/MDH1/NUBP1/P2RX7/RAC1/CCL8/CCL22/STX4/TCEB1/TYROBP/VAMP8/MARCO/CD84/ATP6V0E1/ATP6V1F/CD163/CIAO1/LY86/ARHGEF11/HS3ST2/ARPC4/ATP6AP2/BAIAP2/PRDX3/ERP29/LILRB5/SDS/LILRB4/VSIG4/FKBP15/ZZZ3/SIGLEC7/SIGLEC9/ADAMDEC1/ORMDL2/COMMD9/SPG21/MS4A4A/UBE2D4/TRAPPC2L/TREM2/TMEM70/ARL8B/TMEM12…
Macrophages 7	Macrophages	ADAMDEC1/ADCY3/ADRA2B/CCL24/CHIT1/DNASE2B/FDX1/HEXB/KCNJ5/LAMP1/MS4A4A/MSR1/SDS/SLAMF8/TREM2/VSIG4/CCL22/CCR1/CD300C/CYFIP1/HAMP/IGSF6/LILRB4/MFSD7/MMP19/PILRA/RIN2/SIGLEC9/ACP2/ALCAM/ATP6V1H/BCAP31/C1QA/C1QB/C3AR1/CCR5/CD163/CD209/CD22/CD52/CD63/CD84/CD9/CMKLR1/COX5B/CSF1R/CYBB/EMILIN1/FPR3/GPD1/HEXA/HS3ST2/IL10/KCNJ1/LY86/MARCO/MYOF/NCAPH/P2RX7/RENBP/SLC31A1/SLC6A12/TFEC/TIE1/ZNF219/ATOX1/ATP6V…
Macrophages 8	MacrophagesTCRpos	CD68/ZAP70/LAT/FYN/LCK
Macrophages 9	MacrophagesCD169pos	ITGAX/ADGRE1/ITGAM
MacrophagesM1 1	MacrophagesM1	ACP2/ABCD1/C1QA/FDX1/CCL22/CD163/SCAMP2/ADAMDEC1/ARL8B/HAMP/CCL8/TREM2/ADRA2B/ALCAM/ATOX1/ATP6V0C/ATP6V1E1/BLVRA/CD48/CD63/CLCN7/TPP1/CLTC/CCR1/CMKLR1/SLC31A1/COX5B/FCER1G/FOLR2/FPR3/FTL/HEXB/HK3/IL10/IL12B/ITGAE/LAIR1/CXCL9/MMP19/NARS/NDUFS2/P2RX7/PDCL/MAPK13/PTGIR/PTPRA/RELA/CCL7/CCL19/SRC/STX4/TCEB1/TFRC/AGPS/MARCO/SNX3/CD84/USP14/ITGB1BP1/ATP6V1F/TRIP4/CIAO1/WTAP/ARHGEF11/ABI1/ACTR2/BCAP31/ZM…
MacrophagesM1 2	MacrophagesM1	ACP2/ADAMDEC1/ALCAM/ATP6V1H/CCL1/CCL19/CCL24/CCL7/CCL8/CHIT1/DNASE2B/EMILIN1/FDX1/LILRB4/MFSD7/MSR1/SLAMF8/TREM2/ADCK2/ADCY3/ADRA2B/C1QA/C1QB/C3AR1/CCL18/CCL22/CD163/CD80/CLEC4E/CLPB/CMKLR1/CSF1/CYBB/CYC1/CYP19A1/DAGLA/FPR3/GLRX2/HAMP/HEXB/HSPB7/KCNJ1/KIFC3/LONP1/MARCO/MMP19/MRPL12/MS4A4A/MT2A/MYOF/MYOZ1/NCAPH/P2RX7/PHLDB1/PQLC2/PRDX1/S100A11/SDS/SLC31A1/SLC6A12/SRC/TFEC/TIE1/TMEM70/TSPO/ACTR3/AD…
MacrophagesM1 3	MacrophagesM1	CD68/CD80/CD86/IL1R1/TLR2/TLR4/NOS2/SOCS3/TNF/IL1B/IL12A/IL12B/IL23A/IL6/CCL11/CCL5/CCL8/CCL2/CCL3/CCL4
MacrophagesM1 4	M1_Macrophage_Polarization	IL12/IL23/IL12/TNF/IL6/CD86/MHCII/IL1B/MARCO/iNOS/IL12/CD64/CD80/CXCR10/IL23/CXCL9/CXCL10/CXCL11/CD86/IL1A/IL1B/IL6/TNFa/MHCII/CCL5/IRF5/IRF1/CD40/IDO1/KYNU/CCR7/CD45/CD68/CD115/HLA-DR/CD205/CD14
MacrophagesM2 1	MacrophagesM2	ACP2/ADCY3/ABCD1/ALK/ARSB/ATP2A2/ATP6V1C1/ATP6V0A1/TSPO/CAMP/CANX/CD63/CD81/CLCN7/TPP1/SLC31A1/FDX1/FGR/FTL/GLB1/HADHB/NCKAP1L/HEXA/HEXB/HPS1/IFNAR1/ITGAX/KCNJ5/LAIR1/LAMP1/MSR1/MYO9B/P2RX7/SDCBP/SNX1/SNX2/STX4/MARCO/CDS2/PABPC4/ATP6V0D1/PICK1/ARHGEF11/HS3ST2/PDCD6IP/SCAMP2/COL4A3BP/HSPH1/OS9/SDS/LILRB4/VSIG4/GABARAP/TFEC/WDFY3/TBC1D9B/ZC3H3/CYFIP1/PLEKHM2/FKBP15/SMG5/UNC50/GGA1/SNX5/SLC39A1/ADAM…
MacrophagesM2 2	MacrophagesM2	ADRA2B/AKR7A2/ALG9/ANXA11/AP1B1/AQP8/AQP9/ATP6V1D/BRSK2/CCDC85C/CCDC88A/CCL22/CD52/CEPT1/CTRB2/DHX57/EFR3A/ELK1/FH/FKBP15/FLT1/GABRA4/GPD1/GSTO1/H6PD/HEXB/HS3ST2/HSPH1/IARS2/KCNJ1/KCNK13/KCTD5/KRT3/MS4A4A/MSR1/MYO15A/MYOZ1/NAGPA/NCAPH/NCKAP1L/NPR1/OSBPL11/PDE1B/PDZRN4/PEX19/POGK/POU3F1/PQLC2/PTCRA/RAB5C/S100A6/SLC25A46/SLC6A12/SLC6A7/SLC9A6/SNAPC2/SNX1/SPR/TAF10/TIE1/TMED5/TREM2/TUSC2/UCP3/USF2/Z…
MacrophagesM2 3	MacrophagesM2a	CD163/MRC1/CD200R1/TGM2/IL1R2/IL10/IL1RN/TGFB1/TGFB2/TGFB3/CCL17/CCL22/CCL24
MacrophagesM2 4	MacrophagesM2b	CD86/IL1A/IL1B/IL6/IL10/TNF/CCL1
MacrophagesM2 5	MacrophagesM2c	CD163/TLR1/TLR8/IL10/TGFB1/TGFB2/TGFB3/CCR2
MacrophagesM2 6	MacrophagesM2d	VEGFA/IL10/IL12A/IL12B/TNF/TGFB1/TGFB2/TGFB3/CCL5/CXCL10/CXCL16
MacrophagesM2 7	M2_Macrophage_Polarization	ARG1/ARG2/IL10/CD32/CD163/CD23/CD200R1/PD-L2/PDL1/MARCO/CSF1R/CD206/IL1RN/IL1R2/IL4R/CCL4/CCL13/CCL20/CCL17/CCL18/CCL22/CCL24/LYVE1/VEGFA/VEGFB/VEGFC/VEGFD/EGF/CTSA/CTSB/CSTC/CTSD/TGFB1/TGFB2/TGFB3/MMP14/MMP19/MMP9/CLEC7A/WNT7B/FASL/TNFSF12/TNFSF8/CD276/VTCN1/MSR1/FN1/IRF4/CD45/CD68/CD115/HLA-DR/CD205/CD14
MastCells 1	Mastcells	ABCC4/ADCYAP1/CALB2/CEACAM8/CMA1/CPA3/CTSG/ELA2/GATA2/HDC/HPGD/HPGDS/KIT/LINC01140/MAOB/MLPH/MPO/MS4A2/NR0B1/PPM1H/PRG2/PTGS1/SCG2/SIGLEC6/SLC18A2/SLC24A3/TAL1/TPSAB1/TPSB2/VWA5A
MastCells 2	Mastcell	ADAMTS3/CPA3/CMA1/CTSG/ARHGAP15/CPM/FCN1/FTL/HSPA6/ITGA9/RNASE3/S100A4/SIGLEC8/SLC6A4/PTGS2/EGR3/PILRA
MastCells 3	Mastcells	AMHR2/ANXA1/ANXA11/ATP6V1C1/BMPR1A/BTK/C3AR1/C8G/CASP10/CD22/CD33/SIGLEC6/CMA1/CPA3/CTSG/DIAPH1/DR1/MS4A2/GATA1/HDC/IL5/IL5RA/ITGA2B/KCNJ5/KRT1/LCP2/LTC4S/LYL1/MTR/NTRK1/OSBP/P2RX1/PAK2/PDE4A/PIK3R2/POLR2A/PPP3R1/PRG2/PRKAR1A/PTGDR/PTGER3/RAD23B/RENBP/RGS13/RXRB/SLC18A2/SNRNP70/SOS2/SYPL1/TADA2A/MAP3K7/TAL1/TEC/TPSAB1/RNF103/ZNF212/STAM/NDST2/AGPS/PABPC4/RGS11/CD84/CDC16/USP10/ZMYM4/WDR46/ZNF264/…
MastCells 4	Mastcells	AMHR2/DRD2/LAX1/MS4A2/NDST2/RGS13/SIGLEC6/SIGLEC8/SLC18A2/TPSAB1/ACBD3/ANXA1/ANXA11/ATXN10/ATXN2L/BAIAP2/BMPR1A/BTBD7/BTK/C3AR1/C6orf25/CD22/CMA1/COPB2/CPSF1/CTR9/CTSG/DCLRE1B/DIAPH1/FBXO11/GALNT3/HDAC5/HDC/HPGDS/HRH4/IL3/IL5/IL5RA/ITGA2B/KRT1/LRIG2/LSM4/MAML1/NTRK1/OSBP/P2RX1/PABPC4/PDE3A/PIKFYVE/PVALB/RAD50/REM1/RENBP/RGS11/RXRB/SF3B2/SNAPC2/TPSG1/TTC17/TUBA8/USP10/WDR46/ZKSCAN3/ZNF212/ZNF76
MastCells 5	MastCells	CMA1/MS4A2/TPSAB1/KIT
MDSC	MDSC	CCR2/CD14/CD2/CD86/CXCR4/FCGR2A/FCGR2B/FCGR3A/FERMT3/GPSM3/IL18BP/IL4R/ITGAL/ITGAM/PARVG/PSAP/PTGER2/PTGES2/S100A8/S100A9
Megakariocytes 1	Megakaryocyte	PPBP/PF4/SDPR/GNG11/HIST1H2AC/CLU/NRGN/TUBB1/NCOA4/RUFY1/TSC22D1/ACRBP/TREML1/SPARC/GP9/MPP1/TUBA4A/RGS18/ITGA2B/MYL9/CMTM5/FERMT3/PTCRA/TMEM40/AP001189.4/ODC1/CLEC1B/TPM4/YWHAH/CTSA/CD9/GPX1/LIMS1/SNCA/RGS10/C2orf88/CA2/ILK/AC147651.3/TPM1/GRAP2/CLDN5/MMD/TAGLN2/GSTO1/PRDX6/PGRMC1/F13A1/GMPR/MAP3K7CL/MARCH2/CALM3/PARVB/PDLIM1/MAX/SNAP23/PLA2G12A/RAP1B/TMEM140/SNN/PTPN18/NT5C3A/RNF11/ACTN1/CDKN2D…
Megakaryocytes 2	Megakaryocytes	ARHGAP6/GP1BA/HTR2A/MPL/PF4V1/SELP/GP6/CLEC1B/RUFY1/ANXA3/NCKAP1/TUBB1/LRP2BP/HBD/VWF/KALRN/RGS6
Megakaryocytes 3	Megakaryocytes	ARHGAP6/ATP2C1/AVPR1A/BTK/C6orf25/CASS4/CAV2/CD84/CKAP5/CLEC1B/CTR9/DCLRE1A/EBAG9/EIF4G3/F13A1/GFI1B/GJA4/GOLGB1/GP1BA/GP5/GP6/HBD/HTR2A/INPP5B/ITGA2B/KALRN/KIF2A/LIMS1/MMRN1/PF4V1/PLEK/RGS6/RHAG/RUFY1/SEC14L5/SELP/SLC30A5/TAL1/TEC/TGM5/TTC27/TUBA8/TUBB1/UBE2C/VCL/VWF/ACSBG1/CCNB1/CDK1/CDKN3/CENPF/EPS15/FSTL4/GATA1/GRAP2/MYCT1/MYL4/MYOM1/PBK/PDE3A/PEX3/RDH11/SPTA1/TAF7L/ULBP1/BCAN/GCKR/GYS2/LEFTY…
Melanocytes 1	Melanocytes	MIA/TYR/SLC45A2/CDH19/PMEL/SLC24A5/MAGEA6/GJB1/PLP1/PRAME/CAPN3/ERBB3/GPM6B/S100B/FXYD3/PAX3/S100A1/MLANA/SLC26A2/GPR143/CSPG4/SOX10/MLPH/LOXL4/PLEKHB1/RAB38/QPCT/BIRC7/MFI2/LINC00473/SEMA3B/SERPINA3/PIR/MITF/ST6GALNAC2/ROPN1B/CDH1/ABCB5/QDPR/SERPINE2/ATP1A1/ST3GAL4/CDK2/ACSL3/NT5DC3/IGSF8/MBP
Melanocytes 2	Melanocytes	CA8/MLANA/GJA3/OCA2/S100B/SOX10/GPR137B/TYR/KCNAB2/PIR/FARP2/KCNE4/QPCT/SLC45A2/TBC1D16/CDH3/MMP17/CLEC11A/TYRP1/TNFRSF14/WIPI1/MCOLN1/WFDC1/APH1B/UAP1L1/CBR3/NOV/DCT/TRPM1/SLC16A6/PLXNC1/ACACB/ACP5/ASPA/BCL2A1/CEACAM1/CAPN3/RUNX3/CDK2/LYST/CLCN5/ABCC2/CYP27A1/DAB2/EDNRB/ERBB3/ESR2/IFI6/GCNT2/GJB1/GK/GMPR/GNAL/HLA-DRA/HLA-DRB1/HLA-F/IFI16/IFI27/IFI35/SP110/IFIT2/IFIT1/IFIT3/IRF4/ISG20/ITGB8/ITPKB…
Melanocytes 3	Melanocytes	CYSLTR2/DCT/IRF4/LZTS1/MLANA/SLC45A2/SOX10/TBC1D16/TRPM1/TYR/CDK2/GREB1/PLP1/AATK/ARHGEF11/BCAN/BIN3/CA14/CAPN3/CLCN7/ESR2/FOXD3/GAPDHS/HPS4/KCNJ13/MMP8/PAX3/PYHIN1/S100B/TDRD7/ATP6V1C1/CARD14/CDH19/CNP/GABRG3/HPS5/ILKAP/ONECUT1/RENBP/RXRG/SDCBP/ST7/STAM/TMPRSS5/USH2A
MEP 1	MEP	AHCY/CDK4/CPA3/CRHBP/ERG/GSTM5/HDC/EPCAM/PRG2/RYR3/MINPP1/PAICS/HPGDS/LAPTM4B/POLE2/TCEAL4/BUB1B/STIL/KIAA0101/SNX5/MRPL15/C11orf95/FAM124B/FXN/GATA1/HBD/KEL/MYL4/PCCB/PNMT/RHAG/SURF2/TPSAB1/UNG/AIMP2/CHAF1B/RUVBL1/NAT6/ERAL1/MRPS2/CTNNBL1/EXOSC5/ACD/DCTPP1/MTG1/FCER1A/FMO1/KRT1/NTRK1/IFRD2/MRPL28/TMED1/FBXO7/MECR/DDX41/C21orf59/NOL12/ATIC/BCS1L/CCT6A/DDX1/DDX10/HNRNPAB/ITGA2B/PSMG1/LDB1/VAPA/TXN…
MEP 2	MEP	ACD/CA1/CRHBP/CTNNBL1/FXN/GATA1/HPGDS/KEL/KRT1/MRPS2/MYL4/PNMT/PRG2/RHAG/TPSAB1/AIMP2/CCT7/CNPY2/DCTPP1/DDX41/DIABLO/DTYMK/ECHS1/ERAL1/EXOSC5/FBXO7/GMPPA/HMBS/IFRD2/ITPA/LYRM4/MECR/MTG1/NOL12/PCCB/RUVBL2/SLC25A38/SNRPB/STOML2/SURF2/TMED1/UBE2I/UNG/AAMP/AK2/ARL2/ASCC2/ATP5B/ATP5G1/AUP1/BANF1/BCKDK/C21orf59/CCT4/CDK4/CHAF1B/CLCNKB/CLPP/COPS6/COQ4/COQ6/CPB1/CPSF3L/CUEDC2/DCAF7/DDX24/DPM2/DUT/EHMT2/E…
Mesangialcells 1	Mesangialcells	CDH6/CDKN1C/EDN2/FOXF1/FOXD1/HOXA11/HOXD1/LHX1/MICB/TLL2/DOC2B/PADI2/RHOF/KIRREL/CLSTN2/CRISPLD2/ARL4C/CDH16/COL4A1/ARID3A/EPHB2/GPI/HOXA3/HOXB2/HOXB3/HOXC10/HOXD11/ILK/INPP5A/ITGA3/ITGB3/LAMA5/NME3/NTHL1/PAX2/PDCD2/PFDN1/PLEC/PVR/HNF1B/NR2F2/UBA1/UCP2/UROD/WNT7B/PXDN/RNASET2/FGF18/CLDN6/DHRS3/HS3ST3A1/REC8/PROCR/PNPLA6/RBPMS/PLA2G16/MGAT4B/CSDC2/CPA4/ISYNA1/SMOX/LAPTM4B/RBM38/CORO1B/PCYOX1L/GALN…
Mesangialcells 2	Mesangialcells	AP1M2/ARHGEF16/ARHGEF5/B3GALT5/CYBA/FOXC2/HOXA3/KCTD5/KRT19/LIMD2/NCOR2/RNPEPL1/UNC5C/ARID1A/FAM189B/INF2/INTS1/RUNX2/TMEM184B/ATN1/CAMSAP1/CLEC4E/CPSF1/LAPTM4B/NDUFB7/NT5C/PIGQ/RPLP2/SRRM2/WIZ/ZNF593/AGER/ANXA11/APC2/ATOX1/ATP8B3/ATXN2L/BAZ2A/BCKDK/C12orf10/C21orf2/C7orf49/CAPRIN1/CARM1/CDK10/CIZ1/CLPP/CNN2/COQ4/COX8A/CPSF3L/CRISP2/CST5/CUTA/DAGLA/DAZAP2/DGCR2/EIF2AK1/EMX1/EP400/FAM168B/FIBP/FOX…
Microglia 1	Microglia	AAGAB/ABC13-47656900H15.1/ABCA9/ABCD1/ABHD12/ABHD15/ABI3/ABTB1/AC004076.9/AC009133.22/AC009950.1/AC068533.7/AC069368.3/ACA64/ACADS/ACCS/ACOX3/ACTB/ADAM15/ADAM33/ADAM8/ADAMTS16/ADAP2/ADCY7/ADORA3/ADRB2/AFP/AGPAT2/AGTRAP/AIF1/AIM2/AKNA/AKR1B1/AL135787.1/AL365273.1/ALB/ALDH16A1/ALOX15/ALOX5AP/AMZ1/ANG/ANGPTL7/ANKS6/AOAH/AP003419.11/AP1B1/AP1G2/APBB1IP/APOBEC1/APOBEC2/APOBEC3H/APOBR/APOC1/APOC2/APOC4…
Microglia 2	microgliaSuva	TIAM1/CX3CR1/RTTN/ITM2B/LOC643406/IL6ST/RBM6/ODF2L/SELPLG/PDK4/SNX29/LRTOMT/C6orf62/CD84/TSC22D3/DOCK8/METTL21A/EGR1/NAV3/ST6GAL1/SLC44A2/IFNGR1/MTFMT/APPL2/HNRNPH1/SHISA9/RHOB/SORL1/SH3TC1/ORC4/SLC15A2/DPY19L2P2/P2RY13/OPHN1/SON/SRSF5/P2RY12/SEMA6D/MALAT1/SFMBT2/LOC646214/TNFAIP8L1/RASGEF1C/PLXDC2/RIN2/MAF/SLC1A3/SPC25/SOCS6/CCDC144B/DIP2A/FGD2/DHRS9/LILRA4/ASTN2/A2M/PTPRJ/SYNDIG1/ARHGAP17/TRAPP…
Microglia 3	Microglia	CD36/CD68/CCL4/CSFR1/BCL2A1/C1QA/CCL3/CX3CR1/TNF/AIF1/WAS/ITGAM
Monocytes 1	Mono_CD16+	FCGR3A/LST1/MS4A7/AIF1/FCER1G/SERPINA1/IFITM3/RP11-290F20.3/COTL1/SAT1/RHOC/CD68/IFITM2/SPI1/CEBPB/CFD/STXBP2/TIMP1/HMOX1/CTSS/PSAP/PILRA/LRRC25/HCK/LYN/CDKN1C/BID/TESC/ASAH1/HES4/S100A11/TYROBP/CST3/CTSL/SIGLEC10/CKB/TYMP/LILRB2/CSTB/CSF1R/IFI30/MAFB/NPC2/BRI3/S100A4/CTSC/WARS/LILRA5/HSBP1/SLC7A7/FAM26F/C5AR1/CDA/LILRA3/ABI3/C19orf38/C10orf54/TKT/LGALS1/ANXA5/FKBP1A/NEAT1/CXCL16/RGS2/VASP/OAS1/O…
Monocytes 2	Mono_CD16+_C1qa	C1QA/C1QB/LST1/IFITM3/AIF1/COTL1/CST3/SAT1/TYROBP/FCER1G/PSAP/CTSS/FCGR3A/HLA-DPA1/MS4A7/SERPINA1/NPC2/SPI1/HMOX1/CD68/TYMP/IFITM2/CSF1R/CFD/TIMP1/RHOC/OAZ1/LRRC25/CEBPB/HES4/LGALS1/STXBP2/HCK/FAM26F/S100A11/BRI3/GPBAR1/CFP/PILRA/HLA-DRA/YBX1/BID/LILRB1/RP11-290F20.3/FCN1/C19orf38/HLA-DRB1/NEAT1/LILRB2/TNFRSF1B/HLA-DQA1/HLA-DRB5/CAMK1/ANXA5/LILRA5/SLC7A7/PYCARD/ABI3/HLA-DPB1/WARS/MAFB/IFI30/PRELI…
Monocytes 3	Mono_Apobec3b	APOBEC3B/APOBEC3A/IFITM3/AIF1/LST1/CST3/TIMP1/FCER1G/FCN1/NPC2/COTL1/SAT1/CFD/CFP/TYMP/TYROBP/CD68/PSAP/SERPINA1/LGALS1/S100A11/CTSS/HLA-DPA1/S100A4/S100A6/LYZ/OAZ1/HLA-DRA/HLA-DPB1/CD74/CYBA/PRELID1/IFITM2/LGALS2/CEBPB/HLA-DRB1/SPI1/YBX1/NEAT1/RP11-290F20.3/LGALS3/LY6E/C1orf162/HLA-DRB5/PYCARD/LILRA5/IFI30/BRI3/ISG15/FCGRT/FAM26F/FKBP1A/AP2S1/MS4A7/IFI6/IGSF6/ARPC3/EMP3/PSME2/AP1S2/BID/ANXA2/HCK…
Monocytes 4	Mono_Apobec3a	CST3/LYZ/TYROBP/HLA-DRA/AIF1/CD74/FCN1/LGALS2/LST1/HLA-DPB1/HLA-DRB1/S100A9/COTL1/HLA-DPA1/NPC2/IFITM3/FCER1G/LGALS1/PSAP/TYMP/HLA-DRB5/CFP/CFD/S100A4/SERPINA1/CD68/CPVL/AP1S2/MS4A6A/APOBEC3A/SAT1/CTSS/GRN/OAZ1/S100A6/LGALS3/SPI1/HLA-DMA/GSTP1/S100A11/CEBPD/TIMP1/CD14/FCGRT/CYBA/HLA-DQA1/NCF2/IGSF6/GPX1/PRELID1/FGR/HLA-DQB1/GABARAP/SLC7A7/IFI6/LY86/PYCARD/NEAT1/IFI30/C1orf162/RNF130/CEBPB/TNFSF13…
Monocytes 5	Mono_CD14+_Antiviral	LYZ/LGALS2/FCN1/CD14/S100A9/S100A8/CST3/TYROBP/CTSS/S100A6/AIF1/S100A4/LST1/LGALS1/MS4A6A/TYMP/GSTP1/GPX1/CFD/PSAP/FCER1G/OAZ1/AP1S2/GRN/HLA-DRA/LGALS3/CPVL/COTL1/CD68/FCGRT/SERPINA1/SAT1/CFP/NPC2/S100A11/IFI6/IFITM3/CD74/CYBA/CEBPD/NCF2/MNDA/TKT/ALDH2/TNFSF13B/HLA-DRB1/GAPDH/RAC1/TSPO/BLVRB/SPI1/NEAT1/RNF130/CTSH/NUP214/GABARAP/CSF3R/VCAN/PYCARD/CTSB/APOBEC3A/SH3BGRL3/TALDO1/VIM/ISG15/LY86/IGSF6…
Monocytes 6	Mono_CD14+	S100A8/S100A9/LYZ/S100A12/FCN1/CD14/GPX1/TYROBP/FOLR3/LGALS2/CEBPD/MS4A6A/IL8/RBP7/CDA/GRN/CST3/VCAN/BLVRB/LGALS1/GSTP1/CFD/TALDO1/TYMP/S100A6/TSPO/NUP214/AP1S2/PLBD1/TKT/NCF2/CTSS/CSF3R/MNDA/LGALS3/BST1/FCGRT/ASGR1/ALDH2/RNF130/CTSD/GAPDH/CD68/TNFSF13B/QPCT/FPR1/S100A11/AIF1/CFP/PSAP/PYCARD/APLP2/TGFBI/FCER1G/BRI3/RETN/LST1/S100A4/RAC1/LY86/GABARAP/NPC2/SPI1/OAZ1/SERPINA1/SAT1/VIM/NEAT1/S100A10/…
Monocytes 7	Mono_CD14+_Inflam	LGALS2/LYZ/S100A9/S100A8/CD14/FCN1/TYROBP/CST3/MS4A6A/GPX1/CEBPD/LGALS1/TYMP/LGALS3/GSTP1/AP1S2/CFD/CTSS/AIF1/NPC2/S100A6/SAT1/LST1/PSAP/S100A11/FCER1G/S100A4/OAZ1/HLA-DRA/IL1B/COTL1/NEAT1/NFKBIA/CFP/TKT/GRN/SERPINA1/IFITM3/GAPDH/RAC1/TSPO/FCGRT/S100A10/CYBA/CD68/LINC00936/G0S2/HLA-DRB1/GABARAP/NUP214/PYCARD/TMEM176B/NCF2/VIM/BRI3/CSF3R/ALDH2/SPI1/APOBEC3A/SH3BGRL3/ZFP36/RNF130/TNFSF13B/ASGR1/CCL…
Monocytes 8	MonoT_Doublet	CASP1/SYNGR2/SLC7A7/TNFSF13B/ANXA5/PILRA/RGS19/VASP/PPT1/CLEC7A/RP11-290F20.3/ARRB2/RNF130/CTSZ/AP1S2/TKT/C10orf54/TIMP1/GNAI2/TBXAS1/LILRB2/LGALS3/SPI1/CTSB/MAFB/LILRA5/FCGRT/CFP/NCF2/BLVRB/FAM26F/BRI3/H2AFY/TSPO/CPPED1/CSTB/LGALS9/MTPN/CD68/SERPINA1/PGLS/GRN/RHOB/PLAUR/ABI3/RGS2/IFI30/LRRC25/LAP3/FGR/CEBPD/HCK/CAMK1/STXBP2/BLVRA/AP2S1/IFITM3/HSBP1/IFI6/CFD/CYBB/KLF4/ASAH1/RHOG/WARS/CDA/MNDA/ESD…
Monocytes 9	Monocyte	ASGR2/CFP/ASGR1/CD1D/UPK3A/ACTG1/ANXA5/ATP6V1B2/CFL1/DAZAP2/CTBS/EMR4P/HIVEP2/MARCKSL1/MBP/MMP15/PNPLA6/TMBIM6/PQBP1/TEX264/IKZF1
Monocytes 10	Monocytes	ASGR2/FCN1/CFP/RNASE2/CD300C/LILRA1/TLR7/MS4A6A/LILRA5/CCR2/AIF1/CYBB/FCAR/KCNMB1/MEFV/MNDA/S100A12/CD163/CD101/CLEC5A/FBXL5/TREM1/RETN/CSF3R/F13A1/LILRB2/CD93/PADI4/P2RY13/APAF1/RHOA/RHOG/ARNT/C3AR1/CASP5/TNFRSF8/CD33/CSF1R/FPR2/HCK/HK3/HRH2/HSPA6/MAP3K3/MYO1F/PHKG2/PTGIR/RARA/TYROBP/UBE2D1/UPK3A/VASP/BEST1/LST1/NUP214/IQGAP1/ATP6V0D1/EIF4E2/CALCOCO2/TGOLN2/CAMKK2/LILRB1/FGL2/LILRB3/LILRA2/TREX1…
Monocytes 11	Monocytes	ASGR2/BNIP2/CBX6/CD207/CD300C/CD93/CFP/DENND1A/DES/F13A1/FBXL5/FCAR/FCN1/FCN2/FOLR2/HIF1A/LILRA5/LILRB2/MEFV/METTL9/MS4A6A/PGGT1B/PRKACA/RABGEF1/RPH3A/S100A10/S100A12/SFTPD/SLC11A1/SOCS3/TREM1/UPK3A/UTF1/VENTX/VNN3/XCR1/AGFG1/AKAP13/APBB3/CASP5/CD101/CD1E/CD4/CLEC4A/CLEC4E/CSF1R/CYSLTR2/DDX21/DDX3X/DHX8/DLG4/DNAH17/ETF1/ETV3/FGL2/FOLR3/FPR2/GNA13/GPR183/HNRNPU/HTR7/IQSEC2/JMJD6/KCNMB1/KSR1/LILRA1…
Monocytes 12	Inflammatory_monocytes	CD14/CCR1/CCR2/CCR4/CCR7/CXCR1/CXCR2/CXCR4/CX3CR1/CD4/ITGAM/ITGAX/PECAM1/FCGR2B/CD33/SELL/CD86/CSF1R/CSF2RA
Monocytes 13	resident_monocytes	FCGR3A/CD14/CCR5/CXCR4/CX3CR1/CD4/ITGAM/ITGAX/PECAM1/FCGR2B/CD33/CD86/CSF1R/CSF2RA
MPP 1	MPP	ADCY3/CRHBP/ERG/CAPRIN1/P2RX1/SERPINI2/TEC/TIE1/UMPS/MLF2/ZNF282/NSMAF/USP6/MED7/H2AFY/PPM1F/PARP2/MRPS31/CALCOCO2/TMEM147/SF3A3/CSTF2T/LSM5/ATXN10/HIBCH/ATP2C1/ZNF219/TAOK3/PTRH2/TBC1D13/TMEM70/ATP5SL/WDR60/DPPA4/AGK/MKL2/BAHCC1/ALG8/CENPO/SPAG16/UBA5/SFXN3/FAM136A/G6PC3/HNRNPA3/DPY19L4/ABO/AIF1/AMD1/ATP5J/AVP/BTF3/ERCC8/CLNS1A/CPA3/CRYGD/DNTT/DUT/FANCA/HINT1/IGLL1/EIF3E/ITGA9/LRCH4/MPL/MPO/NACA…
MPP 2	MPP	ABCD4/C6orf25/CA4/CRHBP/DYNLT1/EIF1B/FMO1/GABPB1/LECT1/MPL/NCL/PDE6G/PPP1CB/THUMPD2/TSPYL1/ZBTB16/ACAP1/AGAP2/AVP/CD37/CPA3/CSF2RB/CSF3R/CTSW/FCER1A/FLT3/FMNL1/GATA1/GFI1B/HBD/HDC/HLA-DOA/IGLL1/IKZF1/ITGA2B/JAK3/KIAA0125/KLF1/MLC1/MPO/OSM/P2RX1/PRTN3/PTPN6/PTPN7/PTPRCAP/S1PR4/SELPLG/SPN/TSPAN32/ABO/AIF1/ARHGAP15/BAIAP3/BIN2/BTK/CD244/CD300A/CD52/CD53/CD79A/CD79B/CD84/CFP/CIITA/CYTH4/DOK3/DPPA4/FU…
MSC 1	MSC	HTR7/MMP17/PLA2G5/CDKL5/PKD2L1/ADAMTS12/ZNRF4/CTRB2/PRB3/CCL21/TNP2/ZNF408/COL10A1/DVL1/HAS1/NPAS1/WISP1/TRIM3/COPS8/TSSK1B/DCTD/DDOST/EEF1D/KIF22/LAMP1/NDUFA8/PARN/POLR2G/SLC35A2/HAND2/EIF4E2/CUL7/SCAMP3/STUB1/TMEM147/YIF1A/RER1/EMILIN1/SNF8/CABIN1/MKRN2/SPCS1/TRMT112/ZNF446/PRX/MRPS11/CUEDC2/SPAG16/MRPL24/TBC1D17/NHEJ1/PODNL1/SF3B5/THAP3/SLC38A10/SIX5/ATP6V1C1/CYC1/ERCC1/GSTM5/HIC1/IMPDH1/MDH2/…
MSC 2	MSC	ACAN/ARID5B/BAG2/CMKLR1/COMP/GDF5/ISLR/MAB21L2/MAP7D3/NFATC4/OMD/SCRG1/TBX4/CABIN1/CUL7/EEF1D/EMILIN1/HAND2/KIF22/MRPL24/PODNL1/RER1/SCAMP3/SLC35A2/SNF8/TMEM223/TRMT112/BAG3/C19orf53/COPZ1/GMPPA/GSTM5/HSPB6/KDELR1/MKRN2/NDUFA8/NDUFB4/OGG1/RNF41/RNF7/RPN1/SF3B5/SIX5/STOML2/TCTN3/THAP3/TMEM11/TMEM161A/YIF1A/ADM2/DSTN/GLG1/HSPB7/TMEM115/TXNL4A
Multiplet	Multiplet	STMN1/HMGB2/ZWINT/TUBA1B/RRM2/TYMS/TK1/TUBB/H2AFZ/HNRNPA2B1/DUT/GAPDH/HMGB1/GZMA/H2AFV/GZMH/PRF1/NONO/C12orf75/GNLY/EBP/SNRNP40/ZAP70/SPON2/CD247/PPIA/ACTG1/GZMB/CARHSP1/DDX39A/MAGOH/CST7/RPA2/NKG7/FGFBP2/NASP/YWHAQ/IDH2/CD99/CALM1/CHST12/OPTN/ITGB7/HSP90AA1/SUN2/LDHA/RAN/CTSW/ENO1/ARHGDIA/PDIA3/CACYBP/PPP1R18/ILF2/PSMA2.1/SNRPF/UBB/CD7/ANP32B/CALM3/DEK/SNRPB/UGP2/COX8A/COX6C/CBX3/GZMM/ITGB1BP1/N…
Myocytes 1	Myocytes	EVC/SMAD5/MUSK/SGCA/SIM1/BAG2/SHQ1/IMPACT/EXOC1/KRTAP1-1/COPB1/MYF5/MAP3K7/DENR/XPNPEP3/PRRC1/ACTG1/ALDOA/ANXA5/ARF4/CAD/CAST/CAV1/CAV3/CCNG1/CCT6A/CDH15/CHRNG/CLTC/COX8A/CSNK1G3/DCTD/DDOST/TOR1A/EIF4EBP2/EPRS/ERCC4/GDI2/GLE1/GNAS/GRSF1/GTF2H1/HIF1A/HRC/HSPA8/IDUA/KIF2A/TNPO1/LAMP1/LGALS1/SMAD2/MIF/MKLN1/MMP11/MSH3/MYBPH/MYOD1/NDUFA10/02-Sep/NONO/PAFAH1B1/PARN/PCDHGC3/SLC25A3/PLXNB3/POLR2J/PSMB4/…
Myocytes 2	Myocytes	CDH15/HAS1/MYF5/MYH7/MYH8/MYL1/MYL4/MYLPF/MYOG/RAPSN/SGCA/TNNI1/TNNT2/ACTA1/ALPL/CKM/MSTN/MUSK/MYBPH/MYH2/SLN/CASQ2/DES/TTN/AIRE/ANAPC13/ARPP21/ATP6V1D/CABP1/CAV3/CDH8/COPB1/ECHDC1/GABRR2/GAPDH/GMFB/HPS5/HRC/IBSP/KIF5B/KRTAP1-1/LEP/MYOM1/MYOZ2/NPAS1/NPPA/OR51E2/PAX7/PCDHA3/PF4V1/PGK1/PPP1R3A/PPP4R2/PREPL/PRTN3/RRAS2/SARDH/SLC28A1/SSB/TAX1BP1/TGM3/TREM1/TRH/USP12
NaturalKiller 1	NK_Prss57	PRSS57/NKG7/FGFBP2/GZMB/PRF1/SPON2/CTSW/CST7/GNLY/GZMA/IGFBP7/AKR1C3/CLIC3/FCGR3A/CCL4/CD247/CYTL1/GZMH/PLAC8/APMAP/KLRD1/ITGB2/TYROBP/UBB/GZMM/PDIA3/S1PR5/RAC2/CD63/CD7/PFN1/TTC38/SRGN/CALR/ARPC2/PRSS23/CFL1/SH2D1B/KIR3DL2/FCER1G/IL2RB/CCND3/CHST12/RHOC/HOPX/GPR56/RARRES3/CCL5/CALM1/CD99/PPP1CA/LITAF/ALOX5AP/EFHD2/MYL12A/DHRS7/ID2/PLEKHF1/PTPRCAP/CYBA/HMGN3/HCST/KLRB1/CD160/FCRL6/XCL2/HSPA5/TPST…
NaturalKiller 2	NK	GNLY/GZMB/PRF1/FGFBP2/NKG7/SPON2/CCL4/CST7/GZMA/CTSW/CLIC3/IGFBP7/CD247/AKR1C3/HOPX/FCGR3A/KLRD1/GZMH/TTC38/APMAP/GZMM/IL2RB/CD7/CCL5/S1PR5/XCL2/PLAC8/PRSS23/KLRF1/APOBEC3G/ITGB2/ID2/GPR56/TBX21/HAVCR2/RARRES3/CD63/RAP1B/PDIA3/HCST/SRGN/CD99/UBB/PTPRCAP/RAC2/FCER1G/PFN1/TYROBP/HLA-E/MATK/TPST2/PTGDR/CX3CR1/CHST12/C1orf21/DHRS7/EFHD2/NCR3/CFL1/MYL12A/CD160/PLEK/ALOX5AP/CCND3/CLIC1/CALM1/LITAF/CD53…
NaturalKiller 3	NK_XCL1	GNLY/XCL2/SPTSSB/XCL1/KLRC1/NKG7/CTSW/HOPX/IL2RB/SELL/CD7/KLRD1/PRF1/ID2/MATK/CST7/GZMA/GZMB/CD63/GZMK/SRGN/PLAC8/FCER1G/TNFRSF18/CD300A/KLRF1/IFITM2/CD2/HCST/TPST2/UBB/SAMD3/CHST12/BST2/PTGDR/JAK1/IGFBP7/NCR3/ZAP70/IFITM1/CXXC5/RHOC/ARPC5L/HSH2D/CMC1/SH2D1A/XBP1/GCHFR/CD247/STK17A/APMAP/CLIC3/KLRB1/CCL5/APOBEC3G/LYAR/GZMM/BIN2/CLIC1/ITGB2/SUN2/FGFBP2/RAC2/DUSP2/TAGLN2/BTN3A2/OSTF1/CD164/EIF3G/UB…
NaturalKiller 4	Nkcells	ALPL/BST1/CD93/CEACAM3/CREB5/CRISPLD2/CSF3R/CYP4F3/DYSF/FCAR/FCGR3B/FLJ11151/FPR1/FPRL1/G0S2/HIST1H2BC/HPSE/IL8RA/IL8RB/KCNJ15/LILRB2/MGAM/MME/PDE4B/S100A12/SIGLEC5/SLC22A4/SLC25A37/TECPR2/TNFRSF10C/VNN3
NaturalKiller 5	CD56brightnaturalkillercell	ABAT/C11orf75/C5orf15/CDHR1/DCAF12/DYNLL1/GPR137B/HCP5/HDGFRP2/KRT86/MLST8/ELMOD3/ENTPD5/FAM119A/FAM179A/CLIC2/COX7A2L/CREB3L4/CSF1/CSNK2A2/CSTA/CSTB/CTPS/CTSD/FST/GATA2/GMPR/HDC/HEY1/HOXA1/HS2ST1/HS3ST1/BCL11B/CDH3/MYL6B/NAA16/ClQA/ClQB/CYP27B1/EIF3M
NaturalKiller 6	CD56dimnaturalkillercell	CYP27A1/DDX55/DYRK2/RPL37A/NOTCH3/AKR7A3/GPRC5C/GRIN1/HLA-E/PORCN/PSMC4/UPP1/IL21R/KIR2DS1/KIR2DS2/KIR2DS5
NaturalKiller 7	Naturalkillercell	AKT3/AXL/BST2/CDH2/CRTAM/CSF2RA/CTSZ/CXCL1/CYTH1/DAXX/DGKH/DLL4/DPYD/ERBB3/F11R/FAM27A/FAM49A/FASLG/FCGR1A/FN1/FSTL1/FUCA1/GBP3/GLS2/GRB2/LST1/BCL2/CDC5L/FGF18/FUT5/FZR1/GAGE2/IGFBP5/KANK2/LDB3
NaturalKiller 8	Nkcells	KLRF1/KLRC1
NaturalKiller 9	Nkcells	FASLG/KLRD1/PTGDR/PTPN4/XCL1/TKTL1/IL18RAP/NCR1/ZMYND11/SACM1L/CD244/AGK/DNAJB14/CX3CR1/GZMB/GZMM/IL2RB/KPNB1/MED1/PRF1/MAPK1/BRD2/MAP3K7/TNFSF11/ZNF264/STX8/PJA2/HELZ/GNLY/STAG2/ZBTB1/TBX21/RAB14/FIP1L1/ARPC5L/HIPK1/CD247/CTSW/LTA/ZNF426/GRIK4/LIM2/NMUR1/CD160/BAD/07-Sep/CHRNE/DR1/GIPR/GOLGA4/GZMH/HNRNPL/IFNG/LAG3/MGAT2/MLH1/NEK1/NFE2L2/NKG7/PPP2CA/PRKAG1/SON/SUPV3L1/TBCC/PRDM2/HIST1H3A/PRDX6/YA…
NaturalKiller 10	Nkcells	CD160/CX3CR1/GNLY/GZMB/IL18RAP/IL2RB/NCR1/NMUR1/PRF1/PTGDR/ADD1/AGK/ARHGEF12/ARMC6/ARPC5L/ARVCF/BAHD1/BANP/BIN2/BRPF1/C19orf57/C2orf42/C6orf47/C8G/CCL4/CD226/CD244/CD247/CD300A/CD7/CDYL/CHRNE/CHST10/CHST12/CLEC16A/CMKLR1/COLQ/CSTF2T/CTBP1/CTBP2/CTCF/CTDSP1/CTR9/CTSW/CXCR1/CXCR2/DIAPH1/DMWD/DOK2/E4F1/ELP3/FAM134C/FASLG/FBXW4/FCGR3B/FRMD8/GATAD2A/GIMAP6/GPKOW/GPR65/GPR68/GRIK4/GSK3A/GTF3C1/GZMA/GZM…
NeuralStemCells 1	NeuralStemCells	SOX2/NES/ASCL1
NeuralStemCells 2	NeuralStemCellVentral	PAX6/OLIG2/NKX2-2/NKX6-1/FOXA1/FOXA2
NeuralStemCells 3	DorsalNeuralTubeTelencephalonBasalProgenitorsStemCells	NEUROG2/ASCL1/DLL1/IRX3/PAX6/PAX7/DBX1/DBX2/OLIG1/OLIG2/ZIC1/GLI1/GLI2/BLP/MSI1/FGFR2
Neurons 1	Neuron	AAK1/ABCA5/ABCC8/ABCG4/ABLIM3/ACBD7/ACHE/ACR/ACTA1/ACTL6B/ACTN2/ACTN3/ACVR1B/ACVR2A/ADAMTS14/ADAMTS15/ADAMTS17/ADARB1/ADARB2/ADCY1/ADCY8/ADCYAP1/ADD2/ADPRHL1/ADRA2C/AF011889.5/AFF2/AFF3/AGAP2/AGBL4/AGTPBP1/AGTR2/AHDC1/AHI1/AJAP1/AKAP5/AKAP6/AKAP7/AL022397.1/AL031664.1/AL078584.1/ALDH1B1/ALLC/ALOXE3/AMIGO1/AMN/AMY1A/AMY1B/AMY1C/AMY2A/AMY2B/ANGPT1/ANKRD13D/ANKRD24/ANKRD34A/ANKRD35/ANKRD42/ANKRD45/A…
Neurons 2	Neurons	EPHA3/GNG3/INSM1/KCNQ2/NEUROD2/PCDH8/ACTL6B/CAMKV/STMN4/ABCA3/ACVR2B/ADRA2A/CACNA1B/CACNB3/CHRNB2/CPE/CRABP1/CRMP1/NCAN/CTNNA1/EFNB3/CELSR3/ELAVL3/FOXG1/GAD2/GAP43/GEM/GRIK3/GRM2/ID1/IREB2/KCNN1/KCNQ3/KLC1/MEIS2/MLF1/MLLT3/MN1/CD200/MVD/NNAT/NPY/NPTX1/NTRK3/PLXNA2/POU3F1/POU3F2/POU3F3/PKIA/MAPK8/PTPRZ1/PTX3/RPE65/SCN3A/CXCL12/SFRP4/SH3GL2/SH3GL3/SOX4/SOX11/SPAST/ZNF354A/THRA/ZFP37/ZNF711/ZNF14/ZN…
Neurons 3	Neurons	ATP2B2/ATP5C1/ATP5J/ATP5L/ATP6V1H/BCAS2/C14orf1/C14orf2/CACNA1G/CDR1/CGRRF1/CIR1/CISD1/CKAP5/CLUL1/CNOT4/COX6C/COX7B/COX7C/CPNE6/DAB1/DGKB/DPP6/EIF1B/FABP7/FAIM2/FKBP3/FSTL4/FXYD7/GABARAPL2/GABRA1/GAD2/GALNT8/GFRA2/GNG13/GNG3/GRIA3/GRID2/GRIK1/GRIN1/GRM1/GRM7/HPRT1/HTR5A/ITGAE/ITGB1BP1/KCNA2/KCNAB1/KIF5A/KLHL1/MDH1/MKKS/MRPS18C/MRPS33/MYL12B/NDUFA1/NDUFA2/NDUFA4/NDUFB3/NDUFB4/NDUFB6/NDUFC1/NPPC/O…
Neurons 4	PostNatalDay3	CLEC2L/SLC18A2/ARG1/SORCS2/PHOX2B/NGFR/RAB3D/FHDC1/PPP1R17/C14orf132/KIT/RAB37/SLC9A3R1/STXBP6/GUSB/ASL/AC068533.4/CHGB/CAMKV/RASSF4/MYT1/ADAMTSL1/NKX2-2/FOXA2/NNAT/ALDOC/TTC12/DKK3/PLCD1/HES1/IFITM2/IFITM1/IFITM3/PTGES/HEY1/GHR/CCND1/KBTBD11/LPIN1/PTH1R/NTN1/ELAVL4/SLIT1
Neurons 5	FPFloorPlate	LPP/SIM2/RGMB/FOXD4L1/FOXD4/FOXD4L6/FOXD4L5/FOXD4L3/FOXD4L4/WLS/SPARCL1/ANO3/CALCA/PIK3IP1/SULF1/ARL4A/SEMA3C/GPC3/FOXA1/KRT8/KRT18/ENPP2/SEZ6L/COL22A1/HSD11B2/CACNA1H/CDH13/SMOC1/KLHDC8B/SLC8A3/MMP14/LRP11/CALCOCO1/CAPN6/DMBX1/FBLN2/RAMP2/EYA1/NAAA/GPRC5C/SHISA2/PKD1L1/AMOT/CAMK1G/FLRT3/IGFBP5/MYH7/IGF2/CA4/COBL/VTN/SOX21/SCRN1/IFITM2/IFITM1/IFITM3/RBM24/CAP2/PBXIP1/RDH10/SEMA3E/SERINC5/TGFB2/TA…
Neurons 6	Dorsal	EPHA3/SCUBE2/TMEM56/TMEM56-RWDD3/TCERG1L/ST8SIA1/PTPRZ1/ITGA3/PRDM16/AFAP1L2/NTRK2/CDK5R2/FAM117A/CHRDL1/GPR153/PAX3/HES3/KLHL14/GAS1/NCCRP1/PHLDA1/GPRC5A/BOC/ABLIM1/LPAR1/SLC44A5/BCAM/GLI3/PRDM13/FZD10/BHLHE22/PDE1B/FRZB/PPP1R1A/EMX2/FOLR1/RGS2/ARHGAP27/RBM20/SORL1/HMCN1/PAX7/EDARADD/CP/IRX3/SEMA3A/IRX5/NDNF/SST/PTN/DCC/CSN3/DLK1/CTGF/COL12A1/CLDN1/FAM198B/F3/ROBO3/ZIC5/EYA4/ARHGAP24/FAT4/ZIC2/F…
Neurons 7	pMN	TAF4B/CYP1B1/STK32A/HOXD4/PEG10/LHFPL2/FAM167A/ADAMTS20/HOXD4/CA2/NTNG2/GLI2/TRIB3/RGS8/FAM110D/PAPPA/FOXB1/SASH1/OLIG2/OLIG1/DLEU7/ANTXR2/PYGB/PRDM8/PAX6/GCNT4/HS3ST3B1/SP8/NELL1/MOXD1/PRSS23/RGS10/MAOB/GLI1/GAP43/NHLH2/FUT9/NEUROG2
Neurons 8	Generic	CD24/DCX/ELAVL4/NEUROD6/SNAP25/TUBB3/SLC24A2/SOX11/NRCAM/CDH6/GRIK3/SCN2A/MAPT/DLG4/HOMER1/GPHN/ADD1/ANK2/EPB41L1/RBFOX1/RBFOX2/RBFOX3/STNM2/SYT1/SYN1/VGLUT1/NELL1
Neutrophils 1	Neutrophils	ADARB1/AF107846/ALDH1B1/APBB2/ATL2/BCL2/CDC5L/FGF18/FUT5/FZR1/GAGE2A/IGFBP5/KANK2/LDB3/MAPRE3/MCM3AP/MRC2/NCR1/PDLIM4/PRX/PSMD4/RP5-886K2.1/SGMS1/SLC30A5/SMEK1/SPN/TBXA2R/TCTN2/TINAGL1/TRPV6/XCL1/XCL2/ZNF205/ZNF528/ZNF747
Neutrophils 2	Neutrophil	CREB5/CDA/CHST15/S100A12/APOBEC3A/CASP5/MMP25/HAL/C1orf183/FFAR2/MAK/CXCR1/STEAP4/MGAM/BTNL8/CXCR2/TNFRSF10C/VNN3
Neutrophils 3	Neutrophils	KDM6B/HSD17B11/EVI2B/MNDA/MEGF9/SELL/NLRP12/PADI4/TRANK1/VNN3
Neutrophils 4	Neutrophils	CA4/CEACAM3/FCGR3B/CXCR1/CXCR2/PGLYRP1/MMP25/ZDHHC18/TRPM6/VNN3/P2RY13/APAF1/CBL/CSF2RB/DDX3X/FCAR/FPR2/NFYA/PAK2/PTEN/SLC19A1/UBE2B/BEST1/ELL/MTMR3/HERC3/SLC25A44/DHX34/TOX4/TECPR2/WWP2/LMTK2/WDFY3/MED13L/ACAP2/CLEC4E/UBN1/NRBF2/TREM1/HRH4/RMND5A/TMUB2/TMEM185B/GCC1/TREML2/BTNL8/NDEL1/UBXN2B/CASP5/CEACAM8/MAK/SDF2/TGM3/TOP1/UBE2D1/TRIM25/KSR1/SPAG9/NMI/CIR1/TTLL4/IP6K1/USP15/CAMKK2/LILRA1/BTN2A1…
Neutrophils 5	Neutrophils	AATK/AFF2/ALPL/ANXA3/APAF1/AQP9/ARG1/ATG2A/BEST1/BMX/BTNL3/BTNL8/CA4/CAMP/CASP5/CASS4/CD177/CEACAM3/CEACAM4/CLEC4E/CR1/CSF2RB/CSF3R/CXCR1/CXCR2/CYTH4/DHX34/FAM53C/FBXL5/FCAR/FCGR3B/FOLR3/FPR2/GPR27/GTPBP1/HCK/HSPA6/IL18RAP/ITGAX/LILRA5/LILRB3/LPAR2/LTF/MAPK14/MBOAT7/MEFV/MMP25/MNDA/NCF4/NDEL1/NRBF2/OSM/P2RY13/PADI4/PGLYRP1/PTEN/RAF1/RGS19/S100A12/SLC11A1/SLC19A1/SMCHD1/TECPR2/TLR8/TREM1/TREML2/TR…
Neutrophils 6	Neutrophils	FPR2/CXCR1/CXCR2/FUT4/SELL/ITGAM/CEACAM8/FCGR3A/CD33/MME/ANPEP/FCGR3B/FCGR2B/PECAM1/FCGR1A/CEACAM6/C5AR1/CSF3R/SIGLEC5/TLR2
Oligodendrocytes 1	Oligodendrocyte.Precursor.Cell	AARD/ABCA6/ABCA8/ABCB4/ACAN/ACAP3/ACOT4/ADAM12/ADAM23/ADAM9/ADAMTSL3/ADCY3/ADORA1/AEBP1/AFAP1L2/AGTR1/ALAS2/ALDH18A1/ALDH1A2/ALDH1L2/ALX4/AMPD3/ANKLE1/ANKRD6/ANO2/ANO3/APH1B/APH1B/APOL1/APOL2/APOL3/APOL4/AQP3/AQP5/ARHGAP10/ARHGAP11B/ARHGAP31/ARL2BP/ARSJ/ASB13/ASCL1/ASF1B/ASTN2/ATP4A/ATP6V0A4/B3GAT2/B3GNT7/BEAN1/BGLAP/BGLAP/BIRC5/BMP7/BUB1B/BVES/C14orf37/C14orf80/C17orf53/C17orf58/C1GALT1/C1orf112…
Oligodendrocytes 2	Newly.Formed.Oligodendrocyte	ABLIM2/ABTB2/AC023908.1/AC136616.1/ACSL1/ACSL3/ADAM11/ADAMTS4/ALAD/AMD1/ANK3/ANKRD28/ARHGEF10L/ASAP3/ASB18/ASPDH/ATP10B/ATP7B/ATP8B1/ATRN/B3GNT6/BACE1/BCAR1/BCAT1/BCL7A/BFSP2/BMP4/BRCA1/C20orf194/CACNB4/CADM2/CADM4/CAPN5/CAPN6/CASR/CD9/CDC37L1/CDH20/CDV3/CHN2/CHRNE/CHST3/CHST8/COL11A2/COL20A1/COL2A1/COL9A1/COL9A3/COLEC11/CORIN/CREB5/CTD-2021K4.1/CTNNAL1/CYFIP2/CYP27A1/CYP3A4/CYP3A5/CYP3A7/CYP3A7-…
Oligodendrocytes 3	Myelinating.Oligodendrocytes	AACS/ABHD4/ACOT7/ACSS2/ACY3/ADAM19/ADAMTS2/ADAMTSL4/ADAP1/ADI1/ADRA1D/ADSSL1/AL513122.1/AL513122.2/ALDH3B2/ANLN/APBB1/APLP1/APOD/ARHGEF37/ARL2/ARL2-SNX15/ARSG/ASPA/ATG4C/B3GALT5/BPGM/C10orf90/C11orf1/C1orf116/CA14/CA2/CACNA2D4/CARHSP1/CARNS1/CCDC13/CCDC74A/CCDC74B/CDC42EP2/CDR2/CELA1/CENPB/CHDH/CHURC1-FNTB/CLDN14/CLMN/CMTM5/CNTN2/CRYAB/CSRP1/CTNNA3/CTSK/CYP2J2/DACT3/DAPK2/DBNDD2/DEFB128/DIP2A/DNA…
Oligodendrocytes 4	Oligodendrocytes	AACS/AARD/ABCA6/ABCA8/ABCB4/ABHD4/ABLIM2/ABTB2/AC023908.1/AC136616.1/ACAN/ACAP3/ACOT4/ACOT7/ACSL1/ACSL3/ACSS2/ACY3/ADAM11/ADAM12/ADAM19/ADAM23/ADAM9/ADAMTS2/ADAMTS4/ADAMTSL3/ADAMTSL4/ADAP1/ADCY3/ADI1/ADORA1/ADRA1D/ADSSL1/AEBP1/AFAP1L2/AGTR1/AL513122.1/AL513122.2/ALAD/ALAS2/ALDH18A1/ALDH1A2/ALDH1L2/ALDH3B2/ALX4/AMD1/AMPD3/ANK3/ANKLE1/ANKRD28/ANKRD6/ANLN/ANO2/ANO3/APBB1/APH1B/APH1B/APLP1/APOD/APOL1…
Oligodendrocytes 5	OPC	PDGFRA/CSPG4/ASCL1/NKX2-2/SOX10/PRRX1/A2B5/ST8SIA1/PCDH15/OLIG2/MYT1/SHH/BMP4/DLL3/DLL1/C1QL1/LRP1/RAP1GAP/CCNA2/CCNB1/CCND1
Oligodendrocytes 6	OligoLineage	OLIG2/NKX2-2/SOX10
Oligodendrocytes 7	PreMyelinatingOligo	GALC/GPR17/MYRF/CNP/HES5/GPR17/IL1RAP/NKX2-2
Oligodendrocytes 8	MyelinatingOligo	MBP/CLDN11/PLP1UGT8/MOG/SOX10/ERMN/MAG/MOBP/IL1RAP/MYRF/OPALIN/APC/RTN4/GJC2/GJB1/GJC3/GPR17/PMP22/MPZL1/TRF/RAP1/GAL3ST1/MYO1D
Osteoblast 1	Osteoblast	BMPR1A/COMP/DCTD/DYNC1LI2/EPYC/GRSF1/IBSP/MFAP3/PRELP/SGCG/UBE2L3/COL14A1/ITGA8/EIF2S2/KIF3B/LAPTM4A/APPBP2/MAB21L2/ILVBL/XPOT/DOLK/ICMT/TMEM50A/CBY1/RPS6KC1/COPS7A/MYOZ2/NUDT9/RNF121/LIN7C/DHX32/IL26/STARD7/C5orf15/PAPPA2/EBF2/ATG9A/MUL1/TM2D3/UNC119B/LRRC15/ARCN1/HTR2A/PSMB5/EIF4E2/FRMPD4/YME1L1/NPLOC4/FTO/FAM168B/YIPF6/HLCS/SGCD/YAP1/TRIM32/ZNF629/MKRN2/TRAF3IP1/AMOTL2/KCMF1/CCDC47/TMEM185B/DP…
Osteoblast 2	Osteoblast	ADM2/CCKAR/CHMP2A/CUEDC2/GDF5/HIST1H1A/LONP1/MAB21L2/NDUFB7/SIX5/TMEM222/TXNL4A/ZNF16/EXTL1/GGCX/PRDM11/RHOA/ACAN/ASPN/C12orf10/CBY1/CCDC130/CPSF4/DDX49/EMD/EPHA3/FASTK/FIBP/FOXC2/FXR2/GLUD1/IARS/IBSP/IFT46/KIF22/MRPS11/NFATC4/PCDHGA11/PGK1/PGLS/RNF41/SF3B5/SHMT2/SIVA1/SLC9A5/SNX17/TBC1D17/TRPC4AP/TSSC4/ULBP1/ZNF408/ABCF2/ABI2/ACTG1/ADH1B/AKR7A2/ALKBH4/AP2S1/ARL2/ARL6IP4/ATP5G2/BLOC1S1/C14orf79/C…
Pericytes 1	Pericytes	ADCY3/CDK4/GGCX/HIC1/MLLT1/MYBPC2/P4HB/MAPK3/PTGER1/SLC6A13/TAF15/DYNLL1/ASH2L/ZBTB22/S1PR2/BCKDK/COPS6/TMED1/CBX6/TXN2/TMEM184B/ERGIC3/MIER2/ZNF444/PRDM11/ARF5/ARNT/ATP5G1/ATP5J/CALR/CTBP1/DMWD/ELK1/ISLR/KIF22/MMP11/MYBPH/NDUFB1/NDUFB7/NNAT/PFN1/PPP2CB/PPP2R5D/PSMD8/TRIM27/TNXB/SLC35A2/ZFPL1/LZTR1/AKR7A2/AP3D1/KCNAB3/MED16/CTDSP2/ARFRP1/RNF41/TAB1/TIMM44/TM9SF1/TRIM3/GIPC1/YIF1A/KDELR1/LMAN2/RAB…
Pericytes 2	Pericytes	ADAMTS12/COLEC10/FLT1/FMNL1/GDNF/HAND2/HTR2B/KIF26B/MASP1/MMP11/POU2F2/S1PR2/ACTG1/BTN2A1/CHRM2/DSCR4/IGF2BP3/KIFC3/KPNB1/MGAT5/MYO9B/SLC31A1/TMEM39A/WISP1/ADRA1D/CDYL/CNN2/GOLGA3/HIVEP3/KSR1/LRRC59/LTK/MGAT2/P2RX1/PHF8/PTP4A2/SLC5A12/THOC5/TMED7/TPP2/TSC1/YTHDF3/ASMT/BRDT/DRD1/HAND1/HTR1D/IL19/MED13/MYH15/NOX3/POU6F2/RAD21L1/REN/SERPINB10/SNX19/TSSK1B/ABTB2/ANKRD55/AP3D1/B3GALT5/CAMK2A/DNAJB12/F…
Plasmacells 1	Plasma	IGJ/MZB1/PPIB/SEC11C/SSR4/HSP90B1/TNFRSF17/XBP1/ITM2C/DERL3/FKBP11/C19orf10/SUB1/UBE2J1/IGLL5/TXNDC5/ISG20/SPCS2/HRASLS2/SDF2L1/PDIA4/SSR3/AL928768.3/TXNDC11/TNFRSF13B/GNG7/LMAN1/POU2AF1/MANF/CHPF/SPCS1/HSPA5/HERPUD1/SEC61B/CD59/CD38/PRDX4/EAF2/CD79A/TPD52/PDIA6/SLC38A5/CD27/SPCS3/CCDC167/FBXO18/ERLEC1/ABCB9/CRELD2/RP11-16E12.2/VOPP1/SLAMF7/BIK/SRPRB/IFI27L1/B4GALT3/ST6GALNAC4/VIMP/SPATS2/PDLIM1/…
Plasmacells 2	Plasmacells	AMPD1/TNFRSF17/FKBP2/PNOC/SSR4/RNGTT/SPATS2/UBA5/ZBP1/ALPI/AVP/BMP8B/C21orf2/CAMP/CASP10/CCNC/CD27/ENTPD1/CD79A/CDH15/COX6A2/CRYBB1/CRYBB3/CRYGC/CYP11A1/EPO/GDF2/GOLGA3/GOLGA4/GRM4/GUCA1A/HIST1H2BB/HSF4/HSPA6/IDE/IRF4/KCNN3/MARS/MGAT2/NEUROG1/NOS2/NPAS1/NPPA/NPPC/PRM1/PTPRS/RAB3A/RAD17/RGS1/RGS13/RPN2/CCL25/SLC5A2/SRP54/SS18/SYT5/TG/SEC62/TNNT3/HSP90B1/UBE2G1/ZNF133/RNF113A/RNF103/MANF/ITGA8/B4GA…
Plasmacells 3	Plasmacells	AANAT/ACADVL/ACBD4/ADM2/AMPD1/ARSA/ATN1/ATP13A1/B4GALT2/BCAN/BFSP2/BMP8A/BMP8B/C16orf58/C21orf2/CCL25/CD180/CD19/CD27/CD79A/CDH15/CHST12/CLDN14/CNKSR1/CNR1/CPSF1/DNAH3/DNAJC4/EPN1/ESR2/FAM160B2/FASTK/FBXL8/FKBP2/FN3K/GABRR2/GLT8D1/GMPPA/GPLD1/GSK3A/GUCA1A/HDAC7/HDLBP/HOOK2/HSF4/HSP90B1/IFT27/IL26/INTS1/IRF3/IRF4/KCNN3/KDELR2/KLF15/KLK2/KRT10/LMAN2/MAG/MAGEF1/MANF/MARS/MBD2/MEN1/MGAT2/MOGS/NFATC4/…
Platelets 1	Platelets	ADCY8/ALOX12/APOA1/ARHGAP6/AVPR1A/BMP8B/BNIP2/CASQ1/CETP/COL10A1/GNAS/GNB3/GP1BA/GP5/GPR3/GPR17/LPAR4/HPCA/HSD17B3/IL5/ITGA2B/KIF2A/LCN1/LIMS1/SMAD2/MAN2A2/MAX/MEA1/RAB8A/CIITA/MPL/MUC6/NPPA/SIX6/PDE6A/PDE6H/PF4V1/PHKB/PITX3/PLXNB3/PPM1A/PPY/PRKCG/PTPRA/RNF2/RPA1/SELP/SLC6A4/NEK4/TACR2/TAL1/TG/TNNC2/CRISP2/VCL/VDAC3/XPNPEP1/ZNF37A/ZNF214/ST7/NCOA4/CDK2AP1/HIST1H2BO/SNX3/MYOM1/KSR1/ASAP2/ENDOU/RNF…
Platelets 2	Platelets	ACSBG1/ALOX12/ANO2/ARHGAP6/ARHGEF12/ARMC7/ASAP2/AVPR1A/BMP8B/BNIP2/CABP5/CEND1/CHD1L/CLEC1B/CMPK1/DERA/FAM32A/GNAS/GP1BA/GP5/GP6/GPR3/HIST1H2BO/HSD17B3/KCNQ4/KIF2A/LEFTY1/LPAR4/LRTM1/LSM1/MAX/MLH3/MORC1/MPL/MUC6/MYL12A/MYOM1/NCK2/NCKIPSD/NCOA4/NEK4/NXF3/PANK2/PCTP/PDE6A/PDE6H/PEX11B/PF4V1/PHKB/PLXNB3/PNLIPRP1/PPM1A/PPY/PRKCG/PTCRA/RABGEF1/RAX/RGS6/RIT2/RNF10/RNF11/RPA1/RUFY1/SEC14L5/SELP/SLC6A4/S…
Preadipocytes 1	Preadipocytes	ARCN1/ARL1/CDK7/FGF7/GLG1/HAS1/HDLBP/SSR1/TESK1/TMEM11/BUB3/HAND2/BAG3/MORF4L2/TUBA1B/NCKAP1/KDELR2/SEC63/FAM98A/TCTN3/MMADHC/GLT8D1/SRPRB/ALG8/SLC25A32/ADH5/ALCAM/SLC25A6/ANXA1/ANXA5/RHOA/ARSB/ATP5C1/ATP5G1/CANX/CAST/COPA/COPB1/ATF6B/DPAGT1/TOR1A/ECT2/ELK1/EPRS/GRSF1/HIF1A/HSPA4/IARS/ISLR/MOCS2/NACA/NDUFB4/OCRL/P4HB/PPIB/PTGIR/PTPN11/PURA/RARS/RNF2/RPN2/RRM1/SNAPC2/TNXB/HSP90B1/PTP4A2/GNPAT/EIF3…
Preadipocytes 2	Preadipocytes	ADAMTS8/ADCYAP1R1/ARHGAP6/CYP19A1/EBF2/EDA2R/IL17RC/IPO5/IPO7/KNTC1/PIWIL2/SMC5/SNED1/TBX21/TNXB/ABCA6/HIST1H2BB/HIST1H2BM/TRPM3/ACE/AQP9/HAS1/IRF4/KCNA1/S1PR2/SLC1A2/TBC1D16/CHST5/GHRHR/GNRH2/DAZL/LSP1/PYHIN1/SLC13A4/SNTG1/TSKS
RadialGlia	RadialGlia	NOTCH2/HES1/SOX2/SFRP1/PAX6/HMGN2/CLU/KIF2A/DLG1/PTBP1/BMI/PROM1/PROM2/POU3F2
Sebocytes 1	Sebocytes	CALML3/CSF2/CSTA/CTSK/DSG3/GJB5/SFN/IL1A/IRF6/KRT6B/LAD1/MMP3/PI3/PKP1/SOX15/SULT2B1/KRT75/FGFBP1/AP1M2/PDZK1IP1/FST/IL24/LPAR3/TFCP2L1/HES2/TMEM40/LTB4R2/RAB25/S100A14/C1orf116/ZNF750/KRT6C/ENTPD3/GJB3/PTK6
Sebocytes 2	Sebocytes	CWH43/DSG1/GORASP2/KRT75/LMX1B/LOR/LY6G6C/PLA2G2F/RALBP1/SEC24C/TACSTD2/TREX2/VPS37C/C1orf68/CD3EAP/EIF4G1/LTB4R2/PDCD11/ATP12A/ATP5F1/BRMS1/CASZ1/COPS7A/CXorf56/DDX23/DDX41/DHX16/DSCAM/EIF3D/ERF/GATC/KLK14/MED20/NAT6/NDUFS8/NME1/OTUB1/POU3F1/PSORS1C2/SF3B3/SLURP1/STAMBP/THOC5/TMPRSS11D/UBE2I/WDR77
Skeletalmuscle 1	Skeletalmuscle	CAV3/CDH15/CHRNG/MYBPH/MYF5/RAPSN/MYLPF/EBF2/MYOD1/LSM2/CDK1/CENPE/MYOG/ACHE/ACTA1/ACTN2/AMPD1/ART1/ART3/ATP1A2/ATP2A1/CA3/CACNA1S/CACNB1/CACNG1/CASQ1/CHRND/CKM/CNTFR/COX6A2/DES/RAPGEF1/HADHB/HRC/KCNN3/MUSK/MYBPC1/MYBPC2/MYF6/MYH1/MYH2/MYH6/MYH7/MYL1/MYL2/MYL3/NRAP/PCNT/PGAM2/PGM1/PHKG1/PPP1R3A/PYGM/RAD23A/RPL3L/CLIP1/RYR3/MAPK12/SGCA/SGCG/SLC2A4/SLN/SPTB/TNNC2/TNNI1/TNNT3/TTN/UCP3/CSRP3/TCAP/MYO…
Skeletalmuscle 2	Skeletalmuscle	ALPL/CDH15/HAS1/MYF5/MYH7/MYH8/MYL1/MYL4/MYLPF/MYOG/RAPSN/SGCA/TNNI1/TNNT2/ACTA1/CASQ2/DES/MYBPH/SLN/TTN/CKM/MSTN/MUSK/MYH2/ABCC9/ACTN2/ACTN3/ADCY2/ADIPOQ/ADRA1A/AMPD1/APOBEC2/AQP4/ARPP21/ART1/ART3/ASB4/ATP1B4/ATP2A1/ATP2B2/AVPR1A/BIN2/C1QA/C1QB/CA3/CACNA1S/CACNB1/CACNG1/CAMK2A/CAPN3/CASQ1/CAV3/CCR2/CD163/CD209/CD33/CD3E/CD86/CHAD/CHRND/CHRNG/CILP/CLCN1/CNTFR/COX6A2/CR1/CSF1R/CSRP3/CTNNA3/CYBB/DD…
Smoothmuscle 1	Smoothmuscle	COPA/COPB1/FKTN/HDLBP/PFN2/PRKAG1/PRKG1/USO1/ASAP2/BAG2/PREPL/VTI1B/HSPB6/ARL1/DCTN1/DYNC1LI2/HOXA3/LGALS1/TCF21/GDF5/MBTPS1/COPS2/ANAPC13/MYOF/AMZ2/KLHL9/ACBD3/DYNLRB1/ADH1B/ALCAM/ARCN1/EIF4G2/HPD/ISLR/IPO5/NBR1/OCRL/OGN/SDF2/KIF3B/SCAMP1/TTC37/CRYZL1/STAM2/ERLIN1/FAF2/EID1/INVS/COPS7A/DCTN4/UFSP2/THAP10/IFT46/EDA2R/PKNOX2/MRPL40/ADD1/ADH5/ANXA5/ARF4/ARHGAP6/BAD/CACNA1C/CAPNS1/CETN2/CSNK1G3/CSNK…
Smoothmuscle 2	Smoothmuscle	ACAP2/ACTR8/ALDH9A1/CD63/COL14A1/COPA/COPB2/CUL7/DCTN1/DDB1/EMILIN1/EPRS/FGL2/GLT8D1/GOLGA3/HDLBP/HTR2B/KIF3B/LMAN2L/MORN1/MUT/NBAS/NEK9/RAB3A/TAF1/TRIP12/USP47/ZNF214/ADH5/ATP2C1/AZIN1/CAPN2/CCIN/DHX38/DPY19L4/DYNC1H1/DYNC1LI2/EIF4A2/FBXO21/FBXW11/FGF7/FIP1L1/FXR1/GJC2/GPR107/HEXB/HSP90B1/HSPB6/IARS/KLHL20/LSM14B/MAGT1/MTHFR/NBR1/PAPPA2/PF4V1/PFDN5/PFN2/POFUT2/PSMD4/PTPN11/RAB3GAP1/RAPGEF6/RLF/R…
TAM 1	TAM	CD68/CD163/IL10/NOS2/VEGFA/PCNA/S100A9/PECAM1/HIF1A/CD3G/CD3E/CD3D/VTCN1/CCL2
TAM 2	TAM_BMDM	ITGAM/ITGA4
TAM 3	TAM_MG	ITGAM/TMEM119
Tcm	Tcm	CCR7/CD44/SELL/IL7R/IL15RA/BCL6/BCL6B/MBD2/BMI1/IL2/CD40LG
TDoubleNeg	T_DoubleNeg	GZMK/NCR3/KLRB1/GZMA/CCL5/NKG7/KLRG1/IL32/CTSW/CST7/IL7R/LYAR/PRF1/HOPX/DUSP2/CD3D/HCST/CD3E/ALOX5AP/LTB/SPOCK2/PTPRCAP/GZMM/CALM1/ID2/AQP3/CD8A/FKBP11/MYL12A/XBP1/APOBEC3G/RORA/ZFP36L2/LCK/CXCR4/CD2/SAMD3/CD7/GIMAP7/YWHAQ/ANXA2R/ARL4C/PPP2R5C/ANXA1/NOSIP/CCDC107/MYC/PIM1/GTF3A/AMICA1/PBXIP1/IL2RG/C9orf142/PDIA3/JUN/ARHGAP15/DDIT4/GADD45B/ARPC5L/FYN/SEPT7/SRSF7/HSPA5/P4HB/HSP90AA1/PPIB/CKLF/GIMAP…
Tem	Tem	CD44/IL7R/IL15RA/PRDM1
TFH 1	Tfollicularhelpercell	B3GAT1/CDK5R1/PDCD1/BCL6/CD200/CD83/CD84/FGF2/GPR18/CEBPA/CECR1/CLEC10A/CLEC4A/CSF1R/CTSS/DMN/DPP4/LRRC32/MC5R/MICA/NCAM1/NCR2/NRP1/PDCD1LG2/PDCD6/PRDX1/RAE1/RAET1E/SIGLEC7/SIGLEC9/TYRO3/CHST12/CLIC3/IVNS1ABP/KIR2DL2/LGMN
TFH 2	TFollicularHelper	CD4/CXCR5/SLAMF1/TNFSF4/CD40LG/ICOS/PDCD1/IL21R/BCL6/STAT3/IL21/SH2D1A
TgammaDelta 1	Tgdcells	C1orf61/CD160/FEZ1/TARP/TRD/TRGV9
TgammaDelta 2	GammadeltaTcell	ACP5/AQP9/BTN3A2/C1orf54/CARD8/CCL18/CD209/CD33/CD36/CDK5/IL10RB/KLRF1/LGALS1/MAPK7/KLHL7/KRT80/LAMC1/LCORL/LMNB1/MEIS3P1/MPL/FABP1/FABP5/FADD/MFAP3L/MINPP1/RPS24/RPS7/RPS9/DBNL/CCL13
TgammaDelta 3	Tgdcells	AK2/ABCD2/FASLG/BUB1/CCNF/CD2/CD247/CD40LG/CDC25C/CENPA/CHEK1/CLIC1/CCR3/CCR5/DAXX/DR1/ECT2/GLE1/GLO1/GPI/CXCR3/GPR15/GYG1/GZMH/GZMA/GZMB/GZMK/H2AFX/HMOX2/IL2RA/IL2RB/IL4/IL5/IL12RB1/IL13/ITGAL/ITGB7/KIF2A/KIF11/KIF22/LAG3/LAIR2/LCP2/LIM2/LTA/MKI67/MSH3/NEK2/NKG7/PDE4A/PDE6D/SLC26A4/PFN1/PPID/PPP1CA/PRF1/PSMA3/PSMB2/PSMC4/PSMD13/PTPN4/PTPN7/PTPN9/PEX2/RBL1/RPA1/RRM1/RRM2/SOS1/AURKA/TMPO/ZBTB16/ZN…
TgammaDelta 4	Tgdcells	ABCD2/ACTR8/ARMC1/ARPC2/ARPC5L/ARPP19/ASCC1/ASXL2/ATG5/ATP8B4/AURKA/BUB1/CCR2/CCR3/CCR5/CD101/CD2/CD247/CD96/CDC123/CDC25C/CENPA/CENPN/CHMP4A/CIAO1/CLIC1/CLPP/COMMD8/COX8A/CXCR3/CXCR6/DAXX/DGCR14/DR1/ECT2/FAM120A/FAM96B/FASLG/GLE1/GLMN/GLO1/GMEB1/GNLY/GPKOW/GPR15/GPR171/GPR68/GRAP2/GYG1/GZMA/GZMB/GZMK/H2AFX/HIC1/HJURP/HMOX2/HSPB11/IKZF4/IL12RB1/IL13/IL26/IL2RA/IL2RB/IL4/IL5/ITGAL/ITGB7/KIF2C/LAG3…
TgammaDelta 5	Tgammadelta	IFNG/IL17A/IL17F/IL22/CD27/CCR6
Th1 1	Th1cells	APBB2/APOD/ATP9A/BST2/BTG3/CCL4/CD38/CD70/CMAH/CSF2/CTLA4/DGKI/DOK5/DPP4/DUSP5/EGFL6/GGT1/HBEGF/IFNG/IL12RB2/IL22/LRP8/LRRN3/LTA/SGCB/SYNGR3/ZBTB32
Th1 2	Type1Thelpercell	CD70/TBX21/ADAM8/AHCYL2/ALCAM/B3GALNT1/BBS12/BST1/CD151/CD47/CD48/CD52/CD53/CD59/CD6/CD68/CD7/CD96/CFHR3/CHRM3/CLEC7A/COL23A1/COL4A4/COL5A3/DAB1/DLEU7/DOC2B/EMP1/F12/FURIN/GAB3/GATM/GFPT2/GPR25/GREM2/HAVCR1/HSD11B1/HUNK/IGF2/RCSD1/RYR1/SAV1/SELE/SELP/SH3KBP1/SIT1/SLC35B3/SIGLEC10/SKAP1/THUMPD2/TIGIT/ZEB2/ENC1/FAM134B/FBXO30/FCGR2C/STAC/LTC4S/MAN1B1/MDH1/MMD/RGS16/IL12A/P2RX5/CD97/ITGB4/ICAM3/METR…
Th1 3	Th1cells	CHD4/CSTF1/IFNG/LAG3/MNAT1/POLD2/PPM1G/SLAMF1/SNRPC/THOP1/CDC123/EIF2B2/FIBP/CHD1L/MDC1/TRIM28/GNLY/RUVBL2/NCAPD3/R3HDM1/TACO1/TMEM39B/UBAP2/CUEDC2/COX10/PSMD3/PKMYT1/PTTG1/KIF20A/RNPS1/TTLL5/NUP205/ZBTB32/HTRA2/WRAP53/WDR18
Th1 4	Th1cells	CCR5/CDT1/CHD4/COASY/COQ3/COX10/CUEDC2/CXCL13/EIF2B2/HCFC1/HDGF/HNRNPA2B1/HSP90AB1/HTRA2/IFNG/KLHL7/LAG3/MINA/MRPS34/MYBL2/NUP205/NUP93/PKMYT1/PSMD3/R3HDM1/RNPS1/RUVBL2/SF3B2/SF3B3/SHQ1/SNRPC/STIL/TTLL5/TUFM/WDR18/WRAP53/ZBTB32/ASPM/AURKA/BUB1/BUB1B/CCL1/CCNB1/CCNB2/CENPA/DLGAP5/KIF11/KIF20A/SPC25/AHCY/ATP5C1/CCNF/CCNH/CDC123/CHD1L/CSTF1/DCLRE1A/DCTN5/ESPL1/GARS/GNLY/ICMT/MDC1/MNAT1/NCAPD3/POLD2/…
Th1 5	Th1	CD4/IL12RB1/IL12RB2/IFNGR1/CXCR3/TBX21/STAT4/STAT1/IFNG/IL2/LTA
Th17 1	Type17Thelpercell	IL17A/IL17RA/C2CD4A/C2CD4B/CA2/CCDC65/CEACAM3/IL17C/IL17F/IL17RC/IL17RE/IL23A/ILDR1/LONRF3/SH2D6/TNIP2/ABCA1/ABCB1/ADAMTS12/ANK1/ANKRD22/B3GALT2/CAMTA1/CCR9/CD40/GPR44/IFT80
Th17 2	Th17	CD4/IL23R/CCR6/IL1R1/KLRB1/STAT3/RORA/IL17A/IL17F/IL21/IL22/CCL20/RORC/BATF/IRF4/IL26/AHR/NFKBIZ
Th2 1	Th2cells	ADCY1/AHI1/ANK1/BIRC5/CDC25C/CDC7/CENPF/CXCR6/DHFR/EVI5/GATA3/GSTA4/HELLS/IL26/LAIR2/LIMA1/MB/MICAL2/NEIL3/PHEX/PMCH/PTGIS/SLC39A14/SMAD2/SNRPD1/WDHD1
Th2 2	Type2Thelpercell	ASB2/CSRP2/DAPK1/DLC1/DNAJC12/DUSP6/GNAI1/LAMP3/NRP2/OSBPL1A/PDE4B/PHLDA1/PLA2G4A/RAB27B/RBMS3/RNF125/TMPRSS3/GATA3/BIRC5/CDC25C/CDC7/CENPF/CXCR6/DHFR/EVI5/GSTA4/HELLS/IL26/LAIR2
Th2 3	Th2cells	GZMK/IL5/IL13/MAD2L1/RRM2/BAG2/CXCR6/CEP55/RRAS2/NUP37/NPHP4/GPR15/GZMA/SMAD2/CDK2AP1/RGS9/SLC25A44/RAD50/TMEM39B/UBAP2/THADA/RNF34
Th2 4	Th2cells	ABCD2/BAG2/IL10/IL13/IL4/IL5/KIF3B/NPHP4/RAD50/RGS9/STAM/CXCR6/NEDD8/TRIM32/CIAO1/GPN1/HNRNPUL1/IMMT/SRBD1/TRIM37/VPS54
Th2 5	Th2	CD4/IL4R/IL1RL1/CCR4/IL17RB/PTGDR2/GATA3/STAT6/DEC2/MAF/IL4/IL5/IL13/IL10/IRF4
Th22	Th22	CD4/CCR10/AHR/IL22
Th9	Th9	CD4/IL9/IL10/SPI1
TNaturalKiller 1	NaturalkillerTcell	BTN2A2/CD101/CD109/CNPY3/CNPY4/CREB1/CRTC2/CRTC3/CSF2/KLRC1/FUT4/ICAM2/IL32/LAMP2/LILRB5/KLRG1/HSPA4/HSPB6/ISM2/ITIH2/KDM4C/KIR2DS4/KIRREL3/SDCBP/NFATC2IP/MICB/KIR2DL1/KIR2DL3/KIR3DL1/KIR3DL2/NCR1/FOSL1/TSLP/SLC7A7/SPP1/TREM2/UBASH3A/YBX2/CCDC88A/CLEC1A/THBD/PDPN/VCAM1/EMR1
TNaturalKiller 2	NKT	CASP5/PHKG1/RARA/S100B/BEST1/DOLK/TP53TG5/GMIP/GSG1/AMBN/SGCA/TCOF1/IL17B/L1TD1/ARPC1A/KLHL26/GEMIN7/PMFBP1
TNaturalKiller 3	NKT	ALX3/AMBN/BEST1/CASP5/CCL4/CD28/CEACAM3/CPA1/CYLC2/DLX4/FRMPD1/GMIP/GZMK/IL18RAP/L1TD1/MT2A/NKG7/NPAS1/PHKG1/PKD2L2/PLA2G1B/PRM1/RARA/SCN2B/SLC22A1/TACR1/TP53TG5/ZNF221/ZNF780B/ABO/ACE/ACTA1/ADAMTSL2/ADCY10/ALPI/ANO2/APOA1/AQP6/ARPC1A/C1QA/C6/CA4/CAPN10/CCDC33/CCL25/CCR5/CD6/CDCA3/CDSN/CEACAM4/CER1/CFHR5/CLCA1/CLPS/CLUL1/CRYBB1/CTRC/CUBN/CYP3A43/DHRS7B/DHX34/EBF2/EDC3/EXOC7/FCN3/FETUB/FGF21/FNDC8…
TNaturalKiller 4	NKTcell	KLRB1/SLAMF1/SLAMF6/ZBTB16/IL4/IFNG/IL17A/TGFBR1/TGFBR2/SH2D1A
Tregs 1	Bindea	FOXP3
Tregs 2	RegulatoryTcell	CCL3L1/CD72/CLEC5A/FOXP3/ITGA4/L1CAM/LIPA/LRP1/LRRC42/MARCO/MMP12/MNDA/MRC1/MS4A6A/PELO/PLEK/PRSS23/PTGIR/ST8SIA4/STAB1
Tregs 3	Tregs	CCR3/CTLA4/IL2RA/PLCL1/PPM1B/TTN/ZNF236/STAM/UBE4A/CXCR6/IPCEF1/ICOS/VPS54/LAX1/BANP/ATG2B/ZCCHC8/TULP4/IKZF4/ZMYM1/ZFC3H1/MCM9/CD5/CD28/CCR4/CCR8/GPR25/IL10RA/ITGB7/KCNA2/RGS1/SPTAN1/HS3ST3B1/MCF2L2/GALNT8/SIT1/FOXP3/LRP2BP/LAIR2
Tregs 4	Tregs	AGAP2/ARID5B/CCR2/CCR4/CCR6/CCR8/CCR9/CD2/CD27/CD28/CD3E/CD3G/CD5/COL5A3/CTLA4/CXCR6/FOXP3/FUT7/GALNT8/GIPC1/GPR15/GPR25/HS3ST3B1/ICOS/IKZF3/IL10RA/IL2RA/ITGB7/KCNA2/LAIR2/MCF2L2/NF1/PLCL1/PPM1G/RGS1/RPUSD2/SIRPG/SIT1/SLAMF1/SPTAN1/STAM/SURF2/TRIM32/TULP4/APBA3/APBB1/BFSP2/CCR3/CD247/CD3D/CEACAM21/CNN2/CXCR3/DAB1/DLGAP1/DNAJB1/DOK2/FAM134C/HIST1H2BM/HLA-A/IL12RB1/IL2RB/ITK/LAX1/LRP2BP/MMRN2/MORC2…
Tregs 5	Tr1_Tcell	CD4/IL10
Tregs 6	Natural_Treg	CD4/IL2RA/CTLA4/TNFRSF18/FOXP3/STAT5A/FOXO1/FOXO3/IL10/IL12A/EBI3
Tregs 7	Inducible_Treg	CD4/IL2RA/CTLA4/TNFRSF18/FOXP3/FOXO1/FOXO3/STAT5/SMAD2/SMAD3/SMAD4/IL10/TGFB1/TGFB2/TGFB3
Tregs 8	Treg	NT5E/CD3D/CD3G/CD3E/CD4/CD5/ENTPD1/CTLA4/IZUMO1R/TNFRSF18/IL2RA/ITGAE/LAG3/TGFB1/LRRC32/TNFRSF4/SELL/FOXP3/STAT5A/STAT5B/LGALS1/IL10/IL12A/EBI3/TGFB1
