# Supplementary material for: A map of tumor–host interactions in glioma at single-cell resolution
Source: Gigascience. 2020 Oct 14;9(10):giaa109. doi: 10.1093/gigascience/giaa109 (PMC7645027; doi:10.1093/gigascience/giaa109)
Supplement: giaa109_Supplemental_Figures_and_Tables [file giaa109_supplemental_figures_and_tables.zip › Table S3_R1.xlsx]

## Sheet: TableClassification
Cell	Patient	Dataset	scTHI Classification
PJ017_sc3	PJ017	Yuan et al	Others
PJ017_sc17	PJ017	Yuan et al	Others
PJ017_sc18	PJ017	Yuan et al	Macrophages
PJ017_sc35	PJ017	Yuan et al	Others
PJ017_sc41	PJ017	Yuan et al	Others
PJ017_sc46	PJ017	Yuan et al	Others
PJ017_sc47	PJ017	Yuan et al	Macrophages
PJ017_sc57	PJ017	Yuan et al	DC
PJ017_sc60	PJ017	Yuan et al	DC
PJ017_sc67	PJ017	Yuan et al	Macrophages
PJ017_sc74	PJ017	Yuan et al	Others
PJ017_sc81	PJ017	Yuan et al	Others
PJ017_sc84	PJ017	Yuan et al	DC
PJ017_sc86	PJ017	Yuan et al	Others
PJ017_sc88	PJ017	Yuan et al	Others
PJ017_sc91	PJ017	Yuan et al	DC
PJ017_sc96	PJ017	Yuan et al	Others
PJ017_sc104	PJ017	Yuan et al	Others
PJ017_sc108	PJ017	Yuan et al	Macrophages
PJ017_sc112	PJ017	Yuan et al	Macrophages
PJ017_sc115	PJ017	Yuan et al	Others
PJ017_sc121	PJ017	Yuan et al	Macrophages
PJ017_sc123	PJ017	Yuan et al	Others
PJ017_sc125	PJ017	Yuan et al	Macrophages
PJ017_sc129	PJ017	Yuan et al	Macrophages
PJ017_sc134	PJ017	Yuan et al	Macrophages
PJ017_sc139	PJ017	Yuan et al	Macrophages
PJ017_sc140	PJ017	Yuan et al	Macrophages
PJ017_sc142	PJ017	Yuan et al	Macrophages
PJ017_sc143	PJ017	Yuan et al	Macrophages
PJ017_sc144	PJ017	Yuan et al	DC
PJ017_sc145	PJ017	Yuan et al	Macrophages
PJ017_sc148	PJ017	Yuan et al	Macrophages
PJ017_sc156	PJ017	Yuan et al	Macrophages
PJ017_sc157	PJ017	Yuan et al	DC
PJ017_sc160	PJ017	Yuan et al	DC
PJ017_sc162	PJ017	Yuan et al	Macrophages
PJ017_sc163	PJ017	Yuan et al	DC
PJ017_sc164	PJ017	Yuan et al	MDSC
PJ017_sc170	PJ017	Yuan et al	Macrophages
PJ017_sc176	PJ017	Yuan et al	Others
PJ017_sc182	PJ017	Yuan et al	Macrophages
PJ017_sc183	PJ017	Yuan et al	DC
PJ017_sc185	PJ017	Yuan et al	Macrophages
PJ017_sc186	PJ017	Yuan et al	Others
PJ017_sc189	PJ017	Yuan et al	DC
PJ017_sc192	PJ017	Yuan et al	Macrophages
PJ017_sc193	PJ017	Yuan et al	DC
PJ017_sc196	PJ017	Yuan et al	Macrophages
PJ017_sc203	PJ017	Yuan et al	Macrophages
PJ017_sc204	PJ017	Yuan et al	Macrophages
PJ017_sc206	PJ017	Yuan et al	DC
PJ017_sc207	PJ017	Yuan et al	Macrophages
PJ017_sc212	PJ017	Yuan et al	Macrophages
PJ017_sc213	PJ017	Yuan et al	Macrophages
PJ017_sc220	PJ017	Yuan et al	Macrophages
PJ017_sc221	PJ017	Yuan et al	Macrophages
PJ017_sc225	PJ017	Yuan et al	Macrophages
PJ017_sc229	PJ017	Yuan et al	Macrophages
PJ017_sc230	PJ017	Yuan et al	Macrophages
PJ017_sc232	PJ017	Yuan et al	Macrophages
PJ017_sc233	PJ017	Yuan et al	DC
PJ017_sc234	PJ017	Yuan et al	Macrophages
PJ017_sc236	PJ017	Yuan et al	Macrophages
PJ017_sc237	PJ017	Yuan et al	Macrophages
PJ017_sc239	PJ017	Yuan et al	Macrophages
PJ017_sc241	PJ017	Yuan et al	Macrophages
PJ017_sc244	PJ017	Yuan et al	Macrophages
PJ017_sc246	PJ017	Yuan et al	DC
PJ017_sc247	PJ017	Yuan et al	Macrophages
PJ017_sc249	PJ017	Yuan et al	Macrophages
PJ017_sc250	PJ017	Yuan et al	Macrophages
PJ017_sc253	PJ017	Yuan et al	Macrophages
PJ017_sc255	PJ017	Yuan et al	Macrophages
PJ017_sc256	PJ017	Yuan et al	Macrophages
PJ017_sc259	PJ017	Yuan et al	Macrophages
PJ017_sc262	PJ017	Yuan et al	Macrophages
PJ017_sc263	PJ017	Yuan et al	Macrophages
PJ017_sc265	PJ017	Yuan et al	Macrophages
PJ017_sc269	PJ017	Yuan et al	Macrophages
PJ017_sc273	PJ017	Yuan et al	MDSC
PJ017_sc275	PJ017	Yuan et al	Macrophages
PJ017_sc276	PJ017	Yuan et al	Macrophages
PJ017_sc278	PJ017	Yuan et al	Macrophages
PJ017_sc279	PJ017	Yuan et al	MDSC
PJ017_sc281	PJ017	Yuan et al	Macrophages
PJ017_sc283	PJ017	Yuan et al	Macrophages
PJ017_sc290	PJ017	Yuan et al	Macrophages
PJ017_sc293	PJ017	Yuan et al	Macrophages
PJ017_sc296	PJ017	Yuan et al	DC
PJ017_sc298	PJ017	Yuan et al	Macrophages
PJ017_sc299	PJ017	Yuan et al	Macrophages
PJ017_sc302	PJ017	Yuan et al	CD8
PJ017_sc303	PJ017	Yuan et al	Macrophages
PJ017_sc304	PJ017	Yuan et al	DC
PJ017_sc305	PJ017	Yuan et al	Macrophages
PJ017_sc307	PJ017	Yuan et al	Macrophages
PJ017_sc311	PJ017	Yuan et al	DC
PJ017_sc312	PJ017	Yuan et al	Macrophages
PJ017_sc313	PJ017	Yuan et al	Macrophages
PJ017_sc314	PJ017	Yuan et al	Macrophages
PJ017_sc315	PJ017	Yuan et al	Macrophages
PJ017_sc316	PJ017	Yuan et al	DC
PJ017_sc318	PJ017	Yuan et al	Macrophages
PJ017_sc321	PJ017	Yuan et al	Macrophages
PJ017_sc323	PJ017	Yuan et al	Macrophages
PJ017_sc324	PJ017	Yuan et al	MDSC
PJ017_sc325	PJ017	Yuan et al	Macrophages
PJ017_sc327	PJ017	Yuan et al	Macrophages
PJ017_sc328	PJ017	Yuan et al	MDSC
PJ017_sc329	PJ017	Yuan et al	Macrophages
PJ017_sc331	PJ017	Yuan et al	Macrophages
PJ017_sc332	PJ017	Yuan et al	Macrophages
PJ017_sc335	PJ017	Yuan et al	Macrophages
PJ017_sc336	PJ017	Yuan et al	Macrophages
PJ017_sc337	PJ017	Yuan et al	Macrophages
PJ017_sc338	PJ017	Yuan et al	Macrophages
PJ017_sc339	PJ017	Yuan et al	DC
PJ017_sc342	PJ017	Yuan et al	Macrophages
PJ017_sc343	PJ017	Yuan et al	Macrophages
PJ017_sc346	PJ017	Yuan et al	Macrophages
PJ017_sc348	PJ017	Yuan et al	MDSC
PJ017_sc352	PJ017	Yuan et al	Macrophages
PJ017_sc354	PJ017	Yuan et al	Macrophages
PJ017_sc355	PJ017	Yuan et al	Macrophages
PJ017_sc356	PJ017	Yuan et al	Macrophages
PJ017_sc358	PJ017	Yuan et al	Macrophages
PJ017_sc360	PJ017	Yuan et al	Macrophages
PJ017_sc361	PJ017	Yuan et al	Macrophages
PJ017_sc363	PJ017	Yuan et al	Macrophages
PJ017_sc364	PJ017	Yuan et al	CD8
PJ017_sc365	PJ017	Yuan et al	Macrophages
PJ017_sc367	PJ017	Yuan et al	MDSC
PJ017_sc368	PJ017	Yuan et al	Macrophages
PJ017_sc370	PJ017	Yuan et al	DC
PJ017_sc371	PJ017	Yuan et al	Macrophages
PJ017_sc372	PJ017	Yuan et al	MDSC
PJ017_sc373	PJ017	Yuan et al	Macrophages
PJ017_sc374	PJ017	Yuan et al	Macrophages
PJ017_sc378	PJ017	Yuan et al	Macrophages
PJ017_sc379	PJ017	Yuan et al	Macrophages
PJ017_sc380	PJ017	Yuan et al	Macrophages
PJ017_sc382	PJ017	Yuan et al	Macrophages
PJ017_sc383	PJ017	Yuan et al	Macrophages
PJ017_sc385	PJ017	Yuan et al	Macrophages
PJ017_sc386	PJ017	Yuan et al	Macrophages
PJ017_sc387	PJ017	Yuan et al	Macrophages
PJ017_sc389	PJ017	Yuan et al	Macrophages
PJ017_sc392	PJ017	Yuan et al	DC
PJ017_sc396	PJ017	Yuan et al	Macrophages
PJ017_sc401	PJ017	Yuan et al	Macrophages
PJ017_sc402	PJ017	Yuan et al	Macrophages
PJ017_sc403	PJ017	Yuan et al	Macrophages
PJ017_sc405	PJ017	Yuan et al	Macrophages
PJ017_sc406	PJ017	Yuan et al	Macrophages
PJ017_sc407	PJ017	Yuan et al	Macrophages
PJ017_sc408	PJ017	Yuan et al	Macrophages
PJ017_sc409	PJ017	Yuan et al	Macrophages
PJ017_sc411	PJ017	Yuan et al	Macrophages
PJ017_sc412	PJ017	Yuan et al	Macrophages
PJ017_sc415	PJ017	Yuan et al	Macrophages
PJ017_sc419	PJ017	Yuan et al	Macrophages
PJ017_sc420	PJ017	Yuan et al	Macrophages
PJ017_sc421	PJ017	Yuan et al	Macrophages
PJ017_sc424	PJ017	Yuan et al	Macrophages
PJ017_sc426	PJ017	Yuan et al	MDSC
PJ017_sc431	PJ017	Yuan et al	Macrophages
PJ017_sc432	PJ017	Yuan et al	Macrophages
PJ017_sc433	PJ017	Yuan et al	Macrophages
PJ017_sc435	PJ017	Yuan et al	Macrophages
PJ017_sc436	PJ017	Yuan et al	Macrophages
PJ017_sc437	PJ017	Yuan et al	Macrophages
PJ017_sc438	PJ017	Yuan et al	Macrophages
PJ017_sc439	PJ017	Yuan et al	Macrophages
PJ017_sc440	PJ017	Yuan et al	Macrophages
PJ017_sc441	PJ017	Yuan et al	MDSC
PJ017_sc442	PJ017	Yuan et al	Macrophages
PJ017_sc443	PJ017	Yuan et al	Macrophages
PJ017_sc445	PJ017	Yuan et al	CD8
PJ017_sc446	PJ017	Yuan et al	Macrophages
PJ017_sc447	PJ017	Yuan et al	Macrophages
PJ017_sc448	PJ017	Yuan et al	Macrophages
PJ017_sc451	PJ017	Yuan et al	CD8
PJ017_sc454	PJ017	Yuan et al	Macrophages
PJ017_sc455	PJ017	Yuan et al	Macrophages
PJ017_sc459	PJ017	Yuan et al	Macrophages
PJ017_sc461	PJ017	Yuan et al	MDSC
PJ017_sc463	PJ017	Yuan et al	Macrophages
PJ017_sc467	PJ017	Yuan et al	Macrophages
PJ017_sc468	PJ017	Yuan et al	Macrophages
PJ017_sc470	PJ017	Yuan et al	Macrophages
PJ017_sc472	PJ017	Yuan et al	Macrophages
PJ017_sc473	PJ017	Yuan et al	Macrophages
PJ017_sc480	PJ017	Yuan et al	Macrophages
PJ017_sc481	PJ017	Yuan et al	Macrophages
PJ017_sc482	PJ017	Yuan et al	Macrophages
PJ017_sc483	PJ017	Yuan et al	Macrophages
PJ017_sc486	PJ017	Yuan et al	Macrophages
PJ017_sc487	PJ017	Yuan et al	Macrophages
PJ017_sc489	PJ017	Yuan et al	Macrophages
PJ017_sc490	PJ017	Yuan et al	CD8
PJ017_sc491	PJ017	Yuan et al	Macrophages
PJ017_sc492	PJ017	Yuan et al	CD8
PJ017_sc494	PJ017	Yuan et al	Macrophages
PJ017_sc496	PJ017	Yuan et al	Macrophages
PJ017_sc497	PJ017	Yuan et al	Macrophages
PJ017_sc498	PJ017	Yuan et al	Macrophages
PJ017_sc501	PJ017	Yuan et al	Macrophages
PJ017_sc502	PJ017	Yuan et al	Macrophages
PJ017_sc504	PJ017	Yuan et al	CD8
PJ017_sc505	PJ017	Yuan et al	Macrophages
PJ017_sc506	PJ017	Yuan et al	Macrophages
PJ017_sc507	PJ017	Yuan et al	Macrophages
PJ017_sc508	PJ017	Yuan et al	Macrophages
PJ017_sc509	PJ017	Yuan et al	Macrophages
PJ017_sc510	PJ017	Yuan et al	Macrophages
PJ017_sc512	PJ017	Yuan et al	Macrophages
PJ017_sc514	PJ017	Yuan et al	MDSC
PJ017_sc515	PJ017	Yuan et al	MDSC
PJ017_sc516	PJ017	Yuan et al	Macrophages
PJ017_sc518	PJ017	Yuan et al	Macrophages
PJ017_sc519	PJ017	Yuan et al	Macrophages
PJ017_sc520	PJ017	Yuan et al	MDSC
PJ017_sc521	PJ017	Yuan et al	Macrophages
PJ017_sc523	PJ017	Yuan et al	MDSC
PJ017_sc524	PJ017	Yuan et al	DC
PJ017_sc526	PJ017	Yuan et al	CD8
PJ017_sc530	PJ017	Yuan et al	CD8
PJ017_sc531	PJ017	Yuan et al	Macrophages
PJ017_sc535	PJ017	Yuan et al	Macrophages
PJ017_sc536	PJ017	Yuan et al	Macrophages
PJ017_sc539	PJ017	Yuan et al	Macrophages
PJ017_sc540	PJ017	Yuan et al	Macrophages
PJ017_sc541	PJ017	Yuan et al	Macrophages
PJ017_sc542	PJ017	Yuan et al	Macrophages
PJ017_sc543	PJ017	Yuan et al	Macrophages
PJ017_sc544	PJ017	Yuan et al	CD8
PJ017_sc545	PJ017	Yuan et al	Macrophages
PJ017_sc549	PJ017	Yuan et al	Macrophages
PJ017_sc551	PJ017	Yuan et al	Macrophages
PJ017_sc552	PJ017	Yuan et al	Macrophages
PJ017_sc555	PJ017	Yuan et al	Macrophages
PJ017_sc557	PJ017	Yuan et al	Macrophages
PJ017_sc558	PJ017	Yuan et al	Macrophages
PJ017_sc559	PJ017	Yuan et al	Macrophages
PJ017_sc560	PJ017	Yuan et al	Macrophages
PJ017_sc561	PJ017	Yuan et al	Macrophages
PJ017_sc562	PJ017	Yuan et al	Macrophages
PJ017_sc564	PJ017	Yuan et al	Macrophages
PJ017_sc569	PJ017	Yuan et al	MDSC
PJ017_sc570	PJ017	Yuan et al	MDSC
PJ017_sc571	PJ017	Yuan et al	CD8
PJ017_sc572	PJ017	Yuan et al	Macrophages
PJ017_sc573	PJ017	Yuan et al	Macrophages
PJ017_sc575	PJ017	Yuan et al	Macrophages
PJ017_sc576	PJ017	Yuan et al	Macrophages
PJ017_sc579	PJ017	Yuan et al	Macrophages
PJ017_sc580	PJ017	Yuan et al	CD8
PJ017_sc582	PJ017	Yuan et al	MDSC
PJ017_sc583	PJ017	Yuan et al	Macrophages
PJ017_sc584	PJ017	Yuan et al	CD8
PJ017_sc585	PJ017	Yuan et al	Macrophages
PJ017_sc586	PJ017	Yuan et al	Macrophages
PJ017_sc587	PJ017	Yuan et al	CD8
PJ017_sc592	PJ017	Yuan et al	Macrophages
PJ017_sc593	PJ017	Yuan et al	Macrophages
PJ017_sc594	PJ017	Yuan et al	Macrophages
PJ017_sc595	PJ017	Yuan et al	MDSC
PJ017_sc596	PJ017	Yuan et al	Macrophages
PJ017_sc597	PJ017	Yuan et al	Macrophages
PJ017_sc599	PJ017	Yuan et al	Macrophages
PJ017_sc600	PJ017	Yuan et al	MDSC
PJ017_sc602	PJ017	Yuan et al	Macrophages
PJ017_sc603	PJ017	Yuan et al	Macrophages
PJ017_sc606	PJ017	Yuan et al	Macrophages
PJ017_sc607	PJ017	Yuan et al	Macrophages
PJ017_sc608	PJ017	Yuan et al	Macrophages
PJ017_sc610	PJ017	Yuan et al	Macrophages
PJ017_sc611	PJ017	Yuan et al	Macrophages
PJ017_sc612	PJ017	Yuan et al	Macrophages
PJ017_sc614	PJ017	Yuan et al	MDSC
PJ017_sc616	PJ017	Yuan et al	Macrophages
PJ017_sc617	PJ017	Yuan et al	MDSC
PJ017_sc618	PJ017	Yuan et al	Macrophages
PJ017_sc619	PJ017	Yuan et al	Macrophages
PJ017_sc621	PJ017	Yuan et al	Macrophages
PJ017_sc622	PJ017	Yuan et al	Macrophages
PJ017_sc623	PJ017	Yuan et al	CD8
PJ017_sc624	PJ017	Yuan et al	Macrophages
PJ017_sc625	PJ017	Yuan et al	Macrophages
PJ017_sc626	PJ017	Yuan et al	Macrophages
PJ017_sc628	PJ017	Yuan et al	Macrophages
PJ017_sc630	PJ017	Yuan et al	Macrophages
PJ017_sc634	PJ017	Yuan et al	Macrophages
PJ017_sc635	PJ017	Yuan et al	MDSC
PJ017_sc638	PJ017	Yuan et al	Macrophages
PJ017_sc641	PJ017	Yuan et al	Macrophages
PJ017_sc642	PJ017	Yuan et al	Macrophages
PJ017_sc643	PJ017	Yuan et al	MDSC
PJ017_sc644	PJ017	Yuan et al	Macrophages
PJ017_sc647	PJ017	Yuan et al	Macrophages
PJ017_sc651	PJ017	Yuan et al	Macrophages
PJ017_sc652	PJ017	Yuan et al	Macrophages
PJ017_sc654	PJ017	Yuan et al	Macrophages
PJ017_sc655	PJ017	Yuan et al	MDSC
PJ017_sc656	PJ017	Yuan et al	Macrophages
PJ017_sc657	PJ017	Yuan et al	Macrophages
PJ017_sc660	PJ017	Yuan et al	Macrophages
PJ017_sc661	PJ017	Yuan et al	Macrophages
PJ017_sc662	PJ017	Yuan et al	Macrophages
PJ017_sc665	PJ017	Yuan et al	Macrophages
PJ017_sc672	PJ017	Yuan et al	Macrophages
PJ017_sc673	PJ017	Yuan et al	Macrophages
PJ017_sc675	PJ017	Yuan et al	Macrophages
PJ017_sc676	PJ017	Yuan et al	Macrophages
PJ017_sc677	PJ017	Yuan et al	Macrophages
PJ017_sc678	PJ017	Yuan et al	MDSC
PJ017_sc679	PJ017	Yuan et al	CD8
PJ017_sc682	PJ017	Yuan et al	Macrophages
PJ017_sc683	PJ017	Yuan et al	Macrophages
PJ017_sc684	PJ017	Yuan et al	CD8
PJ017_sc685	PJ017	Yuan et al	MDSC
PJ017_sc687	PJ017	Yuan et al	Macrophages
PJ017_sc688	PJ017	Yuan et al	Macrophages
PJ017_sc690	PJ017	Yuan et al	Macrophages
PJ017_sc691	PJ017	Yuan et al	Macrophages
PJ017_sc692	PJ017	Yuan et al	Macrophages
PJ017_sc693	PJ017	Yuan et al	Macrophages
PJ017_sc697	PJ017	Yuan et al	Macrophages
PJ017_sc698	PJ017	Yuan et al	CD8
PJ017_sc701	PJ017	Yuan et al	Macrophages
PJ017_sc702	PJ017	Yuan et al	Macrophages
PJ017_sc704	PJ017	Yuan et al	Macrophages
PJ017_sc705	PJ017	Yuan et al	Macrophages
PJ017_sc707	PJ017	Yuan et al	CD8
PJ017_sc708	PJ017	Yuan et al	Macrophages
PJ017_sc709	PJ017	Yuan et al	Macrophages
PJ017_sc710	PJ017	Yuan et al	Macrophages
PJ017_sc711	PJ017	Yuan et al	Macrophages
PJ017_sc712	PJ017	Yuan et al	MDSC
PJ017_sc714	PJ017	Yuan et al	Macrophages
PJ017_sc715	PJ017	Yuan et al	Macrophages
PJ017_sc716	PJ017	Yuan et al	Macrophages
PJ017_sc717	PJ017	Yuan et al	Macrophages
PJ017_sc719	PJ017	Yuan et al	Macrophages
PJ017_sc720	PJ017	Yuan et al	Macrophages
PJ017_sc721	PJ017	Yuan et al	Macrophages
PJ017_sc722	PJ017	Yuan et al	Macrophages
PJ017_sc724	PJ017	Yuan et al	CD8
PJ017_sc726	PJ017	Yuan et al	Macrophages
PJ017_sc729	PJ017	Yuan et al	Macrophages
PJ017_sc730	PJ017	Yuan et al	Macrophages
PJ017_sc731	PJ017	Yuan et al	MDSC
PJ017_sc732	PJ017	Yuan et al	Macrophages
PJ017_sc733	PJ017	Yuan et al	Macrophages
PJ017_sc735	PJ017	Yuan et al	CD8
PJ017_sc736	PJ017	Yuan et al	Macrophages
PJ017_sc737	PJ017	Yuan et al	Macrophages
PJ017_sc738	PJ017	Yuan et al	Macrophages
PJ017_sc740	PJ017	Yuan et al	MDSC
PJ017_sc741	PJ017	Yuan et al	CD8
PJ017_sc742	PJ017	Yuan et al	MDSC
PJ017_sc743	PJ017	Yuan et al	Macrophages
PJ017_sc744	PJ017	Yuan et al	Macrophages
PJ017_sc745	PJ017	Yuan et al	Macrophages
PJ017_sc746	PJ017	Yuan et al	Macrophages
PJ017_sc747	PJ017	Yuan et al	Macrophages
PJ017_sc750	PJ017	Yuan et al	MDSC
PJ017_sc751	PJ017	Yuan et al	Macrophages
PJ017_sc753	PJ017	Yuan et al	MDSC
PJ017_sc754	PJ017	Yuan et al	Macrophages
PJ017_sc755	PJ017	Yuan et al	MDSC
PJ017_sc756	PJ017	Yuan et al	Macrophages
PJ017_sc757	PJ017	Yuan et al	Macrophages
PJ017_sc758	PJ017	Yuan et al	Macrophages
PJ017_sc760	PJ017	Yuan et al	Macrophages
PJ017_sc761	PJ017	Yuan et al	Macrophages
PJ017_sc762	PJ017	Yuan et al	Macrophages
PJ017_sc764	PJ017	Yuan et al	CD8
PJ017_sc766	PJ017	Yuan et al	CD8
PJ017_sc767	PJ017	Yuan et al	MDSC
PJ017_sc768	PJ017	Yuan et al	CD8
PJ017_sc770	PJ017	Yuan et al	Macrophages
PJ017_sc771	PJ017	Yuan et al	CD8
PJ017_sc772	PJ017	Yuan et al	Macrophages
PJ017_sc775	PJ017	Yuan et al	MDSC
PJ017_sc777	PJ017	Yuan et al	MDSC
PJ017_sc779	PJ017	Yuan et al	Macrophages
PJ017_sc780	PJ017	Yuan et al	CD8
PJ017_sc781	PJ017	Yuan et al	CD8
PJ017_sc782	PJ017	Yuan et al	CD8
PJ017_sc783	PJ017	Yuan et al	Macrophages
PJ017_sc784	PJ017	Yuan et al	MDSC
PJ017_sc786	PJ017	Yuan et al	Macrophages
PJ017_sc787	PJ017	Yuan et al	MDSC
PJ017_sc790	PJ017	Yuan et al	Macrophages
PJ017_sc795	PJ017	Yuan et al	Macrophages
PJ017_sc796	PJ017	Yuan et al	Macrophages
PJ017_sc797	PJ017	Yuan et al	Macrophages
PJ017_sc798	PJ017	Yuan et al	Macrophages
PJ017_sc800	PJ017	Yuan et al	CD8
PJ017_sc801	PJ017	Yuan et al	CD8
PJ017_sc802	PJ017	Yuan et al	CD8
PJ017_sc803	PJ017	Yuan et al	Macrophages
PJ017_sc804	PJ017	Yuan et al	Macrophages
PJ017_sc805	PJ017	Yuan et al	Macrophages
PJ017_sc807	PJ017	Yuan et al	Macrophages
PJ017_sc808	PJ017	Yuan et al	Macrophages
PJ017_sc810	PJ017	Yuan et al	Macrophages
PJ017_sc811	PJ017	Yuan et al	Macrophages
PJ017_sc812	PJ017	Yuan et al	Macrophages
PJ017_sc813	PJ017	Yuan et al	CD8
PJ017_sc814	PJ017	Yuan et al	Macrophages
PJ017_sc815	PJ017	Yuan et al	Macrophages
PJ017_sc817	PJ017	Yuan et al	CD8
PJ017_sc818	PJ017	Yuan et al	CD8
PJ017_sc819	PJ017	Yuan et al	Macrophages
PJ017_sc820	PJ017	Yuan et al	Macrophages
PJ017_sc821	PJ017	Yuan et al	Macrophages
PJ017_sc822	PJ017	Yuan et al	MDSC
PJ017_sc823	PJ017	Yuan et al	Macrophages
PJ017_sc824	PJ017	Yuan et al	Macrophages
PJ017_sc825	PJ017	Yuan et al	Macrophages
PJ017_sc828	PJ017	Yuan et al	Macrophages
PJ017_sc830	PJ017	Yuan et al	Macrophages
PJ017_sc831	PJ017	Yuan et al	Macrophages
PJ017_sc833	PJ017	Yuan et al	Macrophages
PJ017_sc834	PJ017	Yuan et al	Macrophages
PJ017_sc835	PJ017	Yuan et al	Macrophages
PJ017_sc836	PJ017	Yuan et al	Macrophages
PJ017_sc837	PJ017	Yuan et al	MDSC
PJ017_sc838	PJ017	Yuan et al	Macrophages
PJ017_sc840	PJ017	Yuan et al	MDSC
PJ017_sc841	PJ017	Yuan et al	Macrophages
PJ017_sc843	PJ017	Yuan et al	Macrophages
PJ017_sc845	PJ017	Yuan et al	Macrophages
PJ017_sc846	PJ017	Yuan et al	MDSC
PJ017_sc847	PJ017	Yuan et al	CD8
PJ017_sc848	PJ017	Yuan et al	Macrophages
PJ017_sc849	PJ017	Yuan et al	Macrophages
PJ017_sc850	PJ017	Yuan et al	Macrophages
PJ017_sc852	PJ017	Yuan et al	MDSC
PJ017_sc853	PJ017	Yuan et al	CD8
PJ017_sc855	PJ017	Yuan et al	Macrophages
PJ017_sc857	PJ017	Yuan et al	Macrophages
PJ017_sc858	PJ017	Yuan et al	CD8
PJ017_sc859	PJ017	Yuan et al	MDSC
PJ017_sc860	PJ017	Yuan et al	CD8
PJ017_sc861	PJ017	Yuan et al	MDSC
PJ017_sc863	PJ017	Yuan et al	MDSC
PJ017_sc864	PJ017	Yuan et al	MDSC
PJ017_sc867	PJ017	Yuan et al	Macrophages
PJ017_sc869	PJ017	Yuan et al	Macrophages
PJ017_sc870	PJ017	Yuan et al	CD8
PJ017_sc874	PJ017	Yuan et al	CD8
PJ017_sc875	PJ017	Yuan et al	Macrophages
PJ017_sc876	PJ017	Yuan et al	CD8
PJ017_sc877	PJ017	Yuan et al	Macrophages
PJ017_sc878	PJ017	Yuan et al	MDSC
PJ017_sc879	PJ017	Yuan et al	MDSC
PJ017_sc880	PJ017	Yuan et al	MDSC
PJ017_sc881	PJ017	Yuan et al	CD8
PJ017_sc882	PJ017	Yuan et al	MDSC
PJ017_sc883	PJ017	Yuan et al	Macrophages
PJ017_sc884	PJ017	Yuan et al	Macrophages
PJ017_sc885	PJ017	Yuan et al	Macrophages
PJ017_sc886	PJ017	Yuan et al	MDSC
PJ017_sc887	PJ017	Yuan et al	Macrophages
PJ017_sc888	PJ017	Yuan et al	Macrophages
PJ017_sc889	PJ017	Yuan et al	Macrophages
PJ017_sc890	PJ017	Yuan et al	Macrophages
PJ017_sc892	PJ017	Yuan et al	CD8
PJ017_sc893	PJ017	Yuan et al	CD8
PJ017_sc894	PJ017	Yuan et al	MDSC
PJ017_sc896	PJ017	Yuan et al	Macrophages
PJ017_sc898	PJ017	Yuan et al	Macrophages
PJ017_sc899	PJ017	Yuan et al	MDSC
PJ017_sc900	PJ017	Yuan et al	Macrophages
PJ017_sc901	PJ017	Yuan et al	Macrophages
PJ017_sc902	PJ017	Yuan et al	MDSC
PJ017_sc904	PJ017	Yuan et al	Macrophages
PJ017_sc906	PJ017	Yuan et al	Macrophages
PJ017_sc907	PJ017	Yuan et al	Macrophages
PJ017_sc909	PJ017	Yuan et al	Macrophages
PJ017_sc911	PJ017	Yuan et al	Macrophages
PJ017_sc912	PJ017	Yuan et al	MDSC
PJ017_sc913	PJ017	Yuan et al	MDSC
PJ017_sc915	PJ017	Yuan et al	CD8
PJ017_sc916	PJ017	Yuan et al	Macrophages
PJ017_sc917	PJ017	Yuan et al	MDSC
PJ017_sc918	PJ017	Yuan et al	Macrophages
PJ017_sc921	PJ017	Yuan et al	MDSC
PJ017_sc924	PJ017	Yuan et al	Macrophages
PJ017_sc925	PJ017	Yuan et al	CD8
PJ017_sc926	PJ017	Yuan et al	MDSC
PJ017_sc929	PJ017	Yuan et al	Macrophages
PJ017_sc931	PJ017	Yuan et al	Macrophages
PJ017_sc932	PJ017	Yuan et al	MDSC
PJ017_sc933	PJ017	Yuan et al	MDSC
PJ017_sc936	PJ017	Yuan et al	CD8
PJ017_sc937	PJ017	Yuan et al	MDSC
PJ017_sc938	PJ017	Yuan et al	CD8
PJ017_sc942	PJ017	Yuan et al	Macrophages
PJ017_sc944	PJ017	Yuan et al	Macrophages
PJ017_sc945	PJ017	Yuan et al	Macrophages
PJ017_sc947	PJ017	Yuan et al	CD8
PJ017_sc949	PJ017	Yuan et al	CD8
PJ017_sc951	PJ017	Yuan et al	Macrophages
PJ017_sc952	PJ017	Yuan et al	MDSC
PJ017_sc954	PJ017	Yuan et al	Macrophages
PJ017_sc956	PJ017	Yuan et al	Macrophages
PJ017_sc958	PJ017	Yuan et al	Macrophages
PJ017_sc959	PJ017	Yuan et al	MDSC
PJ017_sc961	PJ017	Yuan et al	MDSC
PJ017_sc962	PJ017	Yuan et al	Macrophages
PJ017_sc963	PJ017	Yuan et al	MDSC
PJ017_sc966	PJ017	Yuan et al	CD8
PJ017_sc969	PJ017	Yuan et al	Macrophages
PJ017_sc970	PJ017	Yuan et al	Macrophages
PJ017_sc972	PJ017	Yuan et al	Macrophages
PJ017_sc974	PJ017	Yuan et al	CD8
PJ017_sc975	PJ017	Yuan et al	Macrophages
PJ017_sc976	PJ017	Yuan et al	MDSC
PJ017_sc978	PJ017	Yuan et al	MDSC
PJ017_sc979	PJ017	Yuan et al	Macrophages
PJ017_sc981	PJ017	Yuan et al	Macrophages
PJ017_sc983	PJ017	Yuan et al	Pericytes
PJ017_sc985	PJ017	Yuan et al	MDSC
PJ017_sc986	PJ017	Yuan et al	MDSC
PJ017_sc989	PJ017	Yuan et al	CD8
PJ017_sc991	PJ017	Yuan et al	Macrophages
PJ017_sc993	PJ017	Yuan et al	CD8
PJ017_sc994	PJ017	Yuan et al	Macrophages
PJ017_sc995	PJ017	Yuan et al	CD8
PJ017_sc996	PJ017	Yuan et al	Macrophages
PJ017_sc999	PJ017	Yuan et al	MDSC
PJ017_sc1001	PJ017	Yuan et al	Macrophages
PJ017_sc1005	PJ017	Yuan et al	CD8
PJ017_sc1006	PJ017	Yuan et al	CD8
PJ017_sc1009	PJ017	Yuan et al	MDSC
PJ017_sc1010	PJ017	Yuan et al	CD8
PJ017_sc1011	PJ017	Yuan et al	CD8
PJ017_sc1015	PJ017	Yuan et al	MDSC
PJ017_sc1016	PJ017	Yuan et al	Macrophages
PJ017_sc1017	PJ017	Yuan et al	Macrophages
PJ017_sc1021	PJ017	Yuan et al	MDSC
PJ017_sc1023	PJ017	Yuan et al	CD8
PJ017_sc1024	PJ017	Yuan et al	MDSC
PJ017_sc1029	PJ017	Yuan et al	Macrophages
PJ017_sc1030	PJ017	Yuan et al	MDSC
PJ017_sc1031	PJ017	Yuan et al	MDSC
PJ017_sc1032	PJ017	Yuan et al	MDSC
PJ017_sc1038	PJ017	Yuan et al	MDSC
PJ017_sc1039	PJ017	Yuan et al	Macrophages
PJ017_sc1040	PJ017	Yuan et al	Macrophages
PJ017_sc1041	PJ017	Yuan et al	Macrophages
PJ017_sc1043	PJ017	Yuan et al	Macrophages
PJ017_sc1044	PJ017	Yuan et al	Macrophages
PJ017_sc1046	PJ017	Yuan et al	Macrophages
PJ017_sc1047	PJ017	Yuan et al	Macrophages
PJ017_sc1048	PJ017	Yuan et al	Macrophages
PJ017_sc1049	PJ017	Yuan et al	MDSC
PJ017_sc1053	PJ017	Yuan et al	Macrophages
PJ017_sc1054	PJ017	Yuan et al	Macrophages
PJ017_sc1056	PJ017	Yuan et al	Macrophages
PJ017_sc1057	PJ017	Yuan et al	Macrophages
PJ017_sc1059	PJ017	Yuan et al	MDSC
PJ017_sc1062	PJ017	Yuan et al	CD8
PJ017_sc1063	PJ017	Yuan et al	MDSC
PJ017_sc1064	PJ017	Yuan et al	Macrophages
PJ017_sc1065	PJ017	Yuan et al	CD8
PJ017_sc1066	PJ017	Yuan et al	Macrophages
PJ017_sc1069	PJ017	Yuan et al	Macrophages
PJ017_sc1071	PJ017	Yuan et al	CD8
PJ017_sc1072	PJ017	Yuan et al	Macrophages
PJ017_sc1073	PJ017	Yuan et al	MDSC
PJ017_sc1074	PJ017	Yuan et al	Macrophages
PJ017_sc1075	PJ017	Yuan et al	MDSC
PJ017_sc1076	PJ017	Yuan et al	MDSC
PJ017_sc1078	PJ017	Yuan et al	MDSC
PJ017_sc1079	PJ017	Yuan et al	CD8
PJ017_sc1080	PJ017	Yuan et al	MDSC
PJ017_sc1084	PJ017	Yuan et al	MDSC
PJ017_sc1087	PJ017	Yuan et al	Macrophages
PJ017_sc1088	PJ017	Yuan et al	CD8
PJ017_sc1090	PJ017	Yuan et al	MDSC
PJ017_sc1091	PJ017	Yuan et al	CD8
PJ017_sc1092	PJ017	Yuan et al	MDSC
PJ017_sc1096	PJ017	Yuan et al	Macrophages
PJ017_sc1097	PJ017	Yuan et al	MDSC
PJ017_sc1098	PJ017	Yuan et al	Macrophages
PJ017_sc1100	PJ017	Yuan et al	MDSC
PJ017_sc1101	PJ017	Yuan et al	Macrophages
PJ017_sc1102	PJ017	Yuan et al	Macrophages
PJ017_sc1105	PJ017	Yuan et al	MDSC
PJ017_sc1107	PJ017	Yuan et al	Macrophages
PJ017_sc1109	PJ017	Yuan et al	MDSC
PJ017_sc1110	PJ017	Yuan et al	MDSC
PJ017_sc1111	PJ017	Yuan et al	MDSC
PJ017_sc1112	PJ017	Yuan et al	MDSC
PJ017_sc1114	PJ017	Yuan et al	CD8
PJ017_sc1115	PJ017	Yuan et al	CD8
PJ017_sc1117	PJ017	Yuan et al	CD8
PJ017_sc1118	PJ017	Yuan et al	MDSC
PJ017_sc1119	PJ017	Yuan et al	Macrophages
PJ017_sc1122	PJ017	Yuan et al	MDSC
PJ017_sc1123	PJ017	Yuan et al	MDSC
PJ017_sc1125	PJ017	Yuan et al	CD8
PJ017_sc1126	PJ017	Yuan et al	CD8
PJ017_sc1130	PJ017	Yuan et al	MDSC
PJ017_sc1132	PJ017	Yuan et al	Macrophages
PJ017_sc1134	PJ017	Yuan et al	Macrophages
PJ017_sc1139	PJ017	Yuan et al	Macrophages
PJ017_sc1142	PJ017	Yuan et al	Macrophages
PJ017_sc1146	PJ017	Yuan et al	Macrophages
PJ017_sc1149	PJ017	Yuan et al	Macrophages
PJ017_sc1151	PJ017	Yuan et al	Macrophages
PJ017_sc1153	PJ017	Yuan et al	CD8
PJ017_sc1154	PJ017	Yuan et al	Macrophages
PJ017_sc1155	PJ017	Yuan et al	Macrophages
PJ017_sc1157	PJ017	Yuan et al	Macrophages
PJ017_sc1158	PJ017	Yuan et al	Macrophages
PJ017_sc1164	PJ017	Yuan et al	CD8
PJ017_sc1165	PJ017	Yuan et al	Macrophages
PJ017_sc1166	PJ017	Yuan et al	Macrophages
PJ017_sc1168	PJ017	Yuan et al	Macrophages
PJ017_sc1172	PJ017	Yuan et al	MDSC
PJ017_sc1174	PJ017	Yuan et al	CD8
PJ017_sc1175	PJ017	Yuan et al	MDSC
PJ017_sc1178	PJ017	Yuan et al	MDSC
PJ017_sc1179	PJ017	Yuan et al	Macrophages
PJ017_sc1181	PJ017	Yuan et al	Macrophages
PJ017_sc1183	PJ017	Yuan et al	MDSC
PJ017_sc1184	PJ017	Yuan et al	MDSC
PJ017_sc1186	PJ017	Yuan et al	MDSC
PJ017_sc1187	PJ017	Yuan et al	Macrophages
PJ017_sc1188	PJ017	Yuan et al	MDSC
PJ017_sc1192	PJ017	Yuan et al	MDSC
PJ017_sc1195	PJ017	Yuan et al	Macrophages
PJ017_sc1198	PJ017	Yuan et al	Macrophages
PJ017_sc1199	PJ017	Yuan et al	CD8
PJ017_sc1201	PJ017	Yuan et al	Macrophages
PJ017_sc1203	PJ017	Yuan et al	Macrophages
PJ017_sc1205	PJ017	Yuan et al	MDSC
PJ017_sc1209	PJ017	Yuan et al	MDSC
PJ017_sc1212	PJ017	Yuan et al	Macrophages
PJ017_sc1213	PJ017	Yuan et al	MDSC
PJ017_sc1214	PJ017	Yuan et al	CD8
PJ017_sc1217	PJ017	Yuan et al	MDSC
PJ017_sc1219	PJ017	Yuan et al	MDSC
PJ017_sc1221	PJ017	Yuan et al	Macrophages
PJ017_sc1222	PJ017	Yuan et al	Macrophages
PJ017_sc1225	PJ017	Yuan et al	Macrophages
PJ017_sc1227	PJ017	Yuan et al	Macrophages
PJ017_sc1230	PJ017	Yuan et al	Macrophages
PJ017_sc1231	PJ017	Yuan et al	Macrophages
PJ017_sc1232	PJ017	Yuan et al	Macrophages
PJ017_sc1234	PJ017	Yuan et al	CD8
PJ017_sc1235	PJ017	Yuan et al	Macrophages
PJ017_sc1237	PJ017	Yuan et al	Macrophages
PJ017_sc1241	PJ017	Yuan et al	MDSC
PJ017_sc1244	PJ017	Yuan et al	Tregs
PJ017_sc1246	PJ017	Yuan et al	MDSC
PJ017_sc1247	PJ017	Yuan et al	Macrophages
PJ017_sc1255	PJ017	Yuan et al	Macrophages
PJ017_sc1256	PJ017	Yuan et al	Macrophages
PJ017_sc1260	PJ017	Yuan et al	Macrophages
PJ018_sc48	PJ018	Yuan et al	Endothelial
PJ018_sc62	PJ018	Yuan et al	MSC
PJ018_sc69	PJ018	Yuan et al	MSC
PJ018_sc75	PJ018	Yuan et al	MSC
PJ018_sc78	PJ018	Yuan et al	Endothelial
PJ018_sc91	PJ018	Yuan et al	Macrophages
PJ018_sc176	PJ018	Yuan et al	Endothelial
PJ018_sc177	PJ018	Yuan et al	MSC
PJ018_sc179	PJ018	Yuan et al	MSC
PJ018_sc192	PJ018	Yuan et al	Endothelial
PJ018_sc229	PJ018	Yuan et al	Oligodendrocytes
PJ018_sc240	PJ018	Yuan et al	MSC
PJ018_sc253	PJ018	Yuan et al	MSC
PJ018_sc258	PJ018	Yuan et al	Oligodendrocytes
PJ018_sc260	PJ018	Yuan et al	MSC
PJ018_sc263	PJ018	Yuan et al	MSC
PJ018_sc282	PJ018	Yuan et al	MSC
PJ018_sc368	PJ018	Yuan et al	Endothelial
PJ018_sc421	PJ018	Yuan et al	Endothelial
PJ018_sc424	PJ018	Yuan et al	Macrophages
PJ018_sc429	PJ018	Yuan et al	Macrophages
PJ018_sc472	PJ018	Yuan et al	MSC
PJ018_sc503	PJ018	Yuan et al	MSC
PJ018_sc542	PJ018	Yuan et al	Macrophages
PJ018_sc556	PJ018	Yuan et al	Macrophages
PJ018_sc573	PJ018	Yuan et al	Macrophages
PJ018_sc578	PJ018	Yuan et al	MSC
PJ018_sc580	PJ018	Yuan et al	Oligodendrocytes
PJ018_sc591	PJ018	Yuan et al	Oligodendrocytes
PJ018_sc592	PJ018	Yuan et al	Oligodendrocytes
PJ018_sc616	PJ018	Yuan et al	Oligodendrocytes
PJ018_sc637	PJ018	Yuan et al	Macrophages
PJ018_sc669	PJ018	Yuan et al	Macrophages
PJ018_sc703	PJ018	Yuan et al	Macrophages
PJ018_sc714	PJ018	Yuan et al	Endothelial
PJ018_sc722	PJ018	Yuan et al	MSC
PJ018_sc807	PJ018	Yuan et al	Macrophages
PJ018_sc836	PJ018	Yuan et al	Macrophages
PJ018_sc848	PJ018	Yuan et al	Oligodendrocytes
PJ018_sc859	PJ018	Yuan et al	Macrophages
PJ018_sc877	PJ018	Yuan et al	Macrophages
PJ018_sc899	PJ018	Yuan et al	Oligodendrocytes
PJ018_sc904	PJ018	Yuan et al	Oligodendrocytes
PJ018_sc910	PJ018	Yuan et al	Macrophages
PJ018_sc940	PJ018	Yuan et al	Macrophages
PJ018_sc946	PJ018	Yuan et al	Oligodendrocytes
PJ018_sc991	PJ018	Yuan et al	Oligodendrocytes
PJ018_sc1017	PJ018	Yuan et al	Oligodendrocytes
PJ018_sc1021	PJ018	Yuan et al	Macrophages
PJ018_sc1030	PJ018	Yuan et al	Macrophages
PJ018_sc1041	PJ018	Yuan et al	Macrophages
PJ018_sc1052	PJ018	Yuan et al	Oligodendrocytes
PJ018_sc1056	PJ018	Yuan et al	Oligodendrocytes
PJ018_sc1069	PJ018	Yuan et al	Oligodendrocytes
PJ018_sc1075	PJ018	Yuan et al	Macrophages
PJ018_sc1138	PJ018	Yuan et al	Oligodendrocytes
PJ018_sc1153	PJ018	Yuan et al	Macrophages
PJ018_sc1167	PJ018	Yuan et al	Macrophages
PJ018_sc1189	PJ018	Yuan et al	Oligodendrocytes
PJ018_sc1211	PJ018	Yuan et al	Oligodendrocytes
PJ018_sc1217	PJ018	Yuan et al	Oligodendrocytes
PJ018_sc1221	PJ018	Yuan et al	Endothelial
PJ018_sc1224	PJ018	Yuan et al	Oligodendrocytes
PJ018_sc1230	PJ018	Yuan et al	Macrophages
PJ018_sc1232	PJ018	Yuan et al	Macrophages
PJ018_sc1249	PJ018	Yuan et al	Macrophages
PJ018_sc1251	PJ018	Yuan et al	Oligodendrocytes
PJ018_sc1273	PJ018	Yuan et al	MSC
PJ018_sc1279	PJ018	Yuan et al	Oligodendrocytes
PJ018_sc1286	PJ018	Yuan et al	Pericytes
PJ018_sc1300	PJ018	Yuan et al	Oligodendrocytes
PJ018_sc1310	PJ018	Yuan et al	Macrophages
PJ018_sc1315	PJ018	Yuan et al	CD8
PJ018_sc1327	PJ018	Yuan et al	Oligodendrocytes
PJ018_sc1340	PJ018	Yuan et al	Macrophages
PJ018_sc1345	PJ018	Yuan et al	Macrophages
PJ018_sc1364	PJ018	Yuan et al	Macrophages
PJ018_sc1368	PJ018	Yuan et al	Macrophages
PJ018_sc1371	PJ018	Yuan et al	Oligodendrocytes
PJ018_sc1374	PJ018	Yuan et al	Macrophages
PJ018_sc1404	PJ018	Yuan et al	Macrophages
PJ018_sc1406	PJ018	Yuan et al	Oligodendrocytes
PJ018_sc1408	PJ018	Yuan et al	Oligodendrocytes
PJ018_sc1418	PJ018	Yuan et al	Oligodendrocytes
PJ018_sc1440	PJ018	Yuan et al	Macrophages
PJ018_sc1456	PJ018	Yuan et al	Oligodendrocytes
PJ018_sc1457	PJ018	Yuan et al	Oligodendrocytes
PJ018_sc1469	PJ018	Yuan et al	Macrophages
PJ018_sc1470	PJ018	Yuan et al	Oligodendrocytes
PJ018_sc1471	PJ018	Yuan et al	Oligodendrocytes
PJ018_sc1478	PJ018	Yuan et al	Oligodendrocytes
PJ018_sc1482	PJ018	Yuan et al	Macrophages
PJ018_sc1485	PJ018	Yuan et al	Macrophages
PJ018_sc1489	PJ018	Yuan et al	Oligodendrocytes
PJ018_sc1526	PJ018	Yuan et al	Macrophages
PJ018_sc1528	PJ018	Yuan et al	Macrophages
PJ018_sc1532	PJ018	Yuan et al	Macrophages
PJ018_sc1539	PJ018	Yuan et al	Macrophages
PJ018_sc1555	PJ018	Yuan et al	Oligodendrocytes
PJ018_sc1578	PJ018	Yuan et al	Pericytes
PJ018_sc1586	PJ018	Yuan et al	Oligodendrocytes
PJ018_sc1594	PJ018	Yuan et al	Oligodendrocytes
PJ018_sc1596	PJ018	Yuan et al	Oligodendrocytes
PJ018_sc1609	PJ018	Yuan et al	Pericytes
PJ018_sc1613	PJ018	Yuan et al	Oligodendrocytes
PJ018_sc1615	PJ018	Yuan et al	Oligodendrocytes
PJ018_sc1618	PJ018	Yuan et al	Oligodendrocytes
PJ018_sc1620	PJ018	Yuan et al	Macrophages
PJ018_sc1635	PJ018	Yuan et al	Oligodendrocytes
PJ018_sc1647	PJ018	Yuan et al	Oligodendrocytes
PJ018_sc1652	PJ018	Yuan et al	Macrophages
PJ018_sc1657	PJ018	Yuan et al	Pericytes
PJ018_sc1660	PJ018	Yuan et al	Macrophages
PJ018_sc1667	PJ018	Yuan et al	Oligodendrocytes
PJ018_sc1679	PJ018	Yuan et al	Macrophages
PJ018_sc1682	PJ018	Yuan et al	Macrophages
PJ018_sc1688	PJ018	Yuan et al	Macrophages
PJ018_sc1689	PJ018	Yuan et al	Oligodendrocytes
PJ018_sc1702	PJ018	Yuan et al	Oligodendrocytes
PJ018_sc1708	PJ018	Yuan et al	Oligodendrocytes
PJ018_sc1716	PJ018	Yuan et al	Endothelial
PJ018_sc1756	PJ018	Yuan et al	Macrophages
PJ018_sc1757	PJ018	Yuan et al	Oligodendrocytes
PJ018_sc1760	PJ018	Yuan et al	Macrophages
PJ018_sc1761	PJ018	Yuan et al	Oligodendrocytes
PJ018_sc1777	PJ018	Yuan et al	Oligodendrocytes
PJ018_sc1792	PJ018	Yuan et al	Macrophages
PJ018_sc1805	PJ018	Yuan et al	Oligodendrocytes
PJ018_sc1811	PJ018	Yuan et al	Oligodendrocytes
PJ018_sc1817	PJ018	Yuan et al	Oligodendrocytes
PJ018_sc1819	PJ018	Yuan et al	Oligodendrocytes
PJ018_sc1821	PJ018	Yuan et al	Oligodendrocytes
PJ018_sc1830	PJ018	Yuan et al	Oligodendrocytes
PJ018_sc1839	PJ018	Yuan et al	Oligodendrocytes
PJ018_sc1841	PJ018	Yuan et al	Oligodendrocytes
PJ018_sc1862	PJ018	Yuan et al	Oligodendrocytes
PJ018_sc1866	PJ018	Yuan et al	Oligodendrocytes
PJ018_sc1869	PJ018	Yuan et al	Oligodendrocytes
PJ018_sc1879	PJ018	Yuan et al	Pericytes
PJ018_sc1886	PJ018	Yuan et al	Oligodendrocytes
PJ018_sc1890	PJ018	Yuan et al	Macrophages
PJ018_sc1891	PJ018	Yuan et al	Endothelial
PJ018_sc1895	PJ018	Yuan et al	Monocytes
PJ018_sc1897	PJ018	Yuan et al	Oligodendrocytes
PJ018_sc1908	PJ018	Yuan et al	Macrophages
PJ018_sc1932	PJ018	Yuan et al	Macrophages
PJ018_sc1940	PJ018	Yuan et al	Monocytes
PJ018_sc1944	PJ018	Yuan et al	Macrophages
PJ018_sc1949	PJ018	Yuan et al	Oligodendrocytes
PJ018_sc1951	PJ018	Yuan et al	Pericytes
PJ018_sc1956	PJ018	Yuan et al	Macrophages
PJ018_sc1968	PJ018	Yuan et al	Macrophages
PJ018_sc2003	PJ018	Yuan et al	Oligodendrocytes
PJ018_sc2033	PJ018	Yuan et al	Oligodendrocytes
PJ018_sc2062	PJ018	Yuan et al	Macrophages
PJ018_sc2073	PJ018	Yuan et al	Monocytes
PJ018_sc2082	PJ018	Yuan et al	Macrophages
PJ018_sc2089	PJ018	Yuan et al	Oligodendrocytes
PJ018_sc2093	PJ018	Yuan et al	Macrophages
PJ018_sc2107	PJ018	Yuan et al	Macrophages
PJ018_sc2131	PJ018	Yuan et al	Oligodendrocytes
PJ018_sc2154	PJ018	Yuan et al	Oligodendrocytes
PJ018_sc2156	PJ018	Yuan et al	Macrophages
PJ018_sc2169	PJ018	Yuan et al	Macrophages
PJ018_sc2177	PJ018	Yuan et al	Oligodendrocytes
PJ018_sc2183	PJ018	Yuan et al	Macrophages
PJ018_sc2184	PJ018	Yuan et al	Macrophages
PJ018_sc2189	PJ018	Yuan et al	Oligodendrocytes
PJ025_sc9	PJ025	Yuan et al	MSC
PJ025_sc37	PJ025	Yuan et al	MSC
PJ025_sc58	PJ025	Yuan et al	MSC
PJ025_sc61	PJ025	Yuan et al	MSC
PJ025_sc73	PJ025	Yuan et al	MSC
PJ025_sc84	PJ025	Yuan et al	MSC
PJ025_sc90	PJ025	Yuan et al	MSC
PJ025_sc91	PJ025	Yuan et al	Endothelial
PJ025_sc93	PJ025	Yuan et al	Endothelial
PJ025_sc107	PJ025	Yuan et al	MSC
PJ025_sc117	PJ025	Yuan et al	MSC
PJ025_sc122	PJ025	Yuan et al	MSC
PJ025_sc130	PJ025	Yuan et al	MSC
PJ025_sc137	PJ025	Yuan et al	MSC
PJ025_sc139	PJ025	Yuan et al	Endothelial
PJ025_sc172	PJ025	Yuan et al	MSC
PJ025_sc201	PJ025	Yuan et al	MSC
PJ025_sc241	PJ025	Yuan et al	MSC
PJ025_sc245	PJ025	Yuan et al	MSC
PJ025_sc272	PJ025	Yuan et al	Endothelial
PJ025_sc294	PJ025	Yuan et al	MSC
PJ025_sc314	PJ025	Yuan et al	MSC
PJ025_sc339	PJ025	Yuan et al	MSC
PJ025_sc340	PJ025	Yuan et al	MSC
PJ025_sc356	PJ025	Yuan et al	Endothelial
PJ025_sc364	PJ025	Yuan et al	MSC
PJ025_sc376	PJ025	Yuan et al	Endothelial
PJ025_sc417	PJ025	Yuan et al	MSC
PJ025_sc420	PJ025	Yuan et al	MSC
PJ025_sc422	PJ025	Yuan et al	MSC
PJ025_sc428	PJ025	Yuan et al	MSC
PJ025_sc444	PJ025	Yuan et al	MSC
PJ025_sc463	PJ025	Yuan et al	Endothelial
PJ025_sc472	PJ025	Yuan et al	MSC
PJ025_sc478	PJ025	Yuan et al	MSC
PJ025_sc514	PJ025	Yuan et al	MSC
PJ025_sc574	PJ025	Yuan et al	MSC
PJ025_sc593	PJ025	Yuan et al	Endothelial
PJ025_sc605	PJ025	Yuan et al	MSC
PJ025_sc608	PJ025	Yuan et al	Endothelial
PJ025_sc640	PJ025	Yuan et al	Endothelial
PJ025_sc651	PJ025	Yuan et al	MSC
PJ025_sc666	PJ025	Yuan et al	MSC
PJ025_sc668	PJ025	Yuan et al	Endothelial
PJ025_sc693	PJ025	Yuan et al	MSC
PJ025_sc696	PJ025	Yuan et al	Endothelial
PJ025_sc697	PJ025	Yuan et al	Endothelial
PJ025_sc702	PJ025	Yuan et al	MSC
PJ025_sc714	PJ025	Yuan et al	MSC
PJ025_sc729	PJ025	Yuan et al	Endothelial
PJ025_sc744	PJ025	Yuan et al	Endothelial
PJ025_sc746	PJ025	Yuan et al	MSC
PJ025_sc793	PJ025	Yuan et al	MSC
PJ025_sc802	PJ025	Yuan et al	MSC
PJ025_sc824	PJ025	Yuan et al	Endothelial
PJ025_sc851	PJ025	Yuan et al	Endothelial
PJ025_sc858	PJ025	Yuan et al	MSC
PJ025_sc860	PJ025	Yuan et al	MSC
PJ025_sc875	PJ025	Yuan et al	MSC
PJ025_sc882	PJ025	Yuan et al	MSC
PJ025_sc886	PJ025	Yuan et al	MSC
PJ025_sc897	PJ025	Yuan et al	MSC
PJ025_sc915	PJ025	Yuan et al	Endothelial
PJ025_sc916	PJ025	Yuan et al	MSC
PJ025_sc924	PJ025	Yuan et al	MSC
PJ025_sc929	PJ025	Yuan et al	Endothelial
PJ025_sc950	PJ025	Yuan et al	MSC
PJ025_sc956	PJ025	Yuan et al	MSC
PJ025_sc957	PJ025	Yuan et al	Endothelial
PJ025_sc961	PJ025	Yuan et al	MSC
PJ025_sc969	PJ025	Yuan et al	MSC
PJ025_sc972	PJ025	Yuan et al	MSC
PJ025_sc986	PJ025	Yuan et al	MSC
PJ025_sc992	PJ025	Yuan et al	Endothelial
PJ025_sc995	PJ025	Yuan et al	MSC
PJ025_sc1035	PJ025	Yuan et al	MSC
PJ025_sc1039	PJ025	Yuan et al	Endothelial
PJ025_sc1053	PJ025	Yuan et al	MSC
PJ025_sc1067	PJ025	Yuan et al	MSC
PJ025_sc1068	PJ025	Yuan et al	Endothelial
PJ025_sc1070	PJ025	Yuan et al	MSC
PJ025_sc1075	PJ025	Yuan et al	Endothelial
PJ025_sc1080	PJ025	Yuan et al	Endothelial
PJ025_sc1090	PJ025	Yuan et al	Endothelial
PJ025_sc1121	PJ025	Yuan et al	Endothelial
PJ025_sc1133	PJ025	Yuan et al	MSC
PJ025_sc1157	PJ025	Yuan et al	Endothelial
PJ025_sc1196	PJ025	Yuan et al	MSC
PJ025_sc1211	PJ025	Yuan et al	MSC
PJ025_sc1231	PJ025	Yuan et al	Endothelial
PJ025_sc1245	PJ025	Yuan et al	MSC
PJ025_sc1253	PJ025	Yuan et al	Endothelial
PJ025_sc1278	PJ025	Yuan et al	MSC
PJ025_sc1316	PJ025	Yuan et al	MSC
PJ025_sc1320	PJ025	Yuan et al	Endothelial
PJ025_sc1357	PJ025	Yuan et al	Endothelial
PJ025_sc1359	PJ025	Yuan et al	MSC
PJ025_sc1361	PJ025	Yuan et al	Endothelial
PJ025_sc1374	PJ025	Yuan et al	MSC
PJ025_sc1415	PJ025	Yuan et al	MSC
PJ025_sc1433	PJ025	Yuan et al	Endothelial
PJ025_sc1451	PJ025	Yuan et al	Endothelial
PJ025_sc1457	PJ025	Yuan et al	MSC
PJ025_sc1464	PJ025	Yuan et al	MSC
PJ025_sc1502	PJ025	Yuan et al	MSC
PJ025_sc1546	PJ025	Yuan et al	MSC
PJ025_sc1553	PJ025	Yuan et al	Endothelial
PJ025_sc1556	PJ025	Yuan et al	MSC
PJ025_sc1573	PJ025	Yuan et al	Pericytes
PJ025_sc1585	PJ025	Yuan et al	Endothelial
PJ025_sc1665	PJ025	Yuan et al	Endothelial
PJ025_sc1666	PJ025	Yuan et al	Endothelial
PJ025_sc1674	PJ025	Yuan et al	Macrophages
PJ025_sc1683	PJ025	Yuan et al	MSC
PJ025_sc1690	PJ025	Yuan et al	MSC
PJ025_sc1692	PJ025	Yuan et al	Endothelial
PJ025_sc1694	PJ025	Yuan et al	MSC
PJ025_sc1720	PJ025	Yuan et al	MSC
PJ025_sc1777	PJ025	Yuan et al	Endothelial
PJ025_sc1801	PJ025	Yuan et al	MSC
PJ025_sc1814	PJ025	Yuan et al	MSC
PJ025_sc1819	PJ025	Yuan et al	MSC
PJ025_sc1847	PJ025	Yuan et al	MSC
PJ025_sc1853	PJ025	Yuan et al	MSC
PJ025_sc1856	PJ025	Yuan et al	MSC
PJ025_sc1870	PJ025	Yuan et al	MSC
PJ025_sc1902	PJ025	Yuan et al	MSC
PJ025_sc1903	PJ025	Yuan et al	Endothelial
PJ025_sc1904	PJ025	Yuan et al	MSC
PJ025_sc1935	PJ025	Yuan et al	MSC
PJ025_sc1941	PJ025	Yuan et al	Endothelial
PJ025_sc1953	PJ025	Yuan et al	Endothelial
PJ025_sc1981	PJ025	Yuan et al	Endothelial
PJ025_sc2005	PJ025	Yuan et al	MSC
PJ025_sc2012	PJ025	Yuan et al	MSC
PJ025_sc2029	PJ025	Yuan et al	Pericytes
PJ025_sc2031	PJ025	Yuan et al	MSC
PJ025_sc2034	PJ025	Yuan et al	Endothelial
PJ025_sc2065	PJ025	Yuan et al	MSC
PJ025_sc2081	PJ025	Yuan et al	MSC
PJ025_sc2084	PJ025	Yuan et al	Others
PJ025_sc2113	PJ025	Yuan et al	MSC
PJ025_sc2136	PJ025	Yuan et al	MSC
PJ025_sc2178	PJ025	Yuan et al	Pericytes
PJ025_sc2184	PJ025	Yuan et al	MSC
PJ025_sc2211	PJ025	Yuan et al	Endothelial
PJ025_sc2246	PJ025	Yuan et al	Endothelial
PJ025_sc2251	PJ025	Yuan et al	Endothelial
PJ025_sc2252	PJ025	Yuan et al	Endothelial
PJ025_sc2266	PJ025	Yuan et al	MSC
PJ025_sc2282	PJ025	Yuan et al	MSC
PJ025_sc2318	PJ025	Yuan et al	Macrophages
PJ025_sc2321	PJ025	Yuan et al	MSC
PJ025_sc2330	PJ025	Yuan et al	MSC
PJ025_sc2341	PJ025	Yuan et al	Endothelial
PJ025_sc2348	PJ025	Yuan et al	Microglia
PJ025_sc2349	PJ025	Yuan et al	Pericytes
PJ025_sc2355	PJ025	Yuan et al	Endothelial
PJ025_sc2374	PJ025	Yuan et al	Endothelial
PJ025_sc2379	PJ025	Yuan et al	MSC
PJ025_sc2412	PJ025	Yuan et al	Pericytes
PJ025_sc2433	PJ025	Yuan et al	Pericytes
PJ025_sc2485	PJ025	Yuan et al	MSC
PJ025_sc2496	PJ025	Yuan et al	Endothelial
PJ025_sc2503	PJ025	Yuan et al	MSC
PJ025_sc2533	PJ025	Yuan et al	Endothelial
PJ025_sc2549	PJ025	Yuan et al	MSC
PJ025_sc2557	PJ025	Yuan et al	MSC
PJ025_sc2563	PJ025	Yuan et al	Endothelial
PJ025_sc2567	PJ025	Yuan et al	MSC
PJ025_sc2572	PJ025	Yuan et al	Pericytes
PJ025_sc2589	PJ025	Yuan et al	MSC
PJ025_sc2591	PJ025	Yuan et al	Pericytes
PJ025_sc2594	PJ025	Yuan et al	Pericytes
PJ025_sc2635	PJ025	Yuan et al	Pericytes
PJ025_sc2638	PJ025	Yuan et al	Pericytes
PJ025_sc2661	PJ025	Yuan et al	Macrophages
PJ025_sc2682	PJ025	Yuan et al	Endothelial
PJ025_sc2705	PJ025	Yuan et al	Pericytes
PJ025_sc2706	PJ025	Yuan et al	Endothelial
PJ025_sc2709	PJ025	Yuan et al	Endothelial
PJ025_sc2714	PJ025	Yuan et al	Endothelial
PJ025_sc2721	PJ025	Yuan et al	MSC
PJ025_sc2744	PJ025	Yuan et al	Endothelial
PJ025_sc2748	PJ025	Yuan et al	MSC
PJ025_sc2751	PJ025	Yuan et al	Endothelial
PJ025_sc2772	PJ025	Yuan et al	Endothelial
PJ025_sc2783	PJ025	Yuan et al	Endothelial
PJ025_sc2817	PJ025	Yuan et al	Macrophages
PJ025_sc2841	PJ025	Yuan et al	Endothelial
PJ025_sc2844	PJ025	Yuan et al	Macrophages
PJ025_sc2855	PJ025	Yuan et al	Endothelial
PJ025_sc2856	PJ025	Yuan et al	Endothelial
PJ025_sc2872	PJ025	Yuan et al	Pericytes
PJ025_sc2895	PJ025	Yuan et al	Pericytes
PJ025_sc2901	PJ025	Yuan et al	MSC
PJ025_sc2903	PJ025	Yuan et al	Pericytes
PJ025_sc2912	PJ025	Yuan et al	Endothelial
PJ025_sc2917	PJ025	Yuan et al	Endothelial
PJ025_sc3003	PJ025	Yuan et al	Endothelial
PJ025_sc3027	PJ025	Yuan et al	Macrophages
PJ025_sc3045	PJ025	Yuan et al	Endothelial
PJ025_sc3063	PJ025	Yuan et al	Macrophages
PJ025_sc3066	PJ025	Yuan et al	Pericytes
PJ025_sc3080	PJ025	Yuan et al	Macrophages
PJ025_sc3092	PJ025	Yuan et al	Macrophages
PJ025_sc3110	PJ025	Yuan et al	Endothelial
PJ025_sc3123	PJ025	Yuan et al	Pericytes
PJ025_sc3125	PJ025	Yuan et al	Macrophages
PJ025_sc3133	PJ025	Yuan et al	Endothelial
PJ025_sc3150	PJ025	Yuan et al	Macrophages
PJ025_sc3152	PJ025	Yuan et al	Endothelial
PJ025_sc3162	PJ025	Yuan et al	Endothelial
PJ025_sc3175	PJ025	Yuan et al	Endothelial
PJ025_sc3190	PJ025	Yuan et al	Endothelial
PJ025_sc3200	PJ025	Yuan et al	Pericytes
PJ025_sc3202	PJ025	Yuan et al	Endothelial
PJ025_sc3207	PJ025	Yuan et al	Endothelial
PJ025_sc3268	PJ025	Yuan et al	Macrophages
PJ025_sc3284	PJ025	Yuan et al	Endothelial
PJ025_sc3303	PJ025	Yuan et al	Pericytes
PJ025_sc3305	PJ025	Yuan et al	Macrophages
PJ025_sc3307	PJ025	Yuan et al	Macrophages
PJ025_sc3334	PJ025	Yuan et al	Macrophages
PJ025_sc3335	PJ025	Yuan et al	Pericytes
PJ025_sc3341	PJ025	Yuan et al	Endothelial
PJ025_sc3342	PJ025	Yuan et al	Pericytes
PJ025_sc3369	PJ025	Yuan et al	Pericytes
PJ025_sc3412	PJ025	Yuan et al	Endothelial
PJ025_sc3416	PJ025	Yuan et al	Endothelial
PJ025_sc3418	PJ025	Yuan et al	MSC
PJ025_sc3419	PJ025	Yuan et al	Pericytes
PJ025_sc3424	PJ025	Yuan et al	Pericytes
PJ025_sc3430	PJ025	Yuan et al	Pericytes
PJ025_sc3439	PJ025	Yuan et al	Endothelial
PJ025_sc3442	PJ025	Yuan et al	Endothelial
PJ025_sc3457	PJ025	Yuan et al	Endothelial
PJ025_sc3465	PJ025	Yuan et al	Macrophages
PJ025_sc3500	PJ025	Yuan et al	Pericytes
PJ025_sc3513	PJ025	Yuan et al	Endothelial
PJ025_sc3519	PJ025	Yuan et al	Endothelial
PJ025_sc3542	PJ025	Yuan et al	Endothelial
PJ025_sc3547	PJ025	Yuan et al	Pericytes
PJ025_sc3552	PJ025	Yuan et al	Pericytes
PJ025_sc3557	PJ025	Yuan et al	Endothelial
PJ025_sc3587	PJ025	Yuan et al	Pericytes
PJ025_sc3590	PJ025	Yuan et al	Pericytes
PJ025_sc3595	PJ025	Yuan et al	Pericytes
PJ025_sc3607	PJ025	Yuan et al	Pericytes
PJ025_sc3629	PJ025	Yuan et al	Pericytes
PJ025_sc3648	PJ025	Yuan et al	Endothelial
PJ025_sc3687	PJ025	Yuan et al	Pericytes
PJ025_sc3706	PJ025	Yuan et al	Macrophages
PJ025_sc3712	PJ025	Yuan et al	Pericytes
PJ025_sc3720	PJ025	Yuan et al	Macrophages
PJ025_sc3721	PJ025	Yuan et al	Pericytes
PJ025_sc3725	PJ025	Yuan et al	Pericytes
PJ025_sc3730	PJ025	Yuan et al	Pericytes
PJ025_sc3747	PJ025	Yuan et al	Pericytes
PJ025_sc3752	PJ025	Yuan et al	Endothelial
PJ025_sc3756	PJ025	Yuan et al	Pericytes
PJ025_sc3771	PJ025	Yuan et al	Endothelial
PJ025_sc3803	PJ025	Yuan et al	Pericytes
PJ025_sc3815	PJ025	Yuan et al	Endothelial
PJ025_sc3820	PJ025	Yuan et al	Macrophages
PJ025_sc3833	PJ025	Yuan et al	Pericytes
PJ025_sc3836	PJ025	Yuan et al	Pericytes
PJ025_sc3837	PJ025	Yuan et al	Macrophages
PJ025_sc3843	PJ025	Yuan et al	Macrophages
PJ025_sc3844	PJ025	Yuan et al	Endothelial
PJ025_sc3845	PJ025	Yuan et al	Endothelial
PJ025_sc3847	PJ025	Yuan et al	Endothelial
PJ025_sc3855	PJ025	Yuan et al	Endothelial
PJ025_sc3857	PJ025	Yuan et al	Macrophages
PJ025_sc3866	PJ025	Yuan et al	Endothelial
PJ025_sc3872	PJ025	Yuan et al	Pericytes
PJ025_sc3875	PJ025	Yuan et al	Pericytes
PJ025_sc3877	PJ025	Yuan et al	Pericytes
PJ025_sc3893	PJ025	Yuan et al	Pericytes
PJ025_sc3895	PJ025	Yuan et al	Pericytes
PJ025_sc3904	PJ025	Yuan et al	Endothelial
PJ025_sc3934	PJ025	Yuan et al	Macrophages
PJ025_sc3946	PJ025	Yuan et al	Macrophages
PJ025_sc3961	PJ025	Yuan et al	Macrophages
PJ025_sc3977	PJ025	Yuan et al	Pericytes
PJ025_sc3990	PJ025	Yuan et al	Macrophages
PJ025_sc4014	PJ025	Yuan et al	Endothelial
PJ025_sc4015	PJ025	Yuan et al	Endothelial
PJ025_sc4018	PJ025	Yuan et al	Pericytes
PJ025_sc4035	PJ025	Yuan et al	Endothelial
PJ025_sc4051	PJ025	Yuan et al	Macrophages
PJ025_sc4052	PJ025	Yuan et al	Pericytes
PJ025_sc4066	PJ025	Yuan et al	Endothelial
PJ025_sc4070	PJ025	Yuan et al	Pericytes
PJ025_sc4076	PJ025	Yuan et al	Macrophages
PJ025_sc4094	PJ025	Yuan et al	Pericytes
PJ025_sc4097	PJ025	Yuan et al	Endothelial
PJ025_sc4102	PJ025	Yuan et al	Endothelial
PJ025_sc4131	PJ025	Yuan et al	Pericytes
PJ025_sc4166	PJ025	Yuan et al	Endothelial
PJ025_sc4196	PJ025	Yuan et al	Pericytes
PJ025_sc4197	PJ025	Yuan et al	Endothelial
PJ025_sc4212	PJ025	Yuan et al	Macrophages
PJ025_sc4238	PJ025	Yuan et al	Endothelial
PJ025_sc4250	PJ025	Yuan et al	Macrophages
PJ025_sc4260	PJ025	Yuan et al	Macrophages
PJ025_sc4298	PJ025	Yuan et al	Endothelial
PJ025_sc4303	PJ025	Yuan et al	Endothelial
PJ025_sc4304	PJ025	Yuan et al	Endothelial
PJ025_sc4311	PJ025	Yuan et al	Macrophages
PJ025_sc4316	PJ025	Yuan et al	Macrophages
PJ025_sc4321	PJ025	Yuan et al	Macrophages
PJ025_sc4324	PJ025	Yuan et al	Pericytes
PJ025_sc4327	PJ025	Yuan et al	Pericytes
PJ025_sc4330	PJ025	Yuan et al	Endothelial
PJ025_sc4334	PJ025	Yuan et al	Macrophages
PJ025_sc4360	PJ025	Yuan et al	Macrophages
PJ025_sc4361	PJ025	Yuan et al	Macrophages
PJ025_sc4368	PJ025	Yuan et al	Macrophages
PJ025_sc4374	PJ025	Yuan et al	Macrophages
PJ025_sc4376	PJ025	Yuan et al	Endothelial
PJ025_sc4385	PJ025	Yuan et al	Endothelial
PJ025_sc4386	PJ025	Yuan et al	Pericytes
PJ025_sc4391	PJ025	Yuan et al	Endothelial
PJ025_sc4421	PJ025	Yuan et al	Pericytes
PJ025_sc4426	PJ025	Yuan et al	Endothelial
PJ025_sc4440	PJ025	Yuan et al	Macrophages
PJ025_sc4449	PJ025	Yuan et al	Macrophages
PJ025_sc4453	PJ025	Yuan et al	Pericytes
PJ025_sc4469	PJ025	Yuan et al	Pericytes
PJ025_sc4475	PJ025	Yuan et al	Macrophages
PJ025_sc4483	PJ025	Yuan et al	Pericytes
PJ025_sc4488	PJ025	Yuan et al	Endothelial
PJ025_sc4510	PJ025	Yuan et al	Macrophages
PJ025_sc4512	PJ025	Yuan et al	CD8
PJ025_sc4532	PJ025	Yuan et al	Endothelial
PJ025_sc4550	PJ025	Yuan et al	Macrophages
PJ025_sc4596	PJ025	Yuan et al	Macrophages
PJ025_sc4603	PJ025	Yuan et al	Pericytes
PJ025_sc4613	PJ025	Yuan et al	Pericytes
PJ025_sc4626	PJ025	Yuan et al	Macrophages
PJ025_sc4627	PJ025	Yuan et al	Endothelial
PJ025_sc4628	PJ025	Yuan et al	Endothelial
PJ025_sc4629	PJ025	Yuan et al	Endothelial
PJ025_sc4633	PJ025	Yuan et al	Macrophages
PJ025_sc4645	PJ025	Yuan et al	Macrophages
PJ025_sc4659	PJ025	Yuan et al	Macrophages
PJ025_sc4660	PJ025	Yuan et al	Macrophages
PJ025_sc4675	PJ025	Yuan et al	Macrophages
PJ025_sc4702	PJ025	Yuan et al	Endothelial
PJ025_sc4711	PJ025	Yuan et al	Macrophages
PJ025_sc4721	PJ025	Yuan et al	Macrophages
PJ025_sc4734	PJ025	Yuan et al	Macrophages
PJ025_sc4741	PJ025	Yuan et al	Macrophages
PJ025_sc4743	PJ025	Yuan et al	Macrophages
PJ025_sc4748	PJ025	Yuan et al	Endothelial
PJ025_sc4755	PJ025	Yuan et al	Endothelial
PJ025_sc4778	PJ025	Yuan et al	Endothelial
PJ025_sc4783	PJ025	Yuan et al	Endothelial
PJ025_sc4788	PJ025	Yuan et al	Macrophages
PJ025_sc4791	PJ025	Yuan et al	Pericytes
PJ025_sc4804	PJ025	Yuan et al	Macrophages
PJ025_sc4817	PJ025	Yuan et al	Endothelial
PJ025_sc4823	PJ025	Yuan et al	Macrophages
PJ025_sc4854	PJ025	Yuan et al	Endothelial
PJ025_sc4863	PJ025	Yuan et al	Pericytes
PJ025_sc4870	PJ025	Yuan et al	Macrophages
PJ025_sc4876	PJ025	Yuan et al	Endothelial
PJ025_sc4915	PJ025	Yuan et al	Macrophages
PJ025_sc4929	PJ025	Yuan et al	Endothelial
PJ025_sc4932	PJ025	Yuan et al	Pericytes
PJ025_sc4936	PJ025	Yuan et al	Pericytes
PJ025_sc4945	PJ025	Yuan et al	Pericytes
PJ025_sc4961	PJ025	Yuan et al	Pericytes
PJ025_sc4965	PJ025	Yuan et al	Pericytes
PJ025_sc4970	PJ025	Yuan et al	Endothelial
PJ025_sc4992	PJ025	Yuan et al	Macrophages
PJ025_sc4996	PJ025	Yuan et al	Endothelial
PJ025_sc4997	PJ025	Yuan et al	Endothelial
PJ025_sc4998	PJ025	Yuan et al	Macrophages
PJ025_sc5001	PJ025	Yuan et al	Macrophages
PJ025_sc5005	PJ025	Yuan et al	Pericytes
PJ025_sc5008	PJ025	Yuan et al	Macrophages
PJ025_sc5032	PJ025	Yuan et al	Pericytes
PJ025_sc5044	PJ025	Yuan et al	Pericytes
PJ025_sc5050	PJ025	Yuan et al	Pericytes
PJ025_sc5053	PJ025	Yuan et al	Macrophages
PJ025_sc5055	PJ025	Yuan et al	Macrophages
PJ025_sc5061	PJ025	Yuan et al	Endothelial
PJ025_sc5077	PJ025	Yuan et al	Macrophages
PJ025_sc5092	PJ025	Yuan et al	Macrophages
PJ025_sc5094	PJ025	Yuan et al	Pericytes
PJ025_sc5106	PJ025	Yuan et al	Macrophages
PJ025_sc5117	PJ025	Yuan et al	Pericytes
PJ025_sc5156	PJ025	Yuan et al	Macrophages
PJ025_sc5180	PJ025	Yuan et al	CD8
PJ025_sc5198	PJ025	Yuan et al	Macrophages
PJ025_sc5199	PJ025	Yuan et al	Macrophages
PJ025_sc5213	PJ025	Yuan et al	Pericytes
PJ025_sc5220	PJ025	Yuan et al	Pericytes
PJ025_sc5233	PJ025	Yuan et al	Pericytes
PJ025_sc5237	PJ025	Yuan et al	Pericytes
PJ025_sc5238	PJ025	Yuan et al	Macrophages
PJ025_sc5245	PJ025	Yuan et al	Macrophages
PJ025_sc5261	PJ025	Yuan et al	Macrophages
PJ025_sc5303	PJ025	Yuan et al	Pericytes
PJ025_sc5309	PJ025	Yuan et al	Macrophages
PJ025_sc5323	PJ025	Yuan et al	Macrophages
PJ025_sc5330	PJ025	Yuan et al	Endothelial
PJ025_sc5342	PJ025	Yuan et al	Macrophages
PJ025_sc5343	PJ025	Yuan et al	Pericytes
PJ025_sc5344	PJ025	Yuan et al	Macrophages
PJ025_sc5345	PJ025	Yuan et al	Macrophages
PJ025_sc5351	PJ025	Yuan et al	Endothelial
PJ025_sc5356	PJ025	Yuan et al	Macrophages
PJ025_sc5358	PJ025	Yuan et al	Macrophages
PJ025_sc5360	PJ025	Yuan et al	Pericytes
PJ025_sc5377	PJ025	Yuan et al	Macrophages
PJ025_sc5379	PJ025	Yuan et al	Macrophages
PJ025_sc5396	PJ025	Yuan et al	Pericytes
PJ025_sc5398	PJ025	Yuan et al	Macrophages
PJ025_sc5420	PJ025	Yuan et al	Macrophages
PJ025_sc5421	PJ025	Yuan et al	Macrophages
PJ025_sc5438	PJ025	Yuan et al	Pericytes
PJ025_sc5451	PJ025	Yuan et al	Macrophages
PJ025_sc5453	PJ025	Yuan et al	Macrophages
PJ025_sc5456	PJ025	Yuan et al	Pericytes
PJ025_sc5482	PJ025	Yuan et al	Pericytes
PJ025_sc5490	PJ025	Yuan et al	Macrophages
PJ025_sc5492	PJ025	Yuan et al	Macrophages
PJ025_sc5493	PJ025	Yuan et al	Pericytes
PJ025_sc5505	PJ025	Yuan et al	Macrophages
PJ025_sc5514	PJ025	Yuan et al	Pericytes
PJ025_sc5517	PJ025	Yuan et al	Macrophages
PJ025_sc5518	PJ025	Yuan et al	Pericytes
PJ025_sc5521	PJ025	Yuan et al	Macrophages
PJ025_sc5526	PJ025	Yuan et al	Pericytes
PJ025_sc5532	PJ025	Yuan et al	Pericytes
PJ025_sc5536	PJ025	Yuan et al	Macrophages
PJ025_sc5543	PJ025	Yuan et al	Macrophages
PJ025_sc5560	PJ025	Yuan et al	Pericytes
PJ025_sc5561	PJ025	Yuan et al	Endothelial
PJ025_sc5570	PJ025	Yuan et al	Macrophages
PJ025_sc5583	PJ025	Yuan et al	Macrophages
PJ025_sc5591	PJ025	Yuan et al	Macrophages
PJ025_sc5593	PJ025	Yuan et al	Pericytes
PJ025_sc5602	PJ025	Yuan et al	Macrophages
PJ025_sc5603	PJ025	Yuan et al	Macrophages
PJ025_sc5611	PJ025	Yuan et al	Endothelial
PJ025_sc5612	PJ025	Yuan et al	Macrophages
PJ025_sc5615	PJ025	Yuan et al	Endothelial
PJ025_sc5617	PJ025	Yuan et al	Pericytes
PJ025_sc5625	PJ025	Yuan et al	Macrophages
PJ025_sc5628	PJ025	Yuan et al	Macrophages
PJ025_sc5636	PJ025	Yuan et al	Macrophages
PJ025_sc5637	PJ025	Yuan et al	Pericytes
PJ025_sc5644	PJ025	Yuan et al	Macrophages
PJ025_sc5650	PJ025	Yuan et al	Macrophages
PJ025_sc5675	PJ025	Yuan et al	Endothelial
PJ025_sc5694	PJ025	Yuan et al	Macrophages
PJ025_sc5705	PJ025	Yuan et al	Pericytes
PJ025_sc5709	PJ025	Yuan et al	Pericytes
PJ025_sc5713	PJ025	Yuan et al	Macrophages
PJ025_sc5725	PJ025	Yuan et al	Macrophages
PJ025_sc5735	PJ025	Yuan et al	Pericytes
PJ025_sc5741	PJ025	Yuan et al	Macrophages
PJ025_sc5752	PJ025	Yuan et al	Macrophages
PJ025_sc5760	PJ025	Yuan et al	Macrophages
PJ025_sc5765	PJ025	Yuan et al	Macrophages
PJ025_sc5770	PJ025	Yuan et al	CD8
PJ025_sc5771	PJ025	Yuan et al	Endothelial
PJ025_sc5773	PJ025	Yuan et al	Macrophages
PJ025_sc5778	PJ025	Yuan et al	Pericytes
PJ025_sc5782	PJ025	Yuan et al	Endothelial
PJ025_sc5788	PJ025	Yuan et al	Pericytes
PJ025_sc5796	PJ025	Yuan et al	Macrophages
PJ025_sc5806	PJ025	Yuan et al	Macrophages
PJ025_sc5814	PJ025	Yuan et al	Macrophages
PJ025_sc5815	PJ025	Yuan et al	Macrophages
PJ025_sc5822	PJ025	Yuan et al	Pericytes
PJ025_sc5826	PJ025	Yuan et al	Endothelial
PJ025_sc5828	PJ025	Yuan et al	Pericytes
PJ025_sc5833	PJ025	Yuan et al	Pericytes
PJ025_sc5836	PJ025	Yuan et al	Macrophages
PJ025_sc5846	PJ025	Yuan et al	Endothelial
PJ025_sc5848	PJ025	Yuan et al	Pericytes
PJ025_sc5849	PJ025	Yuan et al	Macrophages
PJ025_sc5854	PJ025	Yuan et al	Macrophages
PJ025_sc5860	PJ025	Yuan et al	Endothelial
PJ025_sc5865	PJ025	Yuan et al	Pericytes
PJ025_sc5868	PJ025	Yuan et al	Pericytes
PJ025_sc5875	PJ025	Yuan et al	Pericytes
PJ025_sc5883	PJ025	Yuan et al	Endothelial
PJ025_sc5897	PJ025	Yuan et al	Macrophages
PJ025_sc5898	PJ025	Yuan et al	Macrophages
PJ025_sc5904	PJ025	Yuan et al	Macrophages
PJ025_sc5915	PJ025	Yuan et al	Endothelial
PJ025_sc5917	PJ025	Yuan et al	Pericytes
PJ025_sc5920	PJ025	Yuan et al	Pericytes
PJ030_sc3	PJ030	Yuan et al	Endothelial
PJ030_sc4	PJ030	Yuan et al	Endothelial
PJ030_sc12	PJ030	Yuan et al	Oligodendrocytes
PJ030_sc16	PJ030	Yuan et al	Endothelial
PJ030_sc19	PJ030	Yuan et al	Microglia
PJ030_sc21	PJ030	Yuan et al	Microglia
PJ030_sc24	PJ030	Yuan et al	Endothelial
PJ030_sc25	PJ030	Yuan et al	Endothelial
PJ030_sc28	PJ030	Yuan et al	Endothelial
PJ030_sc33	PJ030	Yuan et al	Endothelial
PJ030_sc36	PJ030	Yuan et al	Endothelial
PJ030_sc40	PJ030	Yuan et al	Endothelial
PJ030_sc43	PJ030	Yuan et al	Endothelial
PJ030_sc52	PJ030	Yuan et al	Microglia
PJ030_sc54	PJ030	Yuan et al	Endothelial
PJ030_sc59	PJ030	Yuan et al	Endothelial
PJ030_sc61	PJ030	Yuan et al	Endothelial
PJ030_sc62	PJ030	Yuan et al	Endothelial
PJ030_sc64	PJ030	Yuan et al	Endothelial
PJ030_sc65	PJ030	Yuan et al	Endothelial
PJ030_sc70	PJ030	Yuan et al	Microglia
PJ030_sc72	PJ030	Yuan et al	Endothelial
PJ030_sc76	PJ030	Yuan et al	Endothelial
PJ030_sc83	PJ030	Yuan et al	Endothelial
PJ030_sc84	PJ030	Yuan et al	MSC
PJ030_sc88	PJ030	Yuan et al	Endothelial
PJ030_sc93	PJ030	Yuan et al	Endothelial
PJ030_sc106	PJ030	Yuan et al	Others
PJ030_sc109	PJ030	Yuan et al	Endothelial
PJ030_sc110	PJ030	Yuan et al	Endothelial
PJ030_sc111	PJ030	Yuan et al	Microglia
PJ030_sc121	PJ030	Yuan et al	Endothelial
PJ030_sc122	PJ030	Yuan et al	Endothelial
PJ030_sc126	PJ030	Yuan et al	Microglia
PJ030_sc127	PJ030	Yuan et al	Microglia
PJ030_sc128	PJ030	Yuan et al	Endothelial
PJ030_sc129	PJ030	Yuan et al	Endothelial
PJ030_sc134	PJ030	Yuan et al	Endothelial
PJ030_sc135	PJ030	Yuan et al	Endothelial
PJ030_sc139	PJ030	Yuan et al	MSC
PJ030_sc141	PJ030	Yuan et al	Endothelial
PJ030_sc151	PJ030	Yuan et al	Microglia
PJ030_sc153	PJ030	Yuan et al	Microglia
PJ030_sc157	PJ030	Yuan et al	Endothelial
PJ030_sc160	PJ030	Yuan et al	Endothelial
PJ030_sc167	PJ030	Yuan et al	Endothelial
PJ030_sc170	PJ030	Yuan et al	Endothelial
PJ030_sc175	PJ030	Yuan et al	Endothelial
PJ030_sc176	PJ030	Yuan et al	Pericytes
PJ030_sc177	PJ030	Yuan et al	Microglia
PJ030_sc180	PJ030	Yuan et al	Endothelial
PJ030_sc181	PJ030	Yuan et al	Endothelial
PJ030_sc184	PJ030	Yuan et al	Endothelial
PJ030_sc187	PJ030	Yuan et al	Endothelial
PJ030_sc189	PJ030	Yuan et al	Endothelial
PJ030_sc191	PJ030	Yuan et al	Microglia
PJ030_sc193	PJ030	Yuan et al	Endothelial
PJ030_sc195	PJ030	Yuan et al	Microglia
PJ030_sc198	PJ030	Yuan et al	Microglia
PJ030_sc201	PJ030	Yuan et al	Endothelial
PJ030_sc202	PJ030	Yuan et al	Endothelial
PJ030_sc205	PJ030	Yuan et al	Pericytes
PJ030_sc206	PJ030	Yuan et al	Endothelial
PJ030_sc211	PJ030	Yuan et al	Pericytes
PJ030_sc215	PJ030	Yuan et al	Endothelial
PJ030_sc217	PJ030	Yuan et al	Microglia
PJ030_sc222	PJ030	Yuan et al	Endothelial
PJ030_sc223	PJ030	Yuan et al	Endothelial
PJ030_sc224	PJ030	Yuan et al	Endothelial
PJ030_sc227	PJ030	Yuan et al	Microglia
PJ030_sc230	PJ030	Yuan et al	Microglia
PJ030_sc236	PJ030	Yuan et al	Microglia
PJ030_sc238	PJ030	Yuan et al	Microglia
PJ030_sc239	PJ030	Yuan et al	Endothelial
PJ030_sc243	PJ030	Yuan et al	Endothelial
PJ030_sc249	PJ030	Yuan et al	Endothelial
PJ030_sc253	PJ030	Yuan et al	Endothelial
PJ030_sc255	PJ030	Yuan et al	Endothelial
PJ030_sc258	PJ030	Yuan et al	Microglia
PJ030_sc260	PJ030	Yuan et al	Endothelial
PJ030_sc265	PJ030	Yuan et al	Endothelial
PJ030_sc267	PJ030	Yuan et al	Endothelial
PJ030_sc268	PJ030	Yuan et al	Microglia
PJ030_sc269	PJ030	Yuan et al	Microglia
PJ030_sc271	PJ030	Yuan et al	Endothelial
PJ030_sc274	PJ030	Yuan et al	Microglia
PJ030_sc276	PJ030	Yuan et al	Microglia
PJ030_sc284	PJ030	Yuan et al	Pericytes
PJ030_sc286	PJ030	Yuan et al	Microglia
PJ030_sc287	PJ030	Yuan et al	Endothelial
PJ030_sc288	PJ030	Yuan et al	Microglia
PJ030_sc290	PJ030	Yuan et al	Endothelial
PJ030_sc297	PJ030	Yuan et al	Microglia
PJ030_sc302	PJ030	Yuan et al	Microglia
PJ030_sc305	PJ030	Yuan et al	Oligodendrocytes
PJ030_sc308	PJ030	Yuan et al	Endothelial
PJ030_sc312	PJ030	Yuan et al	Endothelial
PJ030_sc313	PJ030	Yuan et al	Endothelial
PJ030_sc316	PJ030	Yuan et al	Oligodendrocytes
PJ030_sc318	PJ030	Yuan et al	Endothelial
PJ030_sc320	PJ030	Yuan et al	Endothelial
PJ030_sc329	PJ030	Yuan et al	Endothelial
PJ030_sc335	PJ030	Yuan et al	Microglia
PJ030_sc336	PJ030	Yuan et al	Microglia
PJ030_sc337	PJ030	Yuan et al	Microglia
PJ030_sc343	PJ030	Yuan et al	Endothelial
PJ030_sc345	PJ030	Yuan et al	Microglia
PJ030_sc346	PJ030	Yuan et al	Microglia
PJ030_sc347	PJ030	Yuan et al	Endothelial
PJ030_sc349	PJ030	Yuan et al	Microglia
PJ030_sc361	PJ030	Yuan et al	Pericytes
PJ030_sc362	PJ030	Yuan et al	Pericytes
PJ030_sc364	PJ030	Yuan et al	Pericytes
PJ030_sc366	PJ030	Yuan et al	Endothelial
PJ030_sc369	PJ030	Yuan et al	Pericytes
PJ030_sc371	PJ030	Yuan et al	Microglia
PJ030_sc373	PJ030	Yuan et al	Microglia
PJ030_sc378	PJ030	Yuan et al	Endothelial
PJ030_sc380	PJ030	Yuan et al	Endothelial
PJ030_sc383	PJ030	Yuan et al	Microglia
PJ030_sc385	PJ030	Yuan et al	Endothelial
PJ030_sc390	PJ030	Yuan et al	Microglia
PJ030_sc392	PJ030	Yuan et al	Pericytes
PJ030_sc393	PJ030	Yuan et al	Microglia
PJ030_sc394	PJ030	Yuan et al	Endothelial
PJ030_sc402	PJ030	Yuan et al	Endothelial
PJ030_sc403	PJ030	Yuan et al	Oligodendrocytes
PJ030_sc405	PJ030	Yuan et al	Microglia
PJ030_sc406	PJ030	Yuan et al	Endothelial
PJ030_sc407	PJ030	Yuan et al	Microglia
PJ030_sc411	PJ030	Yuan et al	Microglia
PJ030_sc412	PJ030	Yuan et al	Microglia
PJ030_sc415	PJ030	Yuan et al	Microglia
PJ030_sc424	PJ030	Yuan et al	Microglia
PJ030_sc428	PJ030	Yuan et al	Endothelial
PJ030_sc431	PJ030	Yuan et al	Microglia
PJ030_sc433	PJ030	Yuan et al	Microglia
PJ030_sc444	PJ030	Yuan et al	Pericytes
PJ030_sc448	PJ030	Yuan et al	Microglia
PJ030_sc452	PJ030	Yuan et al	Endothelial
PJ030_sc455	PJ030	Yuan et al	Microglia
PJ030_sc457	PJ030	Yuan et al	Microglia
PJ030_sc459	PJ030	Yuan et al	Microglia
PJ030_sc460	PJ030	Yuan et al	Oligodendrocytes
PJ030_sc461	PJ030	Yuan et al	Endothelial
PJ030_sc471	PJ030	Yuan et al	Endothelial
PJ030_sc482	PJ030	Yuan et al	Endothelial
PJ030_sc484	PJ030	Yuan et al	Microglia
PJ030_sc485	PJ030	Yuan et al	Endothelial
PJ030_sc488	PJ030	Yuan et al	Endothelial
PJ030_sc496	PJ030	Yuan et al	Microglia
PJ030_sc503	PJ030	Yuan et al	Microglia
PJ030_sc506	PJ030	Yuan et al	Microglia
PJ030_sc510	PJ030	Yuan et al	Microglia
PJ030_sc513	PJ030	Yuan et al	Endothelial
PJ030_sc516	PJ030	Yuan et al	Endothelial
PJ030_sc519	PJ030	Yuan et al	Microglia
PJ030_sc522	PJ030	Yuan et al	Microglia
PJ030_sc525	PJ030	Yuan et al	Endothelial
PJ030_sc529	PJ030	Yuan et al	Microglia
PJ030_sc530	PJ030	Yuan et al	Endothelial
PJ030_sc532	PJ030	Yuan et al	Microglia
PJ030_sc533	PJ030	Yuan et al	Microglia
PJ030_sc535	PJ030	Yuan et al	Microglia
PJ030_sc536	PJ030	Yuan et al	Endothelial
PJ030_sc539	PJ030	Yuan et al	Endothelial
PJ030_sc541	PJ030	Yuan et al	Endothelial
PJ030_sc542	PJ030	Yuan et al	Endothelial
PJ030_sc543	PJ030	Yuan et al	Microglia
PJ030_sc546	PJ030	Yuan et al	Microglia
PJ030_sc550	PJ030	Yuan et al	Endothelial
PJ030_sc555	PJ030	Yuan et al	Microglia
PJ030_sc558	PJ030	Yuan et al	Endothelial
PJ030_sc560	PJ030	Yuan et al	Microglia
PJ030_sc567	PJ030	Yuan et al	Microglia
PJ030_sc570	PJ030	Yuan et al	Microglia
PJ030_sc571	PJ030	Yuan et al	Microglia
PJ030_sc573	PJ030	Yuan et al	Endothelial
PJ030_sc579	PJ030	Yuan et al	Pericytes
PJ030_sc581	PJ030	Yuan et al	Microglia
PJ030_sc584	PJ030	Yuan et al	Pericytes
PJ030_sc585	PJ030	Yuan et al	Pericytes
PJ030_sc587	PJ030	Yuan et al	Microglia
PJ030_sc588	PJ030	Yuan et al	Endothelial
PJ030_sc591	PJ030	Yuan et al	Microglia
PJ030_sc594	PJ030	Yuan et al	Pericytes
PJ030_sc596	PJ030	Yuan et al	Endothelial
PJ030_sc608	PJ030	Yuan et al	Microglia
PJ030_sc621	PJ030	Yuan et al	Endothelial
PJ030_sc623	PJ030	Yuan et al	Endothelial
PJ030_sc624	PJ030	Yuan et al	Microglia
PJ030_sc625	PJ030	Yuan et al	Microglia
PJ030_sc626	PJ030	Yuan et al	Endothelial
PJ030_sc627	PJ030	Yuan et al	Endothelial
PJ030_sc628	PJ030	Yuan et al	Microglia
PJ030_sc629	PJ030	Yuan et al	Microglia
PJ030_sc635	PJ030	Yuan et al	Endothelial
PJ030_sc645	PJ030	Yuan et al	Endothelial
PJ030_sc654	PJ030	Yuan et al	Microglia
PJ030_sc655	PJ030	Yuan et al	Microglia
PJ030_sc657	PJ030	Yuan et al	Pericytes
PJ030_sc669	PJ030	Yuan et al	Microglia
PJ030_sc675	PJ030	Yuan et al	Endothelial
PJ030_sc677	PJ030	Yuan et al	Microglia
PJ030_sc682	PJ030	Yuan et al	Microglia
PJ030_sc684	PJ030	Yuan et al	Pericytes
PJ030_sc686	PJ030	Yuan et al	Microglia
PJ030_sc687	PJ030	Yuan et al	Microglia
PJ030_sc691	PJ030	Yuan et al	Microglia
PJ030_sc694	PJ030	Yuan et al	Microglia
PJ030_sc701	PJ030	Yuan et al	Microglia
PJ030_sc702	PJ030	Yuan et al	Microglia
PJ030_sc704	PJ030	Yuan et al	Microglia
PJ030_sc706	PJ030	Yuan et al	Microglia
PJ030_sc710	PJ030	Yuan et al	Microglia
PJ030_sc716	PJ030	Yuan et al	Microglia
PJ030_sc717	PJ030	Yuan et al	Microglia
PJ030_sc725	PJ030	Yuan et al	Microglia
PJ030_sc732	PJ030	Yuan et al	Pericytes
PJ030_sc737	PJ030	Yuan et al	Endothelial
PJ030_sc740	PJ030	Yuan et al	Microglia
PJ030_sc742	PJ030	Yuan et al	Microglia
PJ030_sc751	PJ030	Yuan et al	Endothelial
PJ030_sc755	PJ030	Yuan et al	Endothelial
PJ030_sc759	PJ030	Yuan et al	Microglia
PJ030_sc760	PJ030	Yuan et al	Endothelial
PJ030_sc770	PJ030	Yuan et al	Microglia
PJ030_sc771	PJ030	Yuan et al	Microglia
PJ030_sc773	PJ030	Yuan et al	Microglia
PJ030_sc775	PJ030	Yuan et al	Endothelial
PJ030_sc778	PJ030	Yuan et al	Microglia
PJ030_sc783	PJ030	Yuan et al	Microglia
PJ030_sc785	PJ030	Yuan et al	Endothelial
PJ030_sc789	PJ030	Yuan et al	Microglia
PJ030_sc796	PJ030	Yuan et al	Microglia
PJ030_sc802	PJ030	Yuan et al	Endothelial
PJ030_sc808	PJ030	Yuan et al	Endothelial
PJ030_sc810	PJ030	Yuan et al	Microglia
PJ030_sc811	PJ030	Yuan et al	Pericytes
PJ030_sc817	PJ030	Yuan et al	Microglia
PJ030_sc820	PJ030	Yuan et al	Microglia
PJ030_sc822	PJ030	Yuan et al	Pericytes
PJ030_sc824	PJ030	Yuan et al	Endothelial
PJ030_sc825	PJ030	Yuan et al	Endothelial
PJ030_sc826	PJ030	Yuan et al	Endothelial
PJ030_sc833	PJ030	Yuan et al	Endothelial
PJ030_sc835	PJ030	Yuan et al	Endothelial
PJ030_sc836	PJ030	Yuan et al	Microglia
PJ030_sc838	PJ030	Yuan et al	Microglia
PJ030_sc847	PJ030	Yuan et al	Endothelial
PJ030_sc852	PJ030	Yuan et al	Endothelial
PJ030_sc853	PJ030	Yuan et al	Pericytes
PJ030_sc854	PJ030	Yuan et al	Microglia
PJ030_sc857	PJ030	Yuan et al	Endothelial
PJ030_sc858	PJ030	Yuan et al	Endothelial
PJ030_sc862	PJ030	Yuan et al	Microglia
PJ030_sc868	PJ030	Yuan et al	Endothelial
PJ030_sc870	PJ030	Yuan et al	Endothelial
PJ030_sc871	PJ030	Yuan et al	Microglia
PJ030_sc873	PJ030	Yuan et al	Microglia
PJ030_sc875	PJ030	Yuan et al	Microglia
PJ030_sc879	PJ030	Yuan et al	Microglia
PJ030_sc886	PJ030	Yuan et al	Endothelial
PJ030_sc896	PJ030	Yuan et al	Endothelial
PJ030_sc899	PJ030	Yuan et al	Microglia
PJ030_sc904	PJ030	Yuan et al	Endothelial
PJ030_sc909	PJ030	Yuan et al	Endothelial
PJ030_sc915	PJ030	Yuan et al	Endothelial
PJ030_sc918	PJ030	Yuan et al	Microglia
PJ030_sc921	PJ030	Yuan et al	Microglia
PJ030_sc924	PJ030	Yuan et al	Endothelial
PJ030_sc931	PJ030	Yuan et al	Microglia
PJ030_sc932	PJ030	Yuan et al	Microglia
PJ030_sc938	PJ030	Yuan et al	Microglia
PJ030_sc941	PJ030	Yuan et al	Microglia
PJ030_sc942	PJ030	Yuan et al	Microglia
PJ030_sc946	PJ030	Yuan et al	Pericytes
PJ030_sc959	PJ030	Yuan et al	Pericytes
PJ030_sc966	PJ030	Yuan et al	Endothelial
PJ030_sc967	PJ030	Yuan et al	Pericytes
PJ030_sc970	PJ030	Yuan et al	Endothelial
PJ030_sc979	PJ030	Yuan et al	Pericytes
PJ030_sc992	PJ030	Yuan et al	Endothelial
PJ030_sc994	PJ030	Yuan et al	Microglia
PJ030_sc1000	PJ030	Yuan et al	Endothelial
PJ030_sc1004	PJ030	Yuan et al	Microglia
PJ030_sc1009	PJ030	Yuan et al	Microglia
PJ030_sc1014	PJ030	Yuan et al	Endothelial
PJ030_sc1016	PJ030	Yuan et al	Endothelial
PJ030_sc1017	PJ030	Yuan et al	Pericytes
PJ030_sc1024	PJ030	Yuan et al	Microglia
PJ030_sc1029	PJ030	Yuan et al	Microglia
PJ030_sc1036	PJ030	Yuan et al	Microglia
PJ030_sc1039	PJ030	Yuan et al	Microglia
PJ030_sc1044	PJ030	Yuan et al	Microglia
PJ030_sc1050	PJ030	Yuan et al	Microglia
PJ030_sc1053	PJ030	Yuan et al	Microglia
PJ030_sc1054	PJ030	Yuan et al	Microglia
PJ030_sc1059	PJ030	Yuan et al	Microglia
PJ030_sc1060	PJ030	Yuan et al	Microglia
PJ030_sc1063	PJ030	Yuan et al	Microglia
PJ030_sc1091	PJ030	Yuan et al	Microglia
PJ030_sc1096	PJ030	Yuan et al	Microglia
PJ030_sc1099	PJ030	Yuan et al	Microglia
PJ030_sc1102	PJ030	Yuan et al	Pericytes
PJ030_sc1106	PJ030	Yuan et al	Pericytes
PJ030_sc1109	PJ030	Yuan et al	Endothelial
PJ030_sc1113	PJ030	Yuan et al	Endothelial
PJ030_sc1118	PJ030	Yuan et al	Pericytes
PJ030_sc1122	PJ030	Yuan et al	Microglia
PJ030_sc1123	PJ030	Yuan et al	Microglia
PJ030_sc1124	PJ030	Yuan et al	Microglia
PJ030_sc1126	PJ030	Yuan et al	Endothelial
PJ030_sc1130	PJ030	Yuan et al	Pericytes
PJ030_sc1145	PJ030	Yuan et al	Microglia
PJ030_sc1148	PJ030	Yuan et al	Oligodendrocytes
PJ030_sc1149	PJ030	Yuan et al	Oligodendrocytes
PJ030_sc1153	PJ030	Yuan et al	Oligodendrocytes
PJ030_sc1154	PJ030	Yuan et al	Microglia
PJ030_sc1155	PJ030	Yuan et al	Microglia
PJ030_sc1159	PJ030	Yuan et al	Endothelial
PJ030_sc1163	PJ030	Yuan et al	Microglia
PJ030_sc1165	PJ030	Yuan et al	Macrophages
PJ030_sc1167	PJ030	Yuan et al	Microglia
PJ030_sc1169	PJ030	Yuan et al	Microglia
PJ030_sc1171	PJ030	Yuan et al	Endothelial
PJ030_sc1178	PJ030	Yuan et al	Microglia
PJ030_sc1185	PJ030	Yuan et al	Microglia
PJ030_sc1189	PJ030	Yuan et al	Endothelial
PJ030_sc1190	PJ030	Yuan et al	Microglia
PJ030_sc1195	PJ030	Yuan et al	Oligodendrocytes
PJ030_sc1197	PJ030	Yuan et al	Microglia
PJ030_sc1198	PJ030	Yuan et al	Microglia
PJ030_sc1204	PJ030	Yuan et al	Microglia
PJ030_sc1207	PJ030	Yuan et al	Endothelial
PJ030_sc1210	PJ030	Yuan et al	Pericytes
PJ030_sc1212	PJ030	Yuan et al	Endothelial
PJ030_sc1214	PJ030	Yuan et al	Microglia
PJ030_sc1215	PJ030	Yuan et al	Microglia
PJ030_sc1217	PJ030	Yuan et al	Pericytes
PJ030_sc1218	PJ030	Yuan et al	Microglia
PJ030_sc1220	PJ030	Yuan et al	Microglia
PJ030_sc1223	PJ030	Yuan et al	Microglia
PJ030_sc1246	PJ030	Yuan et al	Microglia
PJ030_sc1251	PJ030	Yuan et al	Microglia
PJ030_sc1253	PJ030	Yuan et al	Pericytes
PJ030_sc1255	PJ030	Yuan et al	Microglia
PJ030_sc1256	PJ030	Yuan et al	Pericytes
PJ030_sc1263	PJ030	Yuan et al	Pericytes
PJ030_sc1265	PJ030	Yuan et al	Microglia
PJ030_sc1266	PJ030	Yuan et al	Microglia
PJ030_sc1273	PJ030	Yuan et al	Microglia
PJ030_sc1277	PJ030	Yuan et al	Endothelial
PJ030_sc1280	PJ030	Yuan et al	Macrophages
PJ030_sc1283	PJ030	Yuan et al	Microglia
PJ030_sc1286	PJ030	Yuan et al	Microglia
PJ030_sc1288	PJ030	Yuan et al	Oligodendrocytes
PJ030_sc1290	PJ030	Yuan et al	Microglia
PJ030_sc1294	PJ030	Yuan et al	Microglia
PJ030_sc1295	PJ030	Yuan et al	Pericytes
PJ030_sc1299	PJ030	Yuan et al	Endothelial
PJ030_sc1300	PJ030	Yuan et al	Endothelial
PJ030_sc1302	PJ030	Yuan et al	Pericytes
PJ030_sc1303	PJ030	Yuan et al	Microglia
PJ030_sc1320	PJ030	Yuan et al	Microglia
PJ030_sc1324	PJ030	Yuan et al	Endothelial
PJ030_sc1328	PJ030	Yuan et al	Pericytes
PJ030_sc1333	PJ030	Yuan et al	Pericytes
PJ030_sc1335	PJ030	Yuan et al	Endothelial
PJ030_sc1337	PJ030	Yuan et al	Microglia
PJ030_sc1338	PJ030	Yuan et al	Endothelial
PJ030_sc1342	PJ030	Yuan et al	Microglia
PJ030_sc1352	PJ030	Yuan et al	Endothelial
PJ030_sc1353	PJ030	Yuan et al	Endothelial
PJ030_sc1361	PJ030	Yuan et al	Microglia
PJ030_sc1380	PJ030	Yuan et al	Microglia
PJ030_sc1388	PJ030	Yuan et al	Pericytes
PJ030_sc1398	PJ030	Yuan et al	Microglia
PJ030_sc1402	PJ030	Yuan et al	Microglia
PJ030_sc1406	PJ030	Yuan et al	Endothelial
PJ030_sc1412	PJ030	Yuan et al	Microglia
PJ030_sc1417	PJ030	Yuan et al	Microglia
PJ030_sc1419	PJ030	Yuan et al	Pericytes
PJ030_sc1424	PJ030	Yuan et al	Microglia
PJ030_sc1427	PJ030	Yuan et al	Pericytes
PJ030_sc1429	PJ030	Yuan et al	Microglia
PJ030_sc1437	PJ030	Yuan et al	Endothelial
PJ030_sc1441	PJ030	Yuan et al	Microglia
PJ030_sc1443	PJ030	Yuan et al	Endothelial
PJ030_sc1450	PJ030	Yuan et al	Pericytes
PJ030_sc1457	PJ030	Yuan et al	Microglia
PJ030_sc1458	PJ030	Yuan et al	Endothelial
PJ030_sc1462	PJ030	Yuan et al	Endothelial
PJ030_sc1466	PJ030	Yuan et al	Microglia
PJ030_sc1471	PJ030	Yuan et al	Oligodendrocytes
PJ030_sc1473	PJ030	Yuan et al	Pericytes
PJ030_sc1480	PJ030	Yuan et al	Endothelial
PJ030_sc1481	PJ030	Yuan et al	Microglia
PJ030_sc1487	PJ030	Yuan et al	Microglia
PJ030_sc1492	PJ030	Yuan et al	Pericytes
PJ030_sc1494	PJ030	Yuan et al	Microglia
PJ030_sc1495	PJ030	Yuan et al	Pericytes
PJ030_sc1497	PJ030	Yuan et al	Microglia
PJ030_sc1507	PJ030	Yuan et al	Oligodendrocytes
PJ030_sc1514	PJ030	Yuan et al	Pericytes
PJ030_sc1518	PJ030	Yuan et al	Endothelial
PJ030_sc1526	PJ030	Yuan et al	Endothelial
PJ030_sc1540	PJ030	Yuan et al	Endothelial
PJ030_sc1543	PJ030	Yuan et al	Pericytes
PJ030_sc1544	PJ030	Yuan et al	Microglia
PJ030_sc1547	PJ030	Yuan et al	Microglia
PJ030_sc1552	PJ030	Yuan et al	Pericytes
PJ030_sc1553	PJ030	Yuan et al	Endothelial
PJ030_sc1556	PJ030	Yuan et al	Oligodendrocytes
PJ030_sc1560	PJ030	Yuan et al	Microglia
PJ030_sc1564	PJ030	Yuan et al	Microglia
PJ030_sc1571	PJ030	Yuan et al	Microglia
PJ030_sc1580	PJ030	Yuan et al	Microglia
PJ030_sc1585	PJ030	Yuan et al	Endothelial
PJ030_sc1586	PJ030	Yuan et al	Microglia
PJ030_sc1590	PJ030	Yuan et al	Macrophages
PJ030_sc1594	PJ030	Yuan et al	Microglia
PJ030_sc1598	PJ030	Yuan et al	Oligodendrocytes
PJ030_sc1605	PJ030	Yuan et al	Microglia
PJ030_sc1606	PJ030	Yuan et al	Macrophages
PJ030_sc1614	PJ030	Yuan et al	Microglia
PJ030_sc1619	PJ030	Yuan et al	Microglia
PJ030_sc1623	PJ030	Yuan et al	Microglia
PJ030_sc1631	PJ030	Yuan et al	CD8
PJ030_sc1640	PJ030	Yuan et al	Oligodendrocytes
PJ030_sc1646	PJ030	Yuan et al	Microglia
PJ030_sc1650	PJ030	Yuan et al	Microglia
PJ030_sc1652	PJ030	Yuan et al	Pericytes
PJ030_sc1654	PJ030	Yuan et al	Microglia
PJ030_sc1657	PJ030	Yuan et al	CD8
PJ030_sc1659	PJ030	Yuan et al	Pericytes
PJ030_sc1666	PJ030	Yuan et al	Microglia
PJ030_sc1668	PJ030	Yuan et al	Microglia
PJ030_sc1673	PJ030	Yuan et al	Pericytes
PJ030_sc1676	PJ030	Yuan et al	Endothelial
PJ030_sc1684	PJ030	Yuan et al	Endothelial
PJ030_sc1688	PJ030	Yuan et al	Microglia
PJ030_sc1689	PJ030	Yuan et al	Endothelial
PJ030_sc1690	PJ030	Yuan et al	Microglia
PJ030_sc1691	PJ030	Yuan et al	Macrophages
PJ030_sc1694	PJ030	Yuan et al	Microglia
PJ030_sc1697	PJ030	Yuan et al	Pericytes
PJ030_sc1698	PJ030	Yuan et al	Microglia
PJ030_sc1699	PJ030	Yuan et al	Microglia
PJ030_sc1709	PJ030	Yuan et al	Microglia
PJ030_sc1710	PJ030	Yuan et al	Pericytes
PJ030_sc1716	PJ030	Yuan et al	Microglia
PJ030_sc1719	PJ030	Yuan et al	Microglia
PJ030_sc1721	PJ030	Yuan et al	Microglia
PJ030_sc1722	PJ030	Yuan et al	Macrophages
PJ030_sc1723	PJ030	Yuan et al	Macrophages
PJ030_sc1730	PJ030	Yuan et al	Oligodendrocytes
PJ030_sc1733	PJ030	Yuan et al	Oligodendrocytes
PJ030_sc1735	PJ030	Yuan et al	Pericytes
PJ030_sc1738	PJ030	Yuan et al	Microglia
PJ030_sc1739	PJ030	Yuan et al	Microglia
PJ030_sc1743	PJ030	Yuan et al	Microglia
PJ030_sc1744	PJ030	Yuan et al	Microglia
PJ030_sc1746	PJ030	Yuan et al	Microglia
PJ030_sc1754	PJ030	Yuan et al	Microglia
PJ030_sc1758	PJ030	Yuan et al	Oligodendrocytes
PJ030_sc1763	PJ030	Yuan et al	Microglia
PJ030_sc1770	PJ030	Yuan et al	Microglia
PJ030_sc1771	PJ030	Yuan et al	Endothelial
PJ030_sc1775	PJ030	Yuan et al	Endothelial
PJ030_sc1777	PJ030	Yuan et al	Endothelial
PJ030_sc1778	PJ030	Yuan et al	Microglia
PJ030_sc1780	PJ030	Yuan et al	Endothelial
PJ030_sc1785	PJ030	Yuan et al	Microglia
PJ030_sc1797	PJ030	Yuan et al	Microglia
PJ030_sc1798	PJ030	Yuan et al	Endothelial
PJ030_sc1799	PJ030	Yuan et al	Microglia
PJ030_sc1801	PJ030	Yuan et al	Microglia
PJ030_sc1811	PJ030	Yuan et al	Macrophages
PJ030_sc1812	PJ030	Yuan et al	Endothelial
PJ030_sc1818	PJ030	Yuan et al	Microglia
PJ030_sc1822	PJ030	Yuan et al	Microglia
PJ030_sc1829	PJ030	Yuan et al	Oligodendrocytes
PJ030_sc1830	PJ030	Yuan et al	Microglia
PJ030_sc1833	PJ030	Yuan et al	Microglia
PJ030_sc1841	PJ030	Yuan et al	Pericytes
PJ030_sc1846	PJ030	Yuan et al	Microglia
PJ030_sc1852	PJ030	Yuan et al	Macrophages
PJ030_sc1870	PJ030	Yuan et al	Pericytes
PJ030_sc1872	PJ030	Yuan et al	Endothelial
PJ030_sc1875	PJ030	Yuan et al	Pericytes
PJ030_sc1881	PJ030	Yuan et al	Microglia
PJ030_sc1888	PJ030	Yuan et al	Microglia
PJ030_sc1906	PJ030	Yuan et al	Microglia
PJ030_sc1910	PJ030	Yuan et al	Microglia
PJ030_sc1914	PJ030	Yuan et al	Oligodendrocytes
PJ030_sc1915	PJ030	Yuan et al	Endothelial
PJ030_sc1921	PJ030	Yuan et al	Endothelial
PJ030_sc1923	PJ030	Yuan et al	Pericytes
PJ030_sc1925	PJ030	Yuan et al	Microglia
PJ030_sc1936	PJ030	Yuan et al	Microglia
PJ030_sc1937	PJ030	Yuan et al	Endothelial
PJ030_sc1941	PJ030	Yuan et al	Oligodendrocytes
PJ030_sc1942	PJ030	Yuan et al	Macrophages
PJ030_sc1943	PJ030	Yuan et al	Endothelial
PJ030_sc1947	PJ030	Yuan et al	Oligodendrocytes
PJ030_sc1951	PJ030	Yuan et al	Pericytes
PJ030_sc1953	PJ030	Yuan et al	Microglia
PJ030_sc1954	PJ030	Yuan et al	Endothelial
PJ030_sc1965	PJ030	Yuan et al	Macrophages
PJ030_sc1968	PJ030	Yuan et al	Microglia
PJ030_sc1986	PJ030	Yuan et al	Oligodendrocytes
PJ030_sc1989	PJ030	Yuan et al	Microglia
PJ030_sc1990	PJ030	Yuan et al	Endothelial
PJ030_sc1992	PJ030	Yuan et al	Macrophages
PJ030_sc1996	PJ030	Yuan et al	Pericytes
PJ030_sc1997	PJ030	Yuan et al	Microglia
PJ030_sc2006	PJ030	Yuan et al	Microglia
PJ030_sc2010	PJ030	Yuan et al	Microglia
PJ030_sc2016	PJ030	Yuan et al	Macrophages
PJ030_sc2020	PJ030	Yuan et al	Microglia
PJ030_sc2039	PJ030	Yuan et al	Endothelial
PJ030_sc2042	PJ030	Yuan et al	Pericytes
PJ030_sc2051	PJ030	Yuan et al	Pericytes
PJ030_sc2055	PJ030	Yuan et al	Oligodendrocytes
PJ030_sc2056	PJ030	Yuan et al	Endothelial
PJ030_sc2061	PJ030	Yuan et al	Macrophages
PJ030_sc2066	PJ030	Yuan et al	Microglia
PJ030_sc2070	PJ030	Yuan et al	Microglia
PJ030_sc2078	PJ030	Yuan et al	Pericytes
PJ030_sc2079	PJ030	Yuan et al	Microglia
PJ030_sc2081	PJ030	Yuan et al	Microglia
PJ030_sc2086	PJ030	Yuan et al	Macrophages
PJ030_sc2093	PJ030	Yuan et al	Endothelial
PJ030_sc2094	PJ030	Yuan et al	Endothelial
PJ030_sc2096	PJ030	Yuan et al	Pericytes
PJ030_sc2105	PJ030	Yuan et al	Oligodendrocytes
PJ030_sc2108	PJ030	Yuan et al	Microglia
PJ030_sc2112	PJ030	Yuan et al	Pericytes
PJ030_sc2121	PJ030	Yuan et al	Microglia
PJ030_sc2122	PJ030	Yuan et al	Pericytes
PJ030_sc2123	PJ030	Yuan et al	Pericytes
PJ030_sc2124	PJ030	Yuan et al	Endothelial
PJ030_sc2132	PJ030	Yuan et al	Macrophages
PJ030_sc2140	PJ030	Yuan et al	Oligodendrocytes
PJ030_sc2146	PJ030	Yuan et al	Microglia
PJ030_sc2147	PJ030	Yuan et al	Microglia
PJ030_sc2149	PJ030	Yuan et al	Endothelial
PJ030_sc2164	PJ030	Yuan et al	Pericytes
PJ030_sc2170	PJ030	Yuan et al	Endothelial
PJ030_sc2177	PJ030	Yuan et al	Macrophages
PJ030_sc2179	PJ030	Yuan et al	Microglia
PJ030_sc2180	PJ030	Yuan et al	Microglia
PJ030_sc2183	PJ030	Yuan et al	Macrophages
PJ030_sc2189	PJ030	Yuan et al	Pericytes
PJ030_sc2190	PJ030	Yuan et al	Pericytes
PJ030_sc2195	PJ030	Yuan et al	Microglia
PJ030_sc2199	PJ030	Yuan et al	Microglia
PJ030_sc2200	PJ030	Yuan et al	Microglia
PJ030_sc2203	PJ030	Yuan et al	Microglia
PJ030_sc2204	PJ030	Yuan et al	Microglia
PJ030_sc2207	PJ030	Yuan et al	Microglia
PJ030_sc2210	PJ030	Yuan et al	Macrophages
PJ030_sc2221	PJ030	Yuan et al	Microglia
PJ030_sc2224	PJ030	Yuan et al	Microglia
PJ030_sc2225	PJ030	Yuan et al	Endothelial
PJ030_sc2226	PJ030	Yuan et al	Pericytes
PJ030_sc2228	PJ030	Yuan et al	Macrophages
PJ030_sc2234	PJ030	Yuan et al	Microglia
PJ030_sc2235	PJ030	Yuan et al	Endothelial
PJ030_sc2238	PJ030	Yuan et al	Macrophages
PJ030_sc2239	PJ030	Yuan et al	Macrophages
PJ030_sc2242	PJ030	Yuan et al	Endothelial
PJ030_sc2257	PJ030	Yuan et al	Macrophages
PJ030_sc2258	PJ030	Yuan et al	Pericytes
PJ030_sc2259	PJ030	Yuan et al	Oligodendrocytes
PJ030_sc2261	PJ030	Yuan et al	Macrophages
PJ030_sc2267	PJ030	Yuan et al	Microglia
PJ030_sc2274	PJ030	Yuan et al	Endothelial
PJ030_sc2280	PJ030	Yuan et al	Endothelial
PJ030_sc2287	PJ030	Yuan et al	Macrophages
PJ030_sc2293	PJ030	Yuan et al	Pericytes
PJ030_sc2297	PJ030	Yuan et al	Microglia
PJ030_sc2301	PJ030	Yuan et al	Pericytes
PJ030_sc2307	PJ030	Yuan et al	Macrophages
PJ030_sc2308	PJ030	Yuan et al	Oligodendrocytes
PJ030_sc2309	PJ030	Yuan et al	Microglia
PJ030_sc2316	PJ030	Yuan et al	Microglia
PJ030_sc2318	PJ030	Yuan et al	Microglia
PJ030_sc2320	PJ030	Yuan et al	Pericytes
PJ030_sc2329	PJ030	Yuan et al	Endothelial
PJ030_sc2330	PJ030	Yuan et al	Pericytes
PJ030_sc2333	PJ030	Yuan et al	Microglia
PJ030_sc2335	PJ030	Yuan et al	Macrophages
PJ030_sc2340	PJ030	Yuan et al	Macrophages
PJ030_sc2343	PJ030	Yuan et al	Macrophages
PJ030_sc2344	PJ030	Yuan et al	Endothelial
PJ030_sc2345	PJ030	Yuan et al	Microglia
PJ030_sc2346	PJ030	Yuan et al	Macrophages
PJ030_sc2347	PJ030	Yuan et al	Endothelial
PJ030_sc2358	PJ030	Yuan et al	Microglia
PJ030_sc2360	PJ030	Yuan et al	Microglia
PJ030_sc2361	PJ030	Yuan et al	Endothelial
PJ030_sc2363	PJ030	Yuan et al	Endothelial
PJ030_sc2370	PJ030	Yuan et al	Microglia
PJ030_sc2376	PJ030	Yuan et al	Pericytes
PJ030_sc2379	PJ030	Yuan et al	Oligodendrocytes
PJ030_sc2383	PJ030	Yuan et al	Endothelial
PJ030_sc2388	PJ030	Yuan et al	Macrophages
PJ030_sc2402	PJ030	Yuan et al	Endothelial
PJ030_sc2405	PJ030	Yuan et al	Macrophages
PJ030_sc2418	PJ030	Yuan et al	Pericytes
PJ030_sc2426	PJ030	Yuan et al	Endothelial
PJ030_sc2432	PJ030	Yuan et al	Macrophages
PJ030_sc2441	PJ030	Yuan et al	Pericytes
PJ030_sc2444	PJ030	Yuan et al	Oligodendrocytes
PJ030_sc2445	PJ030	Yuan et al	Pericytes
PJ030_sc2456	PJ030	Yuan et al	Oligodendrocytes
PJ030_sc2458	PJ030	Yuan et al	Oligodendrocytes
PJ030_sc2459	PJ030	Yuan et al	Oligodendrocytes
PJ030_sc2462	PJ030	Yuan et al	Pericytes
PJ030_sc2477	PJ030	Yuan et al	Endothelial
PJ030_sc2479	PJ030	Yuan et al	Macrophages
PJ030_sc2490	PJ030	Yuan et al	Endothelial
PJ030_sc2492	PJ030	Yuan et al	Microglia
PJ030_sc2493	PJ030	Yuan et al	Macrophages
PJ030_sc2502	PJ030	Yuan et al	Macrophages
PJ030_sc2510	PJ030	Yuan et al	Oligodendrocytes
PJ030_sc2513	PJ030	Yuan et al	Macrophages
PJ030_sc2517	PJ030	Yuan et al	Endothelial
PJ030_sc2522	PJ030	Yuan et al	Microglia
PJ030_sc2530	PJ030	Yuan et al	Pericytes
PJ030_sc2536	PJ030	Yuan et al	Oligodendrocytes
PJ030_sc2537	PJ030	Yuan et al	Pericytes
PJ030_sc2538	PJ030	Yuan et al	Oligodendrocytes
PJ030_sc2548	PJ030	Yuan et al	Pericytes
PJ030_sc2550	PJ030	Yuan et al	Microglia
PJ030_sc2553	PJ030	Yuan et al	Endothelial
PJ030_sc2558	PJ030	Yuan et al	Macrophages
PJ030_sc2560	PJ030	Yuan et al	Pericytes
PJ030_sc2562	PJ030	Yuan et al	Oligodendrocytes
PJ030_sc2564	PJ030	Yuan et al	Endothelial
PJ030_sc2565	PJ030	Yuan et al	Endothelial
PJ030_sc2566	PJ030	Yuan et al	Macrophages
PJ030_sc2568	PJ030	Yuan et al	Pericytes
PJ030_sc2571	PJ030	Yuan et al	Macrophages
PJ030_sc2573	PJ030	Yuan et al	Microglia
PJ030_sc2577	PJ030	Yuan et al	Endothelial
PJ030_sc2591	PJ030	Yuan et al	Macrophages
PJ030_sc2592	PJ030	Yuan et al	Pericytes
PJ030_sc2593	PJ030	Yuan et al	Macrophages
PJ030_sc2594	PJ030	Yuan et al	Pericytes
PJ030_sc2597	PJ030	Yuan et al	Pericytes
PJ030_sc2603	PJ030	Yuan et al	Oligodendrocytes
PJ030_sc2607	PJ030	Yuan et al	Oligodendrocytes
PJ030_sc2611	PJ030	Yuan et al	Endothelial
PJ030_sc2614	PJ030	Yuan et al	Endothelial
PJ030_sc2617	PJ030	Yuan et al	Macrophages
PJ030_sc2618	PJ030	Yuan et al	Endothelial
PJ030_sc2622	PJ030	Yuan et al	Macrophages
PJ030_sc2629	PJ030	Yuan et al	Microglia
PJ030_sc2630	PJ030	Yuan et al	Pericytes
PJ030_sc2636	PJ030	Yuan et al	Endothelial
PJ030_sc2637	PJ030	Yuan et al	Macrophages
PJ030_sc2638	PJ030	Yuan et al	Endothelial
[truncated: 9,511 more rows]

## Sheet: Dataset
	Yu et al.				Darmanis et al.				Yuan et al.				Neftel et al.				Tirosh et al., Venteicher et al.
	A	GBM	O	OA	A	GBM	O	OA	A	GBM	O	OA	A	GBM	O	OA	A	GBM	O	OA
Astrocytes	0	22	0	0	0	87	0	0	0	0	0	0	0	0	0	0	0	0	0	0
CD8	0	103	11	13	0	0	0	0	2	95	0	0	0	96	0	0	0	0	0	0
DC	0	0	0	0	0	0	0	0	0	22	0	0	0	13	0	0	2	0	0	0
Endothelial	0	11	0	0	0	0	0	0	233	350	0	0	0	0	0	0	0	0	0	0
GSC	0	14	0	0	0	0	0	0	0	0	0	0	0	0	0	0	0	0	0	0
Macrophages	0	690	2	34	0	1191	0	0	82	2044	0	0	0	303	0	0	556	0	7	0
MDSC	0	23	0	1	0	23	0	0	0	148	0	0	0	0	0	0	14	0	0	0
Microglia	0	219	105	82	0	385	0	0	286	1	0	0	0	169	0	0	331	0	223	0
Monocytes	0	1	0	1	0	81	0	0	0	37	0	0	0	260	0	0	22	0	5	0
MSC	0	0	0	0	0	0	0	0	2	134	0	0	0	0	0	0	0	0	0	0
Neurons	0	0	0	0	0	83	0	0	0	1	0	0	0	0	0	0	4	0	1	0
Neutrophils	0	96	60	14	0	0	0	0	0	0	0	0	0	6	0	0	0	0	0	0
NK	0	49	0	0	0	0	0	0	0	0	0	0	0	1	0	0	0	0	0	0
Oligodendrocytes	0	316	162	250	0	421	0	0	67	317	0	0	0	219	0	0	104	0	65	0
Others	0	65	0	3	0	34	0	0	1	20	0	0	0	0	0	0	24	0	1	0
Pericytes	0	0	0	0	0	70	0	0	111	216	0	0	0	0	0	0	0	0	0	0
Th1	0	45	0	0	0	123	0	0	0	0	0	0	0	0	0	0	0	0	0	0
Tregs	0	0	0	0	0	0	0	0	0	25	0	0	0	0	0	0	0	0	0	0
Tot	0	1654	340	398	0	2498	0	0	784	3410	0	0	0	1067	0	0	1057	0	302	0
