# Supplementary material for: A map of tumor–host interactions in glioma at single-cell resolution
Source: Gigascience. 2020 Oct 14;9(10):giaa109. doi: 10.1093/gigascience/giaa109 (PMC7645027; doi:10.1093/gigascience/giaa109)
Supplement: giaa109_Supplemental_Figures_and_Tables [file giaa109_supplemental_figures_and_tables.zip › Table S4_R1.xlsx]

## Sheet: L-tumor__R-myeloid_paracrine
	Darmanis et al.				Neftel et al.							Tirosh et al., Venteicher et al.											Yuan et al.				Yu et al.
Interaction Pair	BT_S1	BT_S2	BT_S4	BT_S6	MGH101	MGH102	MGH105	MGH113	MGH122	MGH124	MGH125	MGH107	MGH36	MGH42	MGH43	MGH44	MGH45	MGH53	MGH54	MGH56	MGH61	MGH64	PJ017	PJ030	PJ032	PJ035	S1	S11	S12	S13	S14	S2	S3	S4	S5	S6	S7	S8	S9	Sum	pvalue
VCAN_TLR2	1	1	1	1	1	1	1	1	1	1	1	1	1		1	1		1	1	1	1	1					1			1		1		1		1	1	1	1	28	4.40448e-67
VCAN_ITGB1	1	1	1	1		1	1	1	1	1	1	1	1		1	1		1	1	1							1									1	1	1	1	22	2.07144e-49
PTN_PLXNB2	1	1		1	1	1	1	1	1	1	1		1	1	1	1		1	1	1	1	1				1				1										21	1.26355e-46
APP_CD74					1	1	1	1	1	1	1	1	1	1	1	1	1	1	1	1	1	1		1																19	3.47871e-41
THY1_ITGAX:ITGB2				1	1			1	1		1		1		1	1	1	1	1	1	1	1						1				1				1		1	1	19	3.47871e-41
LGALS3BP_ITGB1		1	1	1			1	1	1			1	1			1	1	1	1	1							1								1		1	1	1	18	1.57088e-38
THY1_ITGB2:ITGAM				1				1	1		1		1		1	1	1	1	1	1	1	1						1				1				1		1	1	18	1.57088e-38
OMG_TNFRSF1B				1							1	1			1	1		1	1	1	1	1									1							1	1	13	6.33999e-26
JAM3_ITGB2:ITGAM				1			1				1				1		1					1					1	1			1					1		1		11	3.26068e-21
APP_LRP1						1			1	1	1		1	1			1			1		1								1										10	6.17544e-19
SERPINE2_LRP1						1			1				1	1			1			1		1								1										8	1.49051e-14
BMP7_ENG													1					1	1	1																1	1	1		7	1.86149e-12
CCL5_CCR1						1	1		1	1														1	1	1														7	1.86149e-12
DLL3_NOTCH2	1								1		1						1				1															1		1		7	1.86149e-12
LRP1B_PLAUR	1	1	1	1																																1	1	1		7	1.86149e-12
TNC_ITGA5	1	1	1	1	1																											1			1					7	1.86149e-12
TNC_ITGB1	1	1	1	1																								1							1		1			7	1.86149e-12
MIF_CD74						1					1	1				1		1	1		1																			7	1.86149e-12
MDK_LRP1	1					1				1	1		1				1													1										7	1.86149e-12
LIN7C_ABCA1															1						1	1									1	1							1	6	1.9732e-10
MIF_TNFRSF10D						1						1				1		1	1		1																			6	1.9732e-10
MIF_TNFRSF14												1				1		1	1		1					1														6	1.9732e-10
TGFB2_TGFBR1	1	1	1																				1	1	1															6	1.9732e-10
BMP2_ENG															1			1	1	1																		1		5	1.74092e-08
CTGF_ITGAM		1	1																	1										1				1						5	1.74092e-08
CYR61_ITGAM		1	1																									1	1					1						5	1.74092e-08
CYR61_ITGB5		1	1																				1		1	1														5	1.74092e-08
RARRES2_CCRL2	1		1											1										1						1										5	1.74092e-08
RIMS2_ABCA1																		1	1												1							1	1	5	1.74092e-08
ANXA1_FPR1		1																										1		1		1								4	1.24437e-06
APP_NCSTN						1				1																					1					1				4	1.24437e-06
BGN_TLR4																					1		1		1	1														4	1.24437e-06
CTGF_ITGB2		1	1																	1										1										4	1.24437e-06
LTBP1_ITGB5		1																					1		1	1														4	1.24437e-06
LTBP3_ITGB5		1	1				1																			1														4	1.24437e-06
PENK_OGFR																							1	1	1	1														4	1.24437e-06
TGFB2_TGFBR2	1	1	1																						1															4	1.24437e-06
TGFB2_TGFBR1:TGFBR2	1	1	1																						1															4	1.24437e-06

## Sheet: L-myeloid__R-tumor_paracrine
	Darmanis et al.				Neftel et al.							Tirosh et al., Venteicher et al.											Yuan et al.				Yu et al.
Interaction Pair	BT_S1	BT_S2	BT_S4	BT_S6	MGH101	MGH102	MGH105	MGH113	MGH122	MGH124	MGH125	MGH107	MGH36	MGH42	MGH43	MGH44	MGH45	MGH53	MGH54	MGH56	MGH61	MGH64	PJ017	PJ030	PJ032	PJ035	S1	S11	S12	S13	S14	S2	S3	S4	S5	S6	S7	S8	S9	Sum	pvalue
HBEGF_EGFR	1	1	1				1	1			1	1	1	1	1	1		1	1	1	1	1		1				1				1			1					20	6.97002e-44
ICAM1_EGFR	1		1	1	1		1	1			1	1	1	1	1	1		1	1	1	1	1						1				1			1					20	6.97002e-44
HBEGF_CD82		1					1				1	1			1	1	1	1	1	1	1	1		1		1					1					1	1	1		18	1.57088e-38
TGFB1_ITGB8	1	1	1	1							1	1			1								1		1	1	1			1	1	1			1		1	1	1	18	1.57088e-38
HLA-E_KLRC2						1				1	1	1		1	1	1		1	1	1		1									1		1			1		1	1	16	2.36664e-33
GNAI2_EGFR	1		1		1		1	1			1		1	1	1	1		1	1		1			1																14	2.35867e-28
PDGFB_PDGFRA	1										1				1	1	1	1	1	1	1	1									1						1	1	1	14	2.35867e-28
SIRPA_CD47				1		1	1	1	1	1	1					1	1	1	1		1									1						1				14	2.35867e-28
TGFB1_EGFR	1	1	1	1							1	1			1								1									1			1					10	6.17544e-19
IL16_KCNJ10												1	1		1			1	1	1											1							1	1	9	1.02793e-16
MFNG_NOTCH1											1	1	1		1		1	1	1	1		1																		9	1.02793e-16
C1QA_CSPG4	1							1								1	1	1	1		1															1				8	1.49051e-14
WNT5A_FZD3	1					1				1													1	1	1		1										1			8	1.49051e-14
AREG_EGFR	1				1		1	1						1	1	1																								7	1.86149e-12
GNAI2_F2R					1	1					1			1			1	1	1																					7	1.86149e-12
PDGFC_PDGFRA															1	1		1	1	1	1																	1		7	1.86149e-12
SYTL3_NRXN1	1			1						1							1										1										1		1	7	1.86149e-12
TNF_TNFRSF21													1		1	1														1	1						1		1	7	1.86149e-12
EFNB2_EPHB1												1	1		1	1		1	1																					6	1.9732e-10
HBEGF_CD9		1	1										1		1		1								1															6	1.9732e-10
IGF1_IGF1R																		1	1			1					1							1			1			6	1.9732e-10
ANXA1_EGFR	1				1			1			1			1																										5	1.74092e-08
JAG1_NOTCH1												1	1					1	1	1																				5	1.74092e-08
MFNG_NOTCH2							1					1			1	1						1																		5	1.74092e-08
SEMA4D_PLXNB1												1			1	1				1		1																		5	1.74092e-08
ADAM17_NOTCH1		1	1	1																						1														4	1.24437e-06
FGL1_EGFR																		1	1	1	1																			4	1.24437e-06
HBEGF_CD44		1																							1					1		1								4	1.24437e-06
IL16_KCND2				1													1										1									1				4	1.24437e-06
IL18_IL1RAPL1																		1	1		1										1									4	1.24437e-06
LGALS9_CD44		1																												1		1		1						4	1.24437e-06
THBS1_CD47							1	1	1	1																														4	1.24437e-06

## Sheet: L-tumor__R-myeloid_autocrine
	Darmanis et al.				Neftel et al.							Tirosh et al., Venteicher et al.											Yuan et al.				Yu et al.
Interaction Pair	BT_S1	BT_S2	BT_S4	BT_S6	MGH101	MGH102	MGH105	MGH113	MGH122	MGH124	MGH125	MGH107	MGH36	MGH42	MGH43	MGH44	MGH45	MGH53	MGH54	MGH56	MGH61	MGH64	PJ017	PJ030	PJ032	PJ035	S1	S11	S12	S13	S14	S2	S3	S4	S5	S6	S7	S8	S9	Sum	pvalue
RPS19_C5AR1	1	1	1	1	1	1	1	1	1	1	1	1	1	1	1	1	1	1	1	1	1	1	1	1	1	1	1	1	1	1	1	1	1	1	1	1	1	1	1	39	6.68214e-76
PSAP_LRP1	1	1	1	1	1	1	1	1	1	1	1	1	1	1	1	1	1	1	1	1	1	1	1		1	1	1	1	1	1	1	1	1	1	1	1	1	1	1	38	2.18031e-72
PTN_PLXNB2	1	1	1	1	1	1	1	1	1	1	1	1	1	1	1	1	1	1	1	1	1	1	1		1	1	1	1	1	1	1	1		1	1	1	1	1	1	37	3.4659e-69
CALR_LRP1	1	1			1	1	1	1	1	1	1	1	1	1	1	1	1	1	1	1	1	1	1		1	1	1	1	1	1	1	1	1	1	1	1	1	1	1	36	3.57642e-66
HLA-A_APLP2		1	1	1	1	1	1	1	1	1		1	1	1	1	1	1	1	1		1	1	1		1	1	1	1	1	1	1	1	1	1	1	1	1	1	1	35	2.6931e-63
APP_CD74					1	1	1	1	1	1	1	1	1	1	1	1	1	1	1	1	1	1	1	1	1	1	1		1	1	1	1	1	1	1	1	1	1	1	34	1.57732e-60
B2M_LILRB1	1	1	1	1	1	1	1	1	1	1	1	1	1	1	1	1	1	1	1	1	1	1		1			1	1		1	1	1		1	1	1	1	1	1	34	1.57732e-60
APP_LRP1					1	1	1	1	1	1	1	1	1	1	1	1	1	1	1	1	1	1	1		1	1	1		1	1	1	1	1	1	1	1	1	1	1	33	7.4787e-58
VCAN_TLR2	1	1	1	1	1	1	1	1	1	1	1	1	1		1	1		1	1	1	1	1	1		1	1	1		1	1		1	1	1		1	1	1	1	33	7.4787e-58
APP_NCSTN					1	1	1	1	1	1	1	1	1	1	1	1	1	1	1	1	1	1	1		1		1		1		1	1	1	1	1	1	1	1	1	31	9.87402e-53
CALR_ITGAV	1	1			1	1				1		1	1	1		1	1	1	1		1	1	1	1	1	1	1	1	1	1	1	1	1	1	1	1	1	1	1	31	9.87402e-53
HLA-A_LILRB1		1	1	1	1	1	1	1	1	1		1	1	1	1	1	1	1	1		1	1		1			1	1		1	1	1		1	1	1	1	1	1	31	9.87402e-53
VCAN_ITGB1	1	1	1	1	1	1	1	1	1	1	1	1	1		1	1		1	1	1	1	1					1		1	1	1	1	1	1		1	1	1	1	31	9.87402e-53
SERPINE2_LRP1		1		1	1	1	1	1	1	1	1	1	1	1	1	1	1	1	1	1	1	1				1	1			1	1	1	1			1	1	1	1	30	2.84595e-50
LGALS3BP_ITGB1		1	1	1	1		1	1	1			1	1			1	1	1	1	1	1	1					1	1	1	1	1	1	1	1	1		1	1	1	28	1.57626e-45
HLA-B_CANX		1	1	1	1		1	1	1		1		1				1						1	1	1	1	1	1	1	1	1	1	1	1	1	1	1	1	1	27	3.07797e-43
MDK_LRP1	1	1	1	1	1	1	1	1		1	1		1				1	1	1				1		1	1	1	1	1	1		1	1	1	1	1	1			27	3.07797e-43
LRPAP1_SORL1		1	1	1	1		1					1			1			1	1				1	1	1	1	1	1	1	1	1	1	1	1	1	1	1	1	1	26	5.35015e-41
LRPAP1_LRP1		1	1	1	1		1					1			1			1	1				1		1	1	1	1	1	1	1	1	1	1	1	1	1	1	1	25	8.31597e-39
ARF1_PLD2		1	1	1		1	1		1	1	1	1	1	1	1	1	1	1	1	1	1	1	1				1					1					1			23	1.45657e-34
THY1_ITGAX:ITGB2				1	1			1	1		1		1		1	1	1	1	1	1	1	1				1		1			1	1	1			1	1	1	1	23	1.45657e-34
HLA-B_LILRB1		1	1	1	1		1	1	1		1		1				1							1			1	1		1	1	1		1	1	1	1	1	1	22	1.64966e-32
MIF_CD74					1	1	1	1	1	1	1	1	1	1	1	1	1	1	1	1	1	1	1	1	1	1														22	1.64966e-32
APOE_SORL1		1	1		1							1	1										1	1	1	1		1	1	1	1	1	1	1	1	1	1	1	1	21	1.68796e-30
THY1_ITGB2:ITGAM				1				1	1		1		1		1	1	1	1	1	1	1	1						1			1	1	1			1	1	1	1	21	1.68796e-30
TIMP1_CD63	1	1	1	1	1		1	1															1	1	1	1	1	1	1	1		1	1	1	1	1	1			21	1.68796e-30
APOE_LRP1		1	1		1							1	1										1		1	1		1	1	1	1	1	1	1	1	1	1	1	1	20	1.56202e-28
GNAI2_C5AR1		1		1								1								1			1		1	1	1	1	1	1	1	1	1	1	1	1	1	1	1	20	1.56202e-28
GNAI2_FPR1		1		1								1								1			1		1	1	1	1	1	1	1	1	1	1	1	1	1	1	1	20	1.56202e-28
GRN_TNFRSF1B		1		1	1		1						1			1		1	1		1						1	1	1		1	1	1	1	1		1	1	1	20	1.56202e-28
ADAM17_ITGB1					1		1	1			1	1	1	1	1		1	1	1	1	1	1					1	1	1				1	1						19	1.30795e-26
GRN_TNFRSF1A		1			1		1						1			1		1	1		1						1	1	1		1	1	1	1	1		1	1	1	19	1.30795e-26
LIN7C_ABCA1				1		1		1	1	1					1						1	1						1	1	1	1	1		1	1	1	1	1	1	19	1.30795e-26
SPP1_ITGAV		1			1																		1	1	1	1	1	1	1	1	1	1	1	1	1	1	1	1	1	19	1.30795e-26
HLA-C_LILRB1		1	1	1	1		1	1	1				1											1			1	1		1		1		1	1	1	1	1		18	9.91016e-25
MIF_TNFRSF14							1	1	1			1	1	1	1	1	1	1	1	1	1	1	1		1	1														17	6.79124e-23
SPP1_ITGB1		1			1		1																				1	1	1	1	1	1	1	1	1	1	1	1	1	16	4.20496e-21
CALR_SCARF1		1			1		1				1	1	1	1	1	1	1	1	1	1	1	1																		15	2.34882e-19
GNAI2_P2RY12		1		1								1								1							1	1		1	1	1		1	1	1	1	1	1	15	2.34882e-19
TIMP2_ITGB1				1				1									1										1	1	1	1	1	1	1	1		1	1	1	1	15	2.34882e-19
PTN_PTPRZ1																								1	1	1	1	1	1		1	1	1	1	1	1	1	1	1	15	2.34882e-19
ADAM9_ITGB1							1					1			1		1	1	1	1		1					1	1	1					1	1		1			14	1.18109e-17
PSEN1_NCSTN		1				1	1		1		1				1			1	1		1	1						1			1							1	1	14	1.18109e-17
JAM3_ITGB2:ITGAM				1			1	1			1				1		1					1					1	1			1					1	1	1		13	5.33148e-16
OMG_TNFRSF1B				1							1	1			1	1		1	1	1	1	1									1							1	1	13	5.33148e-16
TNC_ITGB1	1	1	1	1	1		1																					1	1			1	1	1	1		1			13	5.33148e-16
ADAM9_ITGAV												1					1	1	1			1	1				1	1	1					1	1		1			12	2.15275e-14
ANXA1_FPR1		1	1				1																1		1	1	1	1	1	1		1		1						12	2.15275e-14
APOE_SCARB1		1	1									1	1																	1		1		1	1	1	1	1	1	12	2.15275e-14
C1QB_LRP1																							1		1	1	1		1		1	1	1	1			1	1	1	12	2.15275e-14
CCL5_CCR1						1	1		1	1	1	1			1			1	1					1	1	1														12	2.15275e-14
HLA-A_LILRB2			1		1		1	1	1				1	1			1						1		1								1					1		12	2.15275e-14
PLTP_ABCA1		1	1	1	1		1					1	1										1		1	1						1		1						12	2.15275e-14
MDK_PTPRZ1																								1	1	1	1	1	1			1	1	1	1	1	1			12	2.15275e-14
C3_ITGAX		1	1																				1		1				1		1	1	1	1			1	1		11	7.74069e-13
C3_ITGB2		1	1																				1		1				1		1	1	1	1			1	1		11	7.74069e-13
C3_LRP1		1	1																				1		1				1		1	1	1	1			1	1		11	7.74069e-13
HLA-B_LILRB2			1		1		1	1	1				1				1						1		1								1					1		11	7.74069e-13
LAMB2_RPSA		1			1		1																1		1	1	1		1			1	1	1						11	7.74069e-13
LRPAP1_SORT1		1		1																							1	1		1	1	1		1			1	1	1	11	7.74069e-13
MIF_TNFRSF10D						1	1		1	1		1			1	1	1	1	1		1																			11	7.74069e-13
SPP1_ITGA5		1			1		1																				1		1	1		1	1	1	1	1				11	7.74069e-13
TNC_ITGA5	1	1	1	1	1		1																						1			1	1	1	1					11	7.74069e-13
COPA_SORT1		1		1																							1	1		1	1	1		1			1	1	1	11	7.74069e-13
C3_C3AR1		1	1																				1		1				1		1	1		1			1	1		10	2.46483e-11
C3_ITGAM		1	1																				1						1		1	1	1	1			1	1		10	2.46483e-11
FN1_ITGAV		1	1		1																		1		1	1			1	1			1	1						10	2.46483e-11
FN1_PLAUR		1	1		1																		1		1	1			1	1			1	1						10	2.46483e-11
HLA-C_LILRB2			1		1		1	1	1				1										1		1								1					1		10	2.46483e-11
HMGB1_THBD			1	1	1	1	1	1	1	1													1										1							10	2.46483e-11
PTDSS1_SCARB1								1	1				1				1	1	1			1										1		1	1					10	2.46483e-11
S100A9_TLR4																							1		1	1			1		1		1	1			1	1	1	10	2.46483e-11
C3_ITGB2:ITGAM		1	1																				1						1		1	1	1	1			1	1		10	2.46483e-11
GRN_SORT1		1		1																							1	1			1	1		1			1	1	1	10	2.46483e-11
ADAM9_ITGB5							1					1							1	1		1	1				1								1		1			9	6.90248e-10
CSF1_CSF1R		1	1	1	1																		1		1				1			1		1						9	6.90248e-10
SERPING1_LRP1		1	1	1	1																		1		1				1			1		1						9	6.90248e-10
VCAN_CD44	1		1		1			1	1														1						1				1	1						9	6.90248e-10
A2M_LRP1			1																				1		1				1	1			1	1			1			8	1.68524e-08
C3_CD46			1																										1		1	1	1	1			1	1		8	1.68524e-08
CD99_PILRA					1		1	1																				1	1	1		1		1						8	1.68524e-08
CYR61_ITGAV		1	1																				1		1	1		1	1					1						8	1.68524e-08
CYR61_ITGB2		1	1																				1		1	1		1	1					1						8	1.68524e-08
DLL3_NOTCH2	1								1		1						1				1															1	1	1		8	1.68524e-08
LRP1B_PLAUR	1	1	1	1																				1												1	1	1		8	1.68524e-08
VIM_CD44	1		1		1			1															1						1				1	1						8	1.68524e-08
ADAM10_AXL					1		1											1			1	1						1						1						7	3.54795e-07
ADAM17_ITGA5					1		1	1																			1		1				1	1						7	3.54795e-07
BMP7_ENG													1					1	1	1																1	1	1		7	3.54795e-07
FN1_ITGA5		1	1		1																								1	1			1	1						7	3.54795e-07
FN1_ITGB1		1	1		1																								1	1			1	1						7	3.54795e-07
JAG1_NOTCH2								1									1						1		1				1					1	1					7	3.54795e-07
LPL_LRP1		1						1				1	1										1		1		1													7	3.54795e-07
LTBP3_ITGB5		1	1				1																1		1	1						1								7	3.54795e-07
PTDSS1_JMJD6													1				1	1	1			1										1		1						7	3.54795e-07
FN1_ITGB1:ITGA5		1	1		1																								1	1			1	1						7	3.54795e-07
FN1_ITGB1:ITGAV		1	1		1																								1	1			1	1						7	3.54795e-07
BGN_TLR2		1																			1		1		1	1							1							6	6.35038e-06
BGN_TLR4		1																			1		1		1	1							1							6	6.35038e-06
CCL2_CCR1		1																							1					1		1		1			1			6	6.35038e-06
COL4A1_ITGAV		1																					1		1	1	1						1							6	6.35038e-06
CTGF_ITGAM		1	1																	1									1	1				1						6	6.35038e-06
CTGF_ITGB2		1	1																	1									1	1				1						6	6.35038e-06
CTGF_LRP1		1	1																	1									1	1				1						6	6.35038e-06
CYR61_ITGAM		1	1																				1					1	1					1						6	6.35038e-06
ENTPD1_ADORA3	1																														1					1	1	1	1	6	6.35038e-06
FN1_CD44			1		1																		1						1				1	1						6	6.35038e-06
GAS6_AXL			1																				1	1	1	1				1										6	6.35038e-06
GAS6_MERTK			1																				1	1	1	1				1										6	6.35038e-06
JAG1_CD46								1									1											1	1					1	1					6	6.35038e-06
MFGE8_ITGAV																	1							1	1				1				1	1						6	6.35038e-06
S100A8_TLR4													1										1		1				1				1	1						6	6.35038e-06
SERPINE1_LRP1		1			1																		1		1				1					1						6	6.35038e-06
TF_TFRC													1										1						1					1			1	1		6	6.35038e-06
TGFB2_TGFBR1	1	1	1																				1	1	1															6	6.35038e-06
VEGFB_ADRB2								1					1														1	1				1					1			6	6.35038e-06
FN1_ITGB5:ITGAV		1	1																				1		1	1				1										6	6.35038e-06
ADAM17_NOTCH1																											1	1	1				1	1						5	9.48433e-05
ANXA1_FPR3							1																1							1		1		1						5	9.48433e-05
BMP2_ENG															1			1	1	1																		1		5	9.48433e-05
BMP7_BMPR2																											1									1	1	1	1	5	9.48433e-05
CTGF_ITGA5		1	1																										1	1				1						5	9.48433e-05
CYR61_ITGB5		1	1																				1		1	1														5	9.48433e-05
DLL3_NOTCH1																															1					1	1	1	1	5	9.48433e-05
GNAI2_CCR5		1		1																			1		1	1														5	9.48433e-05
HBEGF_CD44					1				1														1						1					1						5	9.48433e-05
ICAM1_ITGAX		1																					1		1				1					1						5	9.48433e-05
ICAM1_ITGAX:ITGB2		1																					1		1				1					1						5	9.48433e-05
ICAM1_ITGB2		1																					1		1				1					1						5	9.48433e-05
LGALS9_HAVCR2																							1	1	1	1			1											5	9.48433e-05
NCAM1_ROBO3																				1				1	1	1	1													5	9.48433e-05
PLAU_LRP1				1													1												1				1	1						5	9.48433e-05
PLAU_PLAUR				1													1												1				1	1						5	9.48433e-05
RARRES2_CCRL2	1		1											1										1						1										5	9.48433e-05
RIMS2_ABCA1																		1	1												1							1	1	5	9.48433e-05
SERPINA1_LRP1																							1		1	1			1					1						5	9.48433e-05
SPP1_CD44					1																		1						1				1	1						5	9.48433e-05
VEGFA_NRP2																												1	1			1	1	1						5	9.48433e-05
ADAM15_ITGB1		1			1			1												1																				4	0.00115218
APP_FPR2																							1		1	1							1							4	0.00115218
CCL2_CCR5		1	1																				1		1															4	0.00115218
CYR61_ITGA5		1	1																										1					1						4	0.00115218
EDIL3_ITGAV																															1		1					1	1	4	0.00115218
F13A1_ITGB1			1																										1				1	1						4	0.00115218
F8_LRP1							1	1																	1	1														4	0.00115218
GNAS_VIPR1				1											1			1		1																				4	0.00115218
GPI_AMFR					1																								1				1			1				4	0.00115218
GSTP1_TRAF2																								1	1	1		1												4	0.00115218
HBEGF_CD9					1				1																				1					1						4	0.00115218
ICAM1_ITGAM		1																					1						1					1						4	0.00115218
JAG1_NOTCH1																												1	1					1	1					4	0.00115218
LTA_TNFRSF1B																							1	1	1	1														4	0.00115218
LTBP1_ITGB5		1																					1		1	1														4	0.00115218
LTF_LRP1			1																				1		1								1							4	0.00115218
NID1_ITGAV	1		1	1																						1														4	0.00115218
PENK_OGFR																							1	1	1	1														4	0.00115218
PLAT_LRP1	1			1				1																				1												4	0.00115218
PSEN1_NOTCH1																												1			1							1	1	4	0.00115218
PSEN1_NOTCH2									1		1										1																	1		4	0.00115218
PTMA_VIPR1				1											1			1		1																				4	0.00115218
SEMA4D_PLXNB2			1																												1							1	1	4	0.00115218
TFPI_LRP1					1												1												1					1						4	0.00115218
TGFB2_TGFBR2	1	1	1																						1															4	0.00115218
THBS1_LRP1				1																			1		1								1							4	0.00115218
TNF_TNFRSF1B								1															1	1	1															4	0.00115218
ICAM1_ITGB2:ITGAM		1																					1						1					1						4	0.00115218
VEGFA_NRP1																							1						1				1			1				4	0.00115218
VEGFB_NRP1								1					1																				1			1				4	0.00115218
TGFB2_TGFBR1:TGFBR2	1	1	1																						1															4	0.00115218
LILRB4_LAIR1																							1		1	1			1											4	0.00115218

## Sheet: L-myeloid__R-tumor_autocrine
	Darmanis et al.				Neftel et al.							Tirosh et al., Venteicher et al.											Yuan et al.				Yu et al.
Interaction Pair	BT_S1	BT_S2	BT_S4	BT_S6	MGH101	MGH102	MGH105	MGH113	MGH122	MGH124	MGH125	MGH107	MGH36	MGH42	MGH43	MGH44	MGH45	MGH53	MGH54	MGH56	MGH61	MGH64	PJ017	PJ030	PJ032	PJ035	S1	S11	S12	S13	S14	S2	S3	S4	S5	S6	S7	S8	S9	Sum	pvalue
HLA-B_CANX	1	1	1	1	1	1	1	1	1	1	1	1	1	1	1	1	1	1	1	1	1	1	1	1	1	1	1	1	1	1	1	1	1	1	1	1	1	1	1	39	3.5552e-80
HLA-A_APLP2		1	1	1	1	1	1	1	1	1	1	1	1	1	1	1	1	1	1	1	1	1	1	1	1	1	1	1	1	1	1	1	1	1	1	1	1	1	1	38	1.49687e-76
C3_CD46	1		1		1	1	1	1	1	1	1	1		1		1	1	1	1	1	1	1	1		1		1		1	1	1	1	1	1	1	1	1	1	1	32	9.34902e-59
APOE_LRP1		1	1	1	1		1	1				1			1	1		1	1		1		1	1	1	1	1	1	1		1	1	1	1	1	1	1	1	1	28	1.3847e-48
C1QB_LRP1		1	1	1	1		1	1				1			1	1		1	1		1		1	1	1	1	1	1	1		1	1	1	1	1	1	1	1	1	28	1.3847e-48
C3_LRP1		1	1	1	1		1	1				1			1	1		1	1		1		1	1	1	1	1	1	1		1	1	1	1	1	1	1	1	1	28	1.3847e-48
CALR_LRP1		1	1	1	1		1	1				1			1	1		1	1		1		1	1	1	1	1	1	1		1	1	1	1	1	1	1	1	1	28	1.3847e-48
PSAP_LRP1		1	1	1	1		1	1				1			1	1		1	1		1		1	1	1	1	1	1	1		1	1	1	1	1	1	1	1	1	28	1.3847e-48
A2M_LRP1		1	1	1	1		1	1				1			1	1		1	1		1		1	1	1	1	1	1	1		1	1		1	1	1	1	1	1	27	3.48885e-46
SIRPA_CD47				1	1	1	1	1	1	1	1		1			1	1	1	1		1						1	1	1	1	1	1	1	1	1	1	1	1	1	27	3.48885e-46
GNAI2_EGFR	1	1	1	1	1		1	1			1	1	1	1	1	1		1	1	1	1	1	1	1	1	1	1	1				1			1					26	7.82471e-44
HSP90AA1_EGFR	1	1	1	1	1		1	1			1	1	1	1	1	1		1	1	1	1	1	1	1	1	1	1	1				1			1					26	7.82471e-44
LRPAP1_LRP1		1		1	1		1	1				1			1	1		1	1		1		1		1	1	1	1	1		1	1	1	1	1	1	1	1	1	26	7.82471e-44
HBEGF_CD9	1	1	1		1		1	1	1				1		1		1							1	1	1		1	1	1	1	1	1	1	1	1	1	1		24	2.82452e-39
HBEGF_EGFR	1	1	1	1	1		1	1			1	1	1	1	1	1		1	1	1	1	1		1	1	1		1				1			1					24	2.82452e-39
ICAM1_EGFR	1	1	1	1	1		1	1			1	1	1	1	1	1		1	1	1	1	1	1	1	1			1				1			1					24	2.82452e-39
PLAU_LRP1		1	1	1	1		1	1				1			1	1		1	1		1		1	1	1	1			1			1	1	1	1	1	1	1		24	2.82452e-39
SERPINA1_LRP1		1	1	1	1		1	1							1	1					1		1		1	1	1	1	1		1	1	1	1	1	1	1	1	1	24	2.82452e-39
HLA-F_B2M	1	1	1	1		1	1	1	1	1	1		1	1	1	1	1					1	1		1			1	1	1			1	1		1				24	2.82452e-39
HBEGF_CD82		1	1	1	1		1	1			1	1			1	1	1	1	1	1	1	1		1		1					1					1	1	1		22	6.68624e-35
OSM_IL6ST		1	1	1	1		1											1	1				1		1		1	1	1		1	1	1	1	1	1	1	1	1	21	8.82682e-33
ADAM17_NOTCH1		1	1	1							1	1	1				1	1	1	1		1				1		1			1	1	1			1	1	1		19	1.13844e-28
ADAM9_ITGAV		1	1	1	1		1	1															1		1	1		1	1		1	1	1	1		1	1	1	1	19	1.13844e-28
CALR_ITGAV		1	1	1	1		1	1															1		1	1		1	1		1	1	1	1		1	1	1	1	19	1.13844e-28
LPL_LRP1		1		1	1		1	1				1			1	1		1	1		1			1	1	1	1					1			1		1		1	19	1.13844e-28
SPP1_ITGAV		1	1	1	1		1	1															1		1	1		1	1		1	1	1	1		1	1	1	1	19	1.13844e-28
TGFB1_ITGB8	1	1	1	1							1	1			1								1		1	1	1			1	1	1			1		1	1	1	18	1.11282e-26
TIMP1_CD63	1				1		1	1	1	1				1			1						1		1		1		1			1	1	1	1	1	1			18	1.11282e-26
COPA_SORT1		1	1	1								1													1		1	1	1	1	1	1	1	1	1	1	1	1	1	18	1.11282e-26
GRN_SORT1		1	1	1								1													1		1	1	1	1	1	1	1	1	1	1	1	1	1	18	1.11282e-26
LRPAP1_SORT1		1		1								1													1		1	1	1	1	1	1	1	1	1	1	1	1	1	17	9.83787e-25
PDGFB_LRP1		1	1	1			1					1			1	1		1	1		1			1			1				1	1					1	1	1	17	9.83787e-25
HLA-E_KLRC2						1				1	1	1		1	1	1		1	1	1		1									1		1			1		1	1	16	7.85788e-23
PSAP_GPR37L1					1		1	1							1	1		1	1			1		1			1	1			1				1			1	1	15	5.66192e-21
APOE_SORL1		1										1	1														1	1	1	1	1	1		1	1		1	1	1	14	3.67236e-19
LRPAP1_SORL1		1										1	1														1	1	1	1	1	1		1	1		1	1	1	14	3.67236e-19
PDGFB_PDGFRA	1										1				1	1	1	1	1	1	1	1									1						1	1	1	14	3.67236e-19
SERPINE1_LRP1		1		1	1										1	1		1	1		1			1	1		1							1					1	13	2.1381e-17
TGFB1_EGFR	1	1	1	1							1	1			1								1		1	1	1					1			1					13	2.1381e-17
PTN_PTPRZ1																											1	1	1		1	1	1	1	1	1	1	1	1	12	1.11341e-15
ANXA1_EGFR	1		1		1		1	1			1			1									1		1	1									1					11	5.16274e-14
GNAI2_F2R		1			1	1					1			1			1	1	1								1		1					1						11	5.16274e-14
JAM2_JAM3							1	1			1				1		1					1					1				1					1	1	1		11	5.16274e-14
PLTP_ABCA1			1	1	1	1				1		1	1										1		1				1					1						11	5.16274e-14
PTN_PTPRS																											1	1	1		1		1	1	1	1	1	1	1	11	5.16274e-14
TGFB1_ITGAV		1	1	1																			1		1	1					1	1					1	1	1	11	5.16274e-14
ADAM17_ITGB1					1									1							1	1							1	1	1	1	1	1						10	2.11966e-12
ADAM9_ITGB1					1									1							1	1							1	1	1	1	1	1						10	2.11966e-12
CD14_ITGB1					1									1							1	1							1	1	1	1	1	1						10	2.11966e-12
IL1B_IL1RAP				1	1																				1	1		1	1			1	1	1		1				10	2.11966e-12
PTDSS1_JMJD6						1		1	1	1	1			1	1	1	1				1																			10	2.11966e-12
SPP1_CD44		1	1		1																		1		1				1	1		1	1	1						10	2.11966e-12
SPP1_ITGB1					1									1							1	1							1	1	1	1	1	1						10	2.11966e-12
APOE_SCARB1		1	1										1					1	1												1			1	1				1	9	7.65224e-11
ARF1_INSR					1											1		1	1				1	1					1					1					1	9	7.65224e-11
GRN_TNFRSF1A		1			1																		1		1		1	1	1				1	1						9	7.65224e-11
HBEGF_CD44		1	1		1																				1				1	1		1	1	1						9	7.65224e-11
IL16_KCNJ10												1	1		1			1	1	1											1							1	1	9	7.65224e-11
LGALS9_CD44		1	1		1																		1		1				1	1		1		1						9	7.65224e-11
MFNG_NOTCH1											1	1	1		1		1	1	1	1		1																		9	7.65224e-11
PDGFC_PDGFRA															1	1		1	1	1	1	1											1					1		9	7.65224e-11
HFE_B2M						1			1			1		1		1		1	1	1	1																			9	7.65224e-11
AREG_EGFR	1				1		1	1						1	1	1							1																	8	2.40795e-09
C1QA_CSPG4	1							1								1	1	1	1		1															1				8	2.40795e-09
GNAI2_IGF1R				1														1	1			1					1		1					1			1			8	2.40795e-09
PTN_SDC3																											1	1	1			1		1	1	1	1			8	2.40795e-09
SYTL3_NRXN1	1			1						1							1							1			1										1		1	8	2.40795e-09
TNF_TNFRSF21													1		1	1			1											1	1						1		1	8	2.40795e-09
VIM_CD44			1		1																		1		1				1			1	1	1						8	2.40795e-09
WNT5A_FZD3	1					1				1													1	1	1		1										1			8	2.40795e-09
CXCL12_ITGB1														1							1	1								1	1	1		1						7	6.53171e-08
GPI_AMFR					1							1	1										1		1				1					1						7	6.53171e-08
SEMA4D_PLXNB1												1			1	1				1		1									1								1	7	6.53171e-08
ADAM9_ITGA6			1																								1		1			1		1	1					6	1.50561e-06
C3_ITGAX																							1	1	1	1			1					1						6	1.50561e-06
C3_ITGB2																							1		1	1			1					1			1			6	1.50561e-06
EFNB2_EPHB1												1	1		1	1		1	1																					6	1.50561e-06
FN1_ITGAV					1			1															1						1				1	1						6	1.50561e-06
FN1_ITGB8					1			1															1						1				1	1						6	1.50561e-06
JAG1_CD46												1				1		1	1	1	1																			6	1.50561e-06
PTN_PLXNB2																													1			1	1	1	1		1			6	1.50561e-06
TIMP2_ITGB1																													1	1	1	1	1	1						6	1.50561e-06
IGF1_IGF1R																		1	1			1					1							1			1			6	1.50561e-06
FN1_CD44					1																		1						1				1	1						5	2.89387e-05
GNAI2_CHRM1																		1	1												1							1	1	5	2.89387e-05
GNAI2_CNR1				1																			1		1	1									1					5	2.89387e-05
GNAI2_FPR1																							1	1	1	1			1											5	2.89387e-05
ICAM1_ITGAX																							1	1	1				1					1						5	2.89387e-05
ICAM1_ITGB2																							1		1				1					1			1			5	2.89387e-05
JAG1_NOTCH1												1	1					1	1	1																				5	2.89387e-05
LIN7C_ABCA1						1				1																			1	1			1							5	2.89387e-05
LIPC_LRP1												1						1	1					1		1														5	2.89387e-05
MFNG_NOTCH2							1					1			1	1						1																		5	2.89387e-05
NAMPT_INSR					1											1							1						1					1						5	2.89387e-05
OSM_OSMR		1			1																		1		1									1						5	2.89387e-05
PLAU_PLAUR																							1		1	1			1					1						5	2.89387e-05
PSAP_GPR37		1																					1	1	1									1						5	2.89387e-05
PTN_CDH10																															1					1	1	1	1	5	2.89387e-05
RTN4_TNFRSF19	1																									1	1	1				1								5	2.89387e-05
SPP1_S1PR1		1	1																				1	1	1															5	2.89387e-05
THBS1_CD47							1	1	1	1																							1							5	2.89387e-05
THBS1_LRP1			1				1	1															1										1							5	2.89387e-05
VEGFA_GPC1																							1		1				1				1	1						5	2.89387e-05
OSM_OSMR:IL6ST		1			1																		1		1									1						5	2.89387e-05
ADM_CALCRL												1			1		1																1							4	0.000451927
ANXA1_FPR1																							1		1	1			1											4	0.000451927
C3_C3AR1																							1		1	1			1											4	0.000451927
FGL1_EGFR																		1	1	1	1																			4	0.000451927
FN1_ITGB1					1																								1				1	1						4	0.000451927
GNAI2_ADORA1																							1	1	1	1														4	0.000451927
HLA-B_KLRD1																							1	1	1	1														4	0.000451927
HLA-E_KLRD1																							1	1	1	1														4	0.000451927
ICAM1_ITGAX:ITGB2																							1		1				1					1						4	0.000451927
IL16_KCND2				1													1										1									1				4	0.000451927
IL18_IL1RAPL1																		1	1		1										1									4	0.000451927
IL6_IL6ST																								1	1			1					1							4	0.000451927
LGALS9_HAVCR2																							1		1	1			1											4	0.000451927
LILRB4_LAIR1																							1		1	1			1											4	0.000451927
OSM_LIFR			1																				1		1		1													4	0.000451927
PTDSS1_SCARB1		1											1					1	1																					4	0.000451927
RTN4_LINGO1																			1												1					1		1		4	0.000451927
SERPING1_LRP1				1			1	1																				1												4	0.000451927
TGFB1_TGFBR1				1																											1						1	1		4	0.000451927
TNF_TNFRSF1A		1			1																							1						1						4	0.000451927
VEGFB_NRP1																							1		1				1					1						4	0.000451927
VEGFA_NRP1																							1		1				1					1						4	0.000451927
OSM_LIFR:IL6ST			1																				1		1		1													4	0.000451927
FN1_ITGB1:ITGAV					1																								1				1	1						4	0.000451927
