# Supplementary material for: A map of tumor–host interactions in glioma at single-cell resolution
Source: Gigascience. 2020 Oct 14;9(10):giaa109. doi: 10.1093/gigascience/giaa109 (PMC7645027; doi:10.1093/gigascience/giaa109)
Supplement: giaa109_Supplemental_Figures_and_Tables [file giaa109_supplemental_figures_and_tables.zip › Table S5_R1.xlsx]

## Sheet: GO_TumorL-R
ID	Description	pvalue	p.adjust	qvalue	geneID	Count
GO:0043062	extracellular structure organization	8.35688e-32	3.51323e-28	1.85699e-28	APP/JAM3/BGN/BMP7/CTGF/CYR61/TGFB2/TNC/VCAN/CD44/NOTCH1/CD47/ITGB8/ITGB1/SPP1/GAS6/TNF/LRP1/ICAM1/A2M/ADAM10/ADAM15/APOE/ARF1/COL4A1/FN1/LAMB2/LPL/NID1/PLTP/SERPINE1/THBS1/TIMP1/TIMP2/ITGAV/ITGAX/ITGA6/SCARB1/ITGB2/ABCA1/TGFBR1	41
GO:0030335	positive regulation of cell migration	4.34489e-27	9.13295e-24	4.8274e-24	CCL5/EGFR/APP/ANXA1/THY1/IGF1R/BMP2/BMP7/CYR61/RARRES2/TGFB2/NOTCH1/PDGFRA/F2R/HBEGF/CSF1/NRP1/GAS6/SEMA4D/LGALS9/TNF/ICAM1/ADAM10/ADAM17/ADAM9/CALR/FN1/HMGB1/PLAU/SERPINE1/THBS1/ITGAV/VEGFA/VEGFB/C3AR1/ITGA6/SCARB1/INSR/S1PR1/TGFBR1	40
GO:0050900	leukocyte migration	1.56178e-26	2.18857e-23	1.15681e-23	CCL5/APP/MIF/ANXA1/THY1/JAM3/RARRES2/TGFB2/CD44/CD47/ITGB1/CSF1/GAS6/LGALS9/TNF/ICAM1/ADAM10/ADAM17/CALR/CCL2/FN1/HMGB1/RPS19/S100A8/S100A9/SERPINE1/THBS1/ITGAV/VEGFA/VEGFB/FPR1/C3AR1/ITGAX/ITGA6/ITGB2/ADORA1/SDC3/S1PR1/GPC1	39
GO:0030198	extracellular matrix organization	9.63128e-26	1.01225e-22	5.35043e-23	APP/JAM3/BGN/CTGF/CYR61/TGFB2/TNC/VCAN/CD44/NOTCH1/CD47/ITGB8/ITGB1/SPP1/GAS6/TNF/LRP1/ICAM1/A2M/ADAM10/ADAM15/COL4A1/FN1/LAMB2/NID1/SERPINE1/THBS1/TIMP1/TIMP2/ITGAV/ITGAX/ITGA6/ITGB2/TGFBR1	34
GO:0060326	cell chemotaxis	3.22531e-25	2.71184e-22	1.4334e-22	CCL5/MIF/ANXA1/JAM3/RARRES2/TGFB2/NOTCH1/PDGFRA/EPHB1/HBEGF/CSF1/NRP1/GAS6/LGALS9/ADAM10/ADAM17/CALR/CCL2/GSTP1/HMGB1/RPS19/S100A8/S100A9/SERPINE1/THBS1/VEGFA/VEGFB/FPR1/C3AR1/ITGB2/S1PR1	31
GO:0032103	positive regulation of response to external stimulus	1.85828e-24	1.30203e-21	6.88214e-22	CCL5/EGFR/MIF/RARRES2/CD47/CSF1/NRP1/GAS6/OSMR/LGALS9/TNF/LTA/C3/ADAM10/ADAM17/CALR/HMGB1/LPL/RPS19/S100A8/S100A9/SERPINE1/THBS1/IL6ST/VEGFA/TNFRSF1A/HAVCR2/VEGFB/C3AR1/CNR1/S1PR1	31
GO:0042063	gliogenesis	5.4558e-21	3.2766e-18	1.73191e-18	EGFR/APP/PTN/ANXA1/BMP2/PENK/SERPINE2/TGFB2/NOTCH1/CSPG4/CD9/KCNJ10/TNFRSF21/CSF1/LTA/LRP1/PTPRZ1/CCL2/GSTP1/LAMB2/PSEN1/S100A8/S100A9/VIM/IL6ST/GPR37L1/GPC1	27
GO:0002576	platelet degranulation	1.01867e-20	5.35311e-18	2.82949e-18	APP/LGALS3BP/RARRES2/TGFB2/CD9/GAS6/A2M/F13A1/F8/FN1/PSAP/SERPINA1/SERPINE1/SERPING1/TF/THBS1/TIMP1/VEGFA/VEGFB/APLP2/CD63	21
GO:0002685	regulation of leukocyte migration	2.81435e-20	1.31461e-17	6.94864e-18	CCL5/APP/MIF/ANXA1/THY1/JAM3/RARRES2/CSF1/GAS6/LGALS9/TNF/ICAM1/ADAM10/ADAM17/CALR/CCL2/HMGB1/SERPINE1/THBS1/VEGFA/VEGFB/C3AR1/ADORA1	23
GO:0030595	leukocyte chemotaxis	3.98263e-20	1.6743e-17	8.84982e-18	CCL5/MIF/ANXA1/JAM3/RARRES2/TGFB2/CSF1/GAS6/LGALS9/ADAM10/ADAM17/CALR/CCL2/HMGB1/RPS19/S100A8/S100A9/SERPINE1/THBS1/VEGFA/VEGFB/C3AR1/ITGB2/S1PR1	24
GO:0050920	regulation of chemotaxis	6.72154e-19	2.56885e-16	1.35782e-16	CCL5/MIF/JAM3/RARRES2/NOTCH1/PDGFRA/CSF1/NRP1/GAS6/SEMA4D/LGALS9/ADAM10/ADAM17/CALR/CCL2/GSTP1/HMGB1/SERPINE1/THBS1/VEGFA/VEGFB/C3AR1/S1PR1	23
GO:0031589	cell-substrate adhesion	1.14759e-18	4.02038e-16	2.12505e-16	PTN/THY1/JAM3/CTGF/CYR61/CD44/NOTCH1/EPHB1/ITGB1/CSF1/NRP1/JAG1/GAS6/ADAM15/ADAM9/CALR/EDIL3/FN1/NID1/PLAU/SERPINE1/THBS1/ITGAV/VEGFA/ITGA6/ITGB2/CD63	27
GO:0032102	negative regulation of response to external stimulus	6.66625e-18	2.15576e-15	1.13947e-15	MIF/SERPINE2/NOTCH1/PDGFRA/CD9/NRXN1/SPP1/NRP1/SEMA4D/APOE/CCL2/GSTP1/LTF/PLAT/PLAU/RPS19/SERPINE1/SERPING1/TFPI/THBS1/TNFRSF1A/HAVCR2/PTPRS/CALCRL/ADORA1/PLAUR	26
GO:0045785	positive regulation of cell adhesion	2.18546e-17	6.56262e-15	3.4688e-15	CCL5/PTN/ANXA1/THY1/BMP7/CYR61/TGFB2/CD44/CD47/CSF1/NRP1/LILRB4/LGALS9/TNF/ICAM1/ADAM9/CALR/CCL2/EDIL3/FN1/HMGB1/NID1/ITGAV/IL6ST/VEGFA/HAVCR2/CD46/ITGA6	28
GO:0070371	ERK1 and ERK2 cascade	2.68526e-17	7.5259e-15	3.97796e-15	CCL5/EGFR/APP/MIF/IGF1R/BMP2/CTGF/CYR61/CD44/NOTCH1/PDGFRA/EPHB1/F2R/NOTCH2/NRP1/GAS6/LGALS9/TNF/ICAM1/CCL2/FN1/GSTP1/HMGB1/ITGAV/HAVCR2/INSR	26
GO:0002687	positive regulation of leukocyte migration	5.58769e-17	1.46817e-14	7.76027e-15	CCL5/APP/THY1/RARRES2/CSF1/GAS6/LGALS9/TNF/ICAM1/ADAM10/ADAM17/CALR/HMGB1/SERPINE1/THBS1/VEGFA/VEGFB/C3AR1	18
GO:0070372	regulation of ERK1 and ERK2 cascade	8.34168e-17	2.06285e-14	1.09036e-14	CCL5/EGFR/APP/MIF/IGF1R/BMP2/CTGF/CYR61/CD44/NOTCH1/PDGFRA/EPHB1/F2R/NOTCH2/NRP1/GAS6/LGALS9/TNF/ICAM1/CCL2/FN1/GSTP1/HMGB1/HAVCR2/INSR	25
GO:0002688	regulation of leukocyte chemotaxis	1.93079e-16	4.50946e-14	2.38356e-14	CCL5/MIF/JAM3/RARRES2/CSF1/GAS6/LGALS9/ADAM10/ADAM17/CALR/CCL2/HMGB1/SERPINE1/THBS1/VEGFA/VEGFB/C3AR1	17
GO:0070374	positive regulation of ERK1 and ERK2 cascade	3.95911e-16	8.76006e-14	4.6303e-14	CCL5/EGFR/APP/MIF/IGF1R/BMP2/CTGF/CD44/NOTCH1/PDGFRA/EPHB1/F2R/NOTCH2/NRP1/GAS6/LGALS9/TNF/ICAM1/CCL2/HMGB1/HAVCR2/INSR	22
GO:0052547	regulation of peptidase activity	4.59322e-16	9.65495e-14	5.10331e-14	APP/CTGF/CYR61/SERPINE2/CD44/F2R/GAS6/LGALS9/TNF/C3/A2M/FN1/GPI/HMGB1/LTF/S100A8/S100A9/SERPINA1/SERPINE1/SERPING1/TFPI/THBS1/TIMP1/TIMP2/VEGFA/SORL1/APLP2/PLAUR	28
GO:0052548	regulation of endopeptidase activity	8.38643e-16	1.67888e-13	8.87406e-14	APP/CTGF/CYR61/SERPINE2/CD44/F2R/GAS6/LGALS9/TNF/C3/A2M/GPI/HMGB1/LTF/S100A8/S100A9/SERPINA1/SERPINE1/SERPING1/TFPI/THBS1/TIMP1/TIMP2/VEGFA/SORL1/APLP2/PLAUR	27
GO:0007160	cell-matrix adhesion	4.46415e-15	8.53059e-13	4.50901e-13	THY1/JAM3/CTGF/CD44/ITGB1/CSF1/NRP1/JAG1/ADAM15/ADAM9/FN1/NID1/PLAU/SERPINE1/THBS1/ITGAV/VEGFA/ITGA6/ITGB2/CD63	20
GO:0051962	positive regulation of nervous system development	7.76185e-15	1.41873e-12	7.49898e-13	APP/PTN/BMP2/BMP7/RIMS2/SERPINE2/NOTCH1/PLXNB1/FZD3/EPHB1/IL1RAPL1/NRXN1/CSF1/NRP1/SEMA4D/LTA/APOE/ARF1/FN1/PSEN1/S100A9/TIMP2/IL6ST/VEGFA/PLXNB2/GPR37L1/CNR1/IL1RAP	28
GO:0002237	response to molecule of bacterial origin	9.36938e-15	1.5869e-12	8.38785e-13	CCL5/MIF/PENK/NOTCH1/F2R/TNFRSF21/LGALS9/TNF/LTA/ICAM1/ADAM17/ADAM9/B2M/CCL2/GSTP1/LTF/S100A8/SERPINE1/TFPI/TNFRSF1A/HAVCR2/SCARB1/CNR1/ABCA1	24
GO:0051961	negative regulation of nervous system development	9.43683e-15	1.5869e-12	8.38785e-13	APP/PTN/DLL3/THY1/BMP7/OMG/NOTCH1/TNFRSF21/SPP1/NRP1/JAG1/SEMA4D/LRP1/APOE/B2M/CALR/PSEN1/VIM/PTPRS/GPR37L1/SORL1/LINGO1	22
GO:0007229	integrin-mediated signaling pathway	1.05314e-14	1.70284e-12	9.00068e-13	THY1/CTGF/CD47/ITGB8/ITGB1/NRP1/ADAM10/ADAM15/ADAM9/TIMP1/ITGAV/ITGAX/ITGA6/ITGB2/CD63	15
GO:0010001	glial cell differentiation	1.94663e-14	3.03098e-12	1.60208e-12	EGFR/APP/BMP2/SERPINE2/NOTCH1/CD9/KCNJ10/TNFRSF21/LRP1/PTPRZ1/GSTP1/LAMB2/PSEN1/S100A8/S100A9/VIM/IL6ST/GPR37L1/GPC1	19
GO:0050768	negative regulation of neurogenesis	2.46824e-14	3.70588e-12	1.95881e-12	APP/PTN/DLL3/THY1/BMP7/OMG/NOTCH1/SPP1/NRP1/JAG1/SEMA4D/LRP1/APOE/B2M/CALR/PSEN1/VIM/PTPRS/GPR37L1/SORL1/LINGO1	21
GO:0032496	response to lipopolysaccharide	2.80262e-14	3.98374e-12	2.10568e-12	CCL5/MIF/PENK/NOTCH1/F2R/TNFRSF21/LGALS9/TNF/LTA/ICAM1/ADAM17/ADAM9/CCL2/GSTP1/LTF/S100A8/SERPINE1/TFPI/TNFRSF1A/HAVCR2/SCARB1/CNR1/ABCA1	23
GO:0050818	regulation of coagulation	2.84282e-14	3.98374e-12	2.10568e-12	SERPINE2/PDGFRA/F2R/CD9/APOE/PLAT/PLAU/PSEN1/S100A9/SERPINE1/SERPING1/TFPI/THBS1/PLAUR	14
GO:0097529	myeloid leukocyte migration	3.8928e-14	5.27914e-12	2.79039e-12	CCL5/MIF/ANXA1/JAM3/RARRES2/TGFB2/CSF1/CCL2/HMGB1/RPS19/S100A8/S100A9/SERPINE1/THBS1/VEGFA/VEGFB/C3AR1/ITGB2	18
GO:0048708	astrocyte differentiation	4.6007e-14	6.01328e-12	3.17843e-12	EGFR/APP/BMP2/SERPINE2/NOTCH1/LRP1/LAMB2/PSEN1/S100A8/S100A9/VIM/IL6ST/GPR37L1	13
GO:0002690	positive regulation of leukocyte chemotaxis	4.73245e-14	6.01328e-12	3.17843e-12	CCL5/RARRES2/CSF1/GAS6/LGALS9/ADAM10/ADAM17/CALR/HMGB1/SERPINE1/THBS1/VEGFA/VEGFB/C3AR1	14
GO:0010721	negative regulation of cell development	4.86326e-14	6.01328e-12	3.17843e-12	APP/PTN/DLL3/THY1/BMP7/OMG/NOTCH1/SPP1/NRP1/JAG1/SEMA4D/LRP1/APOE/B2M/CALR/LTF/PSEN1/VIM/PTPRS/GPR37L1/SORL1/LINGO1	22
GO:0060627	regulation of vesicle-mediated transport	5.15025e-14	6.07307e-12	3.21004e-12	ANXA1/RIMS2/NOTCH1/CD47/IL1RAPL1/NRP1/GAS6/LGALS9/TNF/LRP1/C3/APOE/ARF1/B2M/CALR/CCL2/HMGB1/LRPAP1/MFGE8/SERPINE1/TF/ITGAV/VEGFA/SCARB1/SORL1/ITGB2/CD63	27
GO:0050727	regulation of inflammatory response	5.33512e-14	6.07307e-12	3.21004e-12	CCL5/EGFR/ANXA1/CD47/OSMR/TNF/LTA/C3/A2M/APOE/C1QB/GSTP1/LPL/RPS19/S100A8/S100A9/SERPINE1/SERPING1/IL6ST/TNFRSF1A/CD46/C3AR1/CALCRL/ADORA1/CNR1	25
GO:0050921	positive regulation of chemotaxis	5.34499e-14	6.07307e-12	3.21004e-12	CCL5/RARRES2/CSF1/NRP1/GAS6/LGALS9/ADAM10/ADAM17/CALR/HMGB1/SERPINE1/THBS1/VEGFA/VEGFB/C3AR1/S1PR1	16
GO:0045807	positive regulation of endocytosis	6.0414e-14	6.68369e-12	3.5328e-12	CD47/GAS6/TNF/LRP1/C3/APOE/ARF1/B2M/CALR/CCL2/MFGE8/SERPINE1/TF/ITGAV/VEGFA/CD63	16
GO:0061564	axon development	7.24211e-14	7.80662e-12	4.12634e-12	APP/THY1/JAM3/BMP7/OMG/TNC/NOTCH1/PLXNB1/FZD3/EPHB1/NRXN1/ITGB1/SPP1/NRP1/SEMA4D/PTPRZ1/APOE/FN1/LAMB2/NCAM1/PSEN1/VEGFA/PLXNB2/PTPRS/CNR1/LINGO1/GPC1	27
GO:0042119	neutrophil activation	7.59994e-14	7.98754e-12	4.22197e-12	CCL5/MIF/CD44/CD47/GRN/C3/ADAM10/B2M/GPI/GSTP1/HMGB1/LTF/PLAU/PSAP/PSEN1/S100A8/S100A9/SERPINA1/TIMP2/ITGAV/LAIR1/FPR1/C3AR1/ITGAX/ITGB2/PLAUR/CD63	27
GO:0002446	neutrophil mediated immunity	8.36665e-14	8.57887e-12	4.53453e-12	MIF/CD44/CD47/GRN/C3/ADAM10/ADAM17/B2M/GPI/GSTP1/HMGB1/LTF/PLAU/PSAP/PSEN1/S100A8/S100A9/SERPINA1/TIMP2/ITGAV/LAIR1/FPR1/C3AR1/ITGAX/ITGB2/PLAUR/CD63	27
GO:1903034	regulation of response to wounding	1.1045e-13	1.10555e-11	5.8436e-12	ANXA1/SERPINE2/PDGFRA/F2R/CD9/HBEGF/SPP1/APOE/PLAT/PLAU/S100A9/SERPINE1/SERPING1/TFPI/THBS1/PTPRS/PLAUR	17
GO:0050769	positive regulation of neurogenesis	1.47879e-13	1.44577e-11	7.64191e-12	APP/PTN/BMP2/BMP7/RIMS2/SERPINE2/NOTCH1/PLXNB1/FZD3/IL1RAPL1/CSF1/NRP1/SEMA4D/LTA/APOE/ARF1/FN1/PSEN1/S100A9/TIMP2/IL6ST/VEGFA/PLXNB2/CNR1/IL1RAP	25
GO:0030193	regulation of blood coagulation	2.4461e-13	2.28521e-11	1.20789e-11	SERPINE2/PDGFRA/F2R/CD9/APOE/PLAT/PLAU/S100A9/SERPINE1/SERPING1/TFPI/THBS1/PLAUR	13
GO:1900046	regulation of hemostasis	2.4461e-13	2.28521e-11	1.20789e-11	SERPINE2/PDGFRA/F2R/CD9/APOE/PLAT/PLAU/S100A9/SERPINE1/SERPING1/TFPI/THBS1/PLAUR	13
GO:0043312	neutrophil degranulation	3.00642e-13	2.7003e-11	1.4273e-11	MIF/CD44/CD47/GRN/C3/ADAM10/B2M/GPI/GSTP1/HMGB1/LTF/PLAU/PSAP/PSEN1/S100A8/S100A9/SERPINA1/TIMP2/ITGAV/LAIR1/FPR1/C3AR1/ITGAX/ITGB2/PLAUR/CD63	26
GO:0030100	regulation of endocytosis	3.01889e-13	2.7003e-11	1.4273e-11	CD47/GAS6/TNF/LRP1/C3/APOE/ARF1/B2M/CALR/CCL2/HMGB1/LRPAP1/MFGE8/SERPINE1/TF/ITGAV/VEGFA/SCARB1/CD63	19
GO:0002283	neutrophil activation involved in immune response	3.46494e-13	3.03471e-11	1.60405e-11	MIF/CD44/CD47/GRN/C3/ADAM10/B2M/GPI/GSTP1/HMGB1/LTF/PLAU/PSAP/PSEN1/S100A8/S100A9/SERPINA1/TIMP2/ITGAV/LAIR1/FPR1/C3AR1/ITGAX/ITGB2/PLAUR/CD63	26
GO:0045665	negative regulation of neuron differentiation	4.22086e-13	3.62133e-11	1.91412e-11	APP/THY1/BMP7/OMG/NOTCH1/SPP1/NRP1/JAG1/SEMA4D/LRP1/APOE/B2M/CALR/PSEN1/VIM/PTPRS/GPR37L1/LINGO1	18
GO:0051346	negative regulation of hydrolase activity	5.49134e-13	4.61293e-11	2.43825e-11	APP/PTN/ANXA1/SERPINE2/TGFB2/CD44/GAS6/SEMA4D/SORT1/TNF/C3/A2M/GPI/LTF/SERPINA1/SERPINE1/SERPING1/TFPI/THBS1/TIMP1/TIMP2/VEGFA/SORL1/APLP2/PLAUR	25
GO:0050730	regulation of peptidyl-tyrosine phosphorylation	5.59609e-13	4.61293e-11	2.43825e-11	CCL5/EGFR/APP/MIF/THY1/CD44/CSPG4/HBEGF/NRP1/GAS6/SEMA4D/ICAM1/ADAM17/PSEN1/IL6ST/VEGFA/TNFRSF1A/ITGB2/ADORA1	19
GO:0018108	peptidyl-tyrosine phosphorylation	6.27386e-13	5.07218e-11	2.681e-11	CCL5/EGFR/APP/MIF/THY1/IGF1R/CD44/PDGFRA/EPHB1/CSPG4/HBEGF/NRP1/GAS6/SEMA4D/ICAM1/ADAM17/PSEN1/IL6ST/VEGFA/TNFRSF1A/INSR/ITGB2/ADORA1	23
GO:0018212	peptidyl-tyrosine modification	7.39112e-13	5.86269e-11	3.09884e-11	CCL5/EGFR/APP/MIF/THY1/IGF1R/CD44/PDGFRA/EPHB1/CSPG4/HBEGF/NRP1/GAS6/SEMA4D/ICAM1/ADAM17/PSEN1/IL6ST/VEGFA/TNFRSF1A/INSR/ITGB2/ADORA1	23
GO:1903035	negative regulation of response to wounding	7.75901e-13	6.04054e-11	3.19284e-11	SERPINE2/PDGFRA/CD9/SPP1/APOE/PLAT/PLAU/SERPINE1/SERPING1/TFPI/THBS1/PTPRS/PLAUR	13
GO:0030195	negative regulation of blood coagulation	8.9468e-13	6.71649e-11	3.55013e-11	SERPINE2/PDGFRA/CD9/APOE/PLAT/PLAU/SERPINE1/SERPING1/TFPI/THBS1/PLAUR	11
GO:1900047	negative regulation of hemostasis	8.9468e-13	6.71649e-11	3.55013e-11	SERPINE2/PDGFRA/CD9/APOE/PLAT/PLAU/SERPINE1/SERPING1/TFPI/THBS1/PLAUR	11
GO:0061041	regulation of wound healing	1.3938e-12	1.02799e-10	5.43363e-11	ANXA1/SERPINE2/PDGFRA/F2R/CD9/HBEGF/APOE/PLAT/PLAU/S100A9/SERPINE1/SERPING1/TFPI/THBS1/PLAUR	15
GO:0010951	negative regulation of endopeptidase activity	1.55899e-12	1.13e-10	5.97282e-11	APP/SERPINE2/CD44/GAS6/C3/A2M/GPI/LTF/SERPINA1/SERPINE1/SERPING1/TFPI/THBS1/TIMP1/TIMP2/VEGFA/SORL1/APLP2/PLAUR	19
GO:0010810	regulation of cell-substrate adhesion	1.84039e-12	1.31136e-10	6.93143e-11	PTN/THY1/CYR61/NOTCH1/CSF1/NRP1/JAG1/ADAM15/CALR/EDIL3/FN1/NID1/PLAU/SERPINE1/THBS1/VEGFA/ITGA6	17
GO:0050819	negative regulation of coagulation	2.6899e-12	1.88473e-10	9.96208e-11	SERPINE2/PDGFRA/CD9/APOE/PLAT/PLAU/SERPINE1/SERPING1/TFPI/THBS1/PLAUR	11
GO:0010975	regulation of neuron projection development	3.01197e-12	2.07579e-10	1.0972e-10	PTN/THY1/BMP7/OMG/RIMS2/PLXNB1/IL1RAPL1/SPP1/NRP1/SEMA4D/LRP1/APOE/ARF1/B2M/FN1/PSEN1/S100A9/VIM/VEGFA/PLXNB2/PTPRS/CNR1/IL1RAP/LINGO1	24
GO:0001503	ossification	3.29237e-12	2.23244e-10	1.18e-10	EGFR/PTN/BMP2/BMP7/CTGF/CYR61/PENK/TGFB2/TNC/VCAN/NOTCH1/PLXNB1/SPP1/CSF1/JAG1/SEMA4D/SORT1/TNF/GNAS/LTF/IL6ST/S1PR1	22
GO:0007159	leukocyte cell-cell adhesion	3.70834e-12	2.47458e-10	1.30799e-10	CCL5/ANXA1/THY1/BMP7/CD44/CD47/TNFRSF21/ITGB1/SEMA4D/LILRB4/LGALS9/TNF/ICAM1/CCL2/HMGB1/S100A8/S100A9/IL6ST/HAVCR2/CD46/ITGB2	21
GO:0010466	negative regulation of peptidase activity	3.81177e-12	2.50386e-10	1.32346e-10	APP/SERPINE2/CD44/GAS6/C3/A2M/GPI/LTF/SERPINA1/SERPINE1/SERPING1/TFPI/THBS1/TIMP1/TIMP2/VEGFA/SORL1/APLP2/PLAUR	19
GO:0007409	axonogenesis	3.9873e-12	2.54657e-10	1.34604e-10	APP/THY1/BMP7/OMG/NOTCH1/PLXNB1/FZD3/EPHB1/NRXN1/ITGB1/SPP1/NRP1/SEMA4D/PTPRZ1/APOE/FN1/LAMB2/NCAM1/PSEN1/VEGFA/PLXNB2/PTPRS/LINGO1/GPC1	24
GO:0050878	regulation of body fluid levels	3.99795e-12	2.54657e-10	1.34604e-10	SERPINE2/PDGFRA/F2R/CD9/GAS6/ENTPD1/A2M/APOE/F13A1/F8/GNAS/GPI/PLAT/PLAU/S100A9/SERPINA1/SERPINE1/SERPING1/TFPI/THBS1/VEGFA/COPA/ADORA1/CHRM1/PLAUR	25
GO:0043277	apoptotic cell clearance	4.44746e-12	2.79062e-10	1.47503e-10	GAS6/LRP1/C3/CCL2/HMGB1/MFGE8/THBS1/ITGAV/SCARB1/JMJD6	10
GO:0007599	hemostasis	6.85618e-12	4.23873e-10	2.24046e-10	SERPINE2/PDGFRA/F2R/CD9/GAS6/ENTPD1/A2M/APOE/F13A1/F8/GNAS/GPI/PLAT/PLAU/S100A9/SERPINA1/SERPINE1/SERPING1/TFPI/THBS1/PLAUR	21
GO:0050729	positive regulation of inflammatory response	7.12636e-12	4.34192e-10	2.295e-10	EGFR/CD47/OSMR/TNF/LTA/C3/LPL/RPS19/S100A8/S100A9/SERPINE1/IL6ST/TNFRSF1A/CNR1	14
GO:0050817	coagulation	7.24186e-12	4.34926e-10	2.29888e-10	SERPINE2/PDGFRA/F2R/CD9/GAS6/ENTPD1/A2M/APOE/F13A1/F8/GNAS/PLAT/PLAU/PSEN1/S100A9/SERPINA1/SERPINE1/SERPING1/TFPI/THBS1/PLAUR	21
GO:0045861	negative regulation of proteolysis	9.49495e-12	5.62208e-10	2.97166e-10	APP/SERPINE2/CD44/GAS6/C3/A2M/GPI/LTF/PLAT/PSEN1/SERPINA1/SERPINE1/SERPING1/TFPI/THBS1/TIMP1/TIMP2/VEGFA/SORL1/APLP2/PLAUR	21
GO:0016049	cell growth	1.02895e-11	6.00795e-10	3.17562e-10	EGFR/APP/CTGF/CYR61/RIMS2/SERPINE2/TGFB2/PLXNB1/ITGB1/HBEGF/SPP1/NRP1/SEMA4D/ADAM10/ADAM15/ADAM17/APOE/FN1/LAMB2/S100A8/S100A9/VEGFA/PTPRS/TGFBR1	24
GO:0002526	acute inflammatory response	1.24226e-11	7.15403e-10	3.7814e-10	OSMR/TNF/C3/ICAM1/A2M/C1QB/F8/FN1/GSTP1/S100A8/SERPINA1/SERPING1/IL6ST/CD46/C3AR1/ADORA1/CNR1	17
GO:0007162	negative regulation of cell adhesion	2.01059e-11	1.14224e-09	6.0375e-10	ANXA1/BMP2/SERPINE2/TNC/NOTCH1/PLXNB1/CD9/TNFRSF21/JAG1/SEMA4D/LGALS9/ADAM10/ADAM15/HMGB1/SERPINE1/THBS1/PLXNB2/HAVCR2	18
GO:0002791	regulation of peptide secretion	2.63576e-11	1.47743e-09	7.80926e-10	CCL5/EGFR/MIF/ANXA1/TGFB2/F2R/NRXN1/TNFRSF21/GAS6/LGALS9/TNF/ADAM9/ARF1/FN1/GPI/HMGB1/LPL/S100A8/S100A9/HAVCR2/ADORA1/CNR1/IL1RAP	23
GO:0007596	blood coagulation	4.17533e-11	2.30962e-09	1.22079e-09	SERPINE2/PDGFRA/F2R/CD9/GAS6/ENTPD1/A2M/APOE/F13A1/F8/GNAS/PLAT/PLAU/S100A9/SERPINA1/SERPINE1/SERPING1/TFPI/THBS1/PLAUR	20
GO:0061045	negative regulation of wound healing	4.81742e-11	2.63018e-09	1.39023e-09	SERPINE2/PDGFRA/CD9/APOE/PLAT/PLAU/SERPINE1/SERPING1/TFPI/THBS1/PLAUR	11
GO:0043405	regulation of MAP kinase activity	4.88533e-11	2.63307e-09	1.39176e-09	EGFR/MIF/IGF1R/BMP2/BMP7/CSPG4/F2R/TNF/ADAM9/APOE/GNAI2/GSTP1/PSEN1/THBS1/VEGFA/FPR1/SORL1/INSR/ADORA1/TGFBR1	20
GO:0022407	regulation of cell-cell adhesion	5.88925e-11	3.13398e-09	1.65652e-09	CCL5/ANXA1/THY1/BMP2/BMP7/SERPINE2/CD44/CD47/CD9/TNFRSF21/JAG1/LILRB4/LGALS9/TNF/ICAM1/CCL2/HMGB1/IL6ST/HAVCR2/CD46/ITGA6	21
GO:0033627	cell adhesion mediated by integrin	7.46237e-11	3.92148e-09	2.07277e-09	CCL5/TGFB2/ITGB1/ICAM1/ADAM17/ADAM9/PLAU/SERPINE1/ITGAV/ITGA6	10
GO:0007219	Notch signaling pathway	1.0906e-10	5.66033e-09	2.99188e-09	EGFR/APP/DLL3/BMP2/BMP7/TGFB2/NOTCH1/MDK/NOTCH2/JAG1/ADAM10/ADAM17/PSEN1/IL6ST/CD46	15
GO:0071674	mononuclear cell migration	1.36371e-10	6.99153e-09	3.69551e-09	CCL5/ANXA1/RARRES2/CSF1/TNF/CCL2/HMGB1/RPS19/SERPINE1/THBS1/C3AR1	11
GO:0060560	developmental growth involved in morphogenesis	1.56692e-10	7.93653e-09	4.19501e-09	APP/RIMS2/TNC/NOTCH1/PLXNB1/ITGB1/SPP1/CSF1/NRP1/SEMA4D/APOE/FN1/LAMB2/VEGFA/PTPRS/S1PR1	16
GO:0006898	receptor-mediated endocytosis	1.81571e-10	9.08718e-09	4.8032e-09	LGALS3BP/LRP1B/CD9/ITGB1/LRP1/APOE/ARF1/B2M/CALR/LRPAP1/SERPINE1/TF/VEGFA/CALCRL/SCARB1/SORL1/ITGB2/CANX/CD63	19
GO:0071621	granulocyte chemotaxis	2.05821e-10	1.01797e-08	5.38067e-09	CCL5/ANXA1/JAM3/RARRES2/TGFB2/CSF1/CCL2/S100A8/S100A9/THBS1/C3AR1/ITGB2	12
GO:0097242	amyloid-beta clearance	2.1161e-10	1.03443e-08	5.46768e-09	IGF1R/LRP1/C3/APOE/LRPAP1/INSR/ITGB2	7
GO:0014002	astrocyte development	2.65324e-10	1.2821e-08	6.77677e-09	EGFR/APP/LRP1/LAMB2/PSEN1/S100A8/S100A9/VIM	8
GO:0022604	regulation of cell morphogenesis	2.95815e-10	1.41319e-08	7.46969e-09	PTN/ANXA1/THY1/OMG/RIMS2/CD44/PLXNB1/IL1RAPL1/SPP1/NRP1/SEMA4D/ICAM1/APOE/CALR/CCL2/FN1/PSEN1/VEGFA/PLXNB2/PTPRS/ITGB2/LINGO1	22
GO:0051271	negative regulation of cellular component movement	3.00997e-10	1.42179e-08	7.51512e-09	PTN/MIF/THY1/NOTCH1/CD9/NRP1/JAG1/SEMA4D/LRP1/ADAM15/APOE/CALR/CCL2/GSTP1/HMGB1/SERPINE1/THBS1/TIMP1/ADORA1	19
GO:0050663	cytokine secretion	3.35531e-10	1.5673e-08	8.28427e-09	MIF/ANXA1/NOTCH1/F2R/TNFRSF21/GAS6/LGALS9/TNF/FN1/HMGB1/LPL/ITGAV/HAVCR2/IL1RAP/ABCA1	15
GO:0001558	regulation of cell growth	6.14671e-10	2.83964e-08	1.50095e-08	EGFR/CTGF/CYR61/RIMS2/SERPINE2/TGFB2/HBEGF/SPP1/NRP1/SEMA4D/ADAM10/ADAM15/ADAM17/APOE/FN1/S100A8/S100A9/VEGFA/PTPRS/TGFBR1	20
GO:0097530	granulocyte migration	8.96782e-10	4.09791e-08	2.16603e-08	CCL5/ANXA1/JAM3/RARRES2/TGFB2/CSF1/CCL2/S100A8/S100A9/THBS1/C3AR1/ITGB2	12
GO:0021782	glial cell development	9.26538e-10	4.18835e-08	2.21383e-08	EGFR/APP/CD9/KCNJ10/LRP1/GSTP1/LAMB2/PSEN1/S100A8/S100A9/VIM	11
GO:0050731	positive regulation of peptidyl-tyrosine phosphorylation	1.00552e-09	4.49701e-08	2.37698e-08	CCL5/MIF/CD44/CSPG4/HBEGF/NRP1/GAS6/SEMA4D/ICAM1/ADAM17/IL6ST/VEGFA/TNFRSF1A/ADORA1	14
GO:0050764	regulation of phagocytosis	1.30829e-09	5.78952e-08	3.06016e-08	CD47/GAS6/TNF/C3/CALR/CCL2/HMGB1/MFGE8/ITGAV/SCARB1	10
GO:0071675	regulation of mononuclear cell migration	1.55818e-09	6.82353e-08	3.60671e-08	CCL5/RARRES2/CSF1/TNF/HMGB1/SERPINE1/THBS1/C3AR1	8
GO:0031349	positive regulation of defense response	1.65897e-09	7.19e-08	3.80041e-08	CCL5/EGFR/PENK/CD47/OSMR/TNF/LTA/C3/HMGB1/LPL/LTF/RPS19/S100A8/S100A9/SERPINE1/IL6ST/TNFRSF1A/HAVCR2/PTPRS/ITGB2/CNR1	21
GO:0022409	positive regulation of cell-cell adhesion	1.75536e-09	7.53014e-08	3.9802e-08	CCL5/ANXA1/THY1/BMP7/CD44/CD47/LILRB4/LGALS9/TNF/ICAM1/CCL2/HMGB1/IL6ST/HAVCR2/CD46/ITGA6	16
GO:0002793	positive regulation of peptide secretion	1.96372e-09	8.33886e-08	4.40767e-08	EGFR/MIF/TGFB2/F2R/LGALS9/TNF/ADAM9/ARF1/GPI/HMGB1/LPL/S100A8/S100A9/HAVCR2/ADORA1/IL1RAP	16
GO:0010976	positive regulation of neuron projection development	2.0762e-09	8.4897e-08	4.48739e-08	PTN/BMP7/RIMS2/PLXNB1/IL1RAPL1/NRP1/SEMA4D/APOE/ARF1/FN1/PSEN1/S100A9/VEGFA/PLXNB2/CNR1/IL1RAP	16
GO:0045927	positive regulation of growth	2.0762e-09	8.4897e-08	4.48739e-08	EGFR/RIMS2/TGFB2/NOTCH1/HBEGF/CSF1/NRP1/SEMA4D/ADAM10/ADAM17/FN1/S100A8/S100A9/VEGFA/INSR/TGFBR1	16
GO:0002683	negative regulation of immune system process	2.08002e-09	8.4897e-08	4.48739e-08	MIF/ANXA1/THY1/TGFB2/NOTCH1/TNFRSF21/LILRB4/LGALS9/TNF/A2M/CCL2/HMGB1/LTF/RPS19/SERPING1/THBS1/HAVCR2/PTPRS/ADORA1/CNR1	20
GO:0050708	regulation of protein secretion	2.08002e-09	8.4897e-08	4.48739e-08	CCL5/EGFR/MIF/ANXA1/TGFB2/F2R/NRXN1/TNFRSF21/GAS6/LGALS9/TNF/ADAM9/ARF1/FN1/GPI/HMGB1/LPL/HAVCR2/CNR1/IL1RAP	20
GO:0045666	positive regulation of neuron differentiation	2.47368e-09	9.99939e-08	5.28537e-08	PTN/BMP2/BMP7/RIMS2/PLXNB1/IL1RAPL1/NRP1/SEMA4D/APOE/ARF1/FN1/PSEN1/S100A9/TIMP2/VEGFA/PLXNB2/CNR1/IL1RAP	18
GO:0030307	positive regulation of cell growth	2.55898e-09	1.02457e-07	5.41555e-08	EGFR/RIMS2/TGFB2/HBEGF/NRP1/SEMA4D/ADAM10/ADAM17/FN1/S100A8/S100A9/VEGFA/TGFBR1	13
GO:0014013	regulation of gliogenesis	3.0679e-09	1.21674e-07	6.43131e-08	APP/PTN/BMP2/SERPINE2/NOTCH1/TNFRSF21/CSF1/LTA/PTPRZ1/IL6ST/GPR37L1	11
GO:0071402	cellular response to lipoprotein particle stimulus	3.5078e-09	1.3782e-07	7.28476e-08	CD9/ITGB1/ADAM17/APOE/LPL/ITGB2/ABCA1	7
GO:0006509	membrane protein ectodomain proteolysis	3.64628e-09	1.41935e-07	7.50224e-08	TNF/ADAM10/ADAM17/ADAM9/APOE/PSEN1/TIMP1/TIMP2	8
GO:0010811	positive regulation of cell-substrate adhesion	3.75615e-09	1.4487e-07	7.6574e-08	PTN/THY1/CYR61/CSF1/NRP1/CALR/EDIL3/FN1/NID1/VEGFA/ITGA6	11
GO:0040013	negative regulation of locomotion	3.88918e-09	1.47918e-07	7.81847e-08	PTN/MIF/THY1/NOTCH1/NRP1/JAG1/SEMA4D/LRP1/ADAM15/APOE/CALR/CCL2/GSTP1/HMGB1/SERPINE1/THBS1/TIMP1/ADORA1	18
GO:0043687	post-translational protein modification	3.90553e-09	1.47918e-07	7.81847e-08	APP/THY1/CYR61/LTBP1/PENK/TNC/VCAN/SPP1/CSF1/GAS6/C3/ADAM10/APOE/FN1/LAMB2/MFGE8/SERPINA1/TF/TIMP1/APLP2	20
GO:0050770	regulation of axonogenesis	4.31883e-09	1.6211e-07	8.56866e-08	THY1/OMG/PLXNB1/SPP1/NRP1/SEMA4D/APOE/FN1/PSEN1/VEGFA/PLXNB2/PTPRS/LINGO1	13
GO:0001655	urogenital system development	4.86823e-09	1.81116e-07	9.57321e-08	ANXA1/BMP2/BMP7/TGFB2/TNC/NOTCH1/PDGFRA/NRP1/JAG1/COL4A1/LAMB2/NID1/PSAP/VEGFA/ITGA6/JMJD6/TGFBR1	17
GO:0010977	negative regulation of neuron projection development	4.95866e-09	1.81271e-07	9.58145e-08	THY1/OMG/SPP1/NRP1/SEMA4D/LRP1/APOE/B2M/PSEN1/VIM/PTPRS/LINGO1	12
GO:1905952	regulation of lipid localization	4.95866e-09	1.81271e-07	9.58145e-08	MIF/SPP1/TNF/LRP1/C3/APOE/LPL/PLTP/THBS1/ITGAV/SCARB1/ABCA1	12
GO:0050890	cognition	5.15804e-09	1.86934e-07	9.88078e-08	EGFR/APP/PTN/MDK/NRXN1/ITGB1/PTPRZ1/APOE/GNAS/GPI/PSEN1/INSR/ADORA1/CHRM1/CNR1/AMFR	16
GO:0001649	osteoblast differentiation	5.86126e-09	2.10605e-07	1.11319e-07	BMP2/BMP7/CYR61/PENK/TNC/VCAN/NOTCH1/SPP1/JAG1/SEMA4D/TNF/GNAS/LTF/IL6ST	14
GO:0043112	receptor metabolic process	6.18184e-09	2.20241e-07	1.16413e-07	CD9/ITGB1/TNF/LRP1/APOE/ARF1/LRPAP1/PSEN1/ITGAV/VEGFA/CALCRL/ITGB2/CD63	13
GO:0071222	cellular response to lipopolysaccharide	7.11155e-09	2.51235e-07	1.32795e-07	CCL5/MIF/TNF/ICAM1/ADAM9/CCL2/GSTP1/LTF/SERPINE1/TFPI/HAVCR2/SCARB1/ABCA1	13
GO:0033619	membrane protein proteolysis	7.20509e-09	2.52418e-07	1.33421e-07	JAG1/TNF/ADAM10/ADAM17/ADAM9/APOE/PSEN1/TIMP1/TIMP2	9
GO:0032147	activation of protein kinase activity	8.49102e-09	2.9501e-07	1.55933e-07	CCL5/EGFR/BMP2/TGFB2/CSPG4/F2R/GAS6/TNF/ADAM9/GNAI2/PSEN1/THBS1/VEGFA/FPR1/INSR/ADORA1/TGFBR1	17
GO:0006959	humoral immune response	8.88406e-09	3.06136e-07	1.61814e-07	RARRES2/NOTCH1/TNFRSF21/TNF/LTA/C3/A2M/C1QB/CCL2/GPI/LTF/RPS19/S100A8/S100A9/SERPING1/CD46/C3AR1	17
GO:2000116	regulation of cysteine-type endopeptidase activity	9.05021e-09	3.09326e-07	1.635e-07	CTGF/CYR61/CD44/F2R/GAS6/LGALS9/TNF/GPI/HMGB1/LTF/S100A8/S100A9/THBS1/VEGFA/PLAUR	15
GO:0006909	phagocytosis	9.29376e-09	3.15089e-07	1.66546e-07	ANXA1/CD47/GAS6/TNF/LRP1/C3/CALR/CCL2/HMGB1/MFGE8/THBS1/ITGAV/SCARB1/ITGB2/ADORA1/ABCA1/JMJD6	17
GO:0043281	regulation of cysteine-type endopeptidase activity involved in apoptotic process	1.14456e-08	3.84939e-07	2.03467e-07	CTGF/CYR61/CD44/F2R/GAS6/LGALS9/TNF/GPI/HMGB1/S100A8/S100A9/THBS1/VEGFA/PLAUR	14
GO:0002673	regulation of acute inflammatory response	1.18537e-08	3.95501e-07	2.0905e-07	OSMR/TNF/C3/A2M/C1QB/GSTP1/SERPING1/IL6ST/CD46/C3AR1/ADORA1/CNR1	12
GO:0071219	cellular response to molecule of bacterial origin	1.22326e-08	4.04929e-07	2.14033e-07	CCL5/MIF/TNF/ICAM1/ADAM9/CCL2/GSTP1/LTF/SERPINE1/TFPI/HAVCR2/SCARB1/ABCA1	13
GO:0001667	ameboidal-type cell migration	1.24361e-08	4.08448e-07	2.15893e-07	ANXA1/BMP7/TGFB2/NOTCH1/ITGB1/HBEGF/NRP1/SEMA4D/ADAM17/ADAM9/APOE/CALR/HMGB1/THBS1/TIMP1/VEGFA/SCARB1/ITGB2/TGFBR1	19
GO:0051222	positive regulation of protein transport	1.29144e-08	4.20869e-07	2.22458e-07	EGFR/MIF/TGFB2/F2R/GAS6/LGALS9/TNF/LRP1/ADAM9/ARF1/GPI/HMGB1/LPL/PSEN1/HAVCR2/ITGAX/SORL1/CHRM1/IL1RAP	19
GO:0030336	negative regulation of cell migration	1.32286e-08	4.27792e-07	2.26117e-07	PTN/MIF/THY1/NOTCH1/JAG1/LRP1/ADAM15/APOE/CALR/CCL2/GSTP1/HMGB1/SERPINE1/THBS1/TIMP1/ADORA1	16
GO:0043010	camera-type eye development	1.38729e-08	4.45204e-07	2.35321e-07	EGFR/PTN/THY1/BMP7/TGFB2/PDGFRA/EPHB1/NRP1/JAG1/COL4A1/LAMB2/PSEN1/VIM/VEGFA/JMJD6/TGFBR1	16
GO:0022617	extracellular matrix disassembly	1.40864e-08	4.4863e-07	2.37132e-07	CD44/SPP1/LRP1/A2M/ADAM10/ADAM15/FN1/NID1/TIMP1/TIMP2	10
GO:0007568	aging	1.45459e-08	4.59781e-07	2.43026e-07	APP/MIF/CTGF/PENK/LRP1/ICAM1/CALR/PSEN1/SERPINE1/SERPING1/TIMP1/TIMP2/ITGB2/CNR1/AMFR/CANX	16
GO:0030278	regulation of ossification	1.48861e-08	4.67024e-07	2.46855e-07	BMP2/BMP7/CYR61/TGFB2/NOTCH1/CSF1/JAG1/SEMA4D/TNF/GNAS/LTF/IL6ST/S1PR1	13
GO:0034113	heterotypic cell-cell adhesion	1.55919e-08	4.85544e-07	2.56644e-07	THY1/BMP7/CD44/ITGB1/TNF/ITGAV/ITGAX/ITGB2	8
GO:0031099	regeneration	1.58798e-08	4.90874e-07	2.59461e-07	EGFR/ANXA1/THY1/JAM3/TNC/NOTCH1/SPP1/GAS6/ADAM15/APOE/GSTP1/LAMB2/PTPRS	13
GO:0051047	positive regulation of secretion	1.69043e-08	5.18728e-07	2.74184e-07	EGFR/MIF/TGFB2/F2R/SPP1/LGALS9/TNF/ADAM9/ARF1/GPI/HMGB1/LPL/S100A8/S100A9/HAVCR2/ITGB2/ADORA1/IL1RAP	18
GO:1903039	positive regulation of leukocyte cell-cell adhesion	1.81704e-08	5.53539e-07	2.92584e-07	CCL5/ANXA1/THY1/CD44/CD47/LILRB4/LGALS9/TNF/ICAM1/CCL2/HMGB1/IL6ST/HAVCR2/CD46	14
GO:0048246	macrophage chemotaxis	2.01416e-08	6.09175e-07	3.21991e-07	CCL5/MIF/RARRES2/CSF1/CCL2/THBS1/C3AR1	7
GO:0050766	positive regulation of phagocytosis	2.15202e-08	6.4622e-07	3.41572e-07	CD47/GAS6/TNF/C3/CALR/CCL2/MFGE8/ITGAV	8
GO:0043406	positive regulation of MAP kinase activity	2.42439e-08	7.22848e-07	3.82075e-07	EGFR/MIF/BMP2/CSPG4/F2R/TNF/ADAM9/GNAI2/PSEN1/THBS1/VEGFA/FPR1/INSR/ADORA1/TGFBR1	15
GO:0031346	positive regulation of cell projection organization	2.51013e-08	7.4314e-07	3.92801e-07	PTN/BMP7/RIMS2/PLXNB1/IL1RAPL1/NRP1/SEMA4D/APOE/ARF1/FN1/PSEN1/S100A9/VEGFA/PLXNB2/CNR1/IL1RAP/TGFBR1	17
GO:0036293	response to decreased oxygen levels	2.61624e-08	7.64673e-07	4.04182e-07	PTN/BMP2/BMP7/CTGF/PENK/TGFB2/NOTCH1/KCND2/LTA/ICAM1/ADAM17/PLAT/PLAU/THBS1/VEGFA/VEGFB/ADORA1	17
GO:1905954	positive regulation of lipid localization	2.61924e-08	7.64673e-07	4.04182e-07	MIF/SPP1/LRP1/C3/APOE/LPL/PLTP/SCARB1/ABCA1	9
GO:2000146	negative regulation of cell motility	2.64772e-08	7.67657e-07	4.0576e-07	PTN/MIF/THY1/NOTCH1/JAG1/LRP1/ADAM15/APOE/CALR/CCL2/GSTP1/HMGB1/SERPINE1/THBS1/TIMP1/ADORA1	16
GO:0071902	positive regulation of protein serine/threonine kinase activity	2.72646e-08	7.8507e-07	4.14964e-07	EGFR/MIF/BMP2/CSPG4/F2R/TNF/ADAM17/ADAM9/GNAI2/LTF/PSEN1/THBS1/VEGFA/FPR1/INSR/ADORA1/TGFBR1	17
GO:0002011	morphogenesis of an epithelial sheet	2.92981e-08	8.37885e-07	4.4288e-07	BMP7/CYR61/LIN7C/CD44/NOTCH1/HBEGF/JAG1/ADAM17	8
GO:0002697	regulation of immune effector process	3.25887e-08	9.25696e-07	4.89295e-07	MIF/ANXA1/TGFB2/LGALS9/TNF/LTA/C3/A2M/B2M/C1QB/GPI/HMGB1/RPS19/SERPING1/HAVCR2/CD46/C3AR1/ITGB2	18
GO:0010769	regulation of cell morphogenesis involved in differentiation	3.41403e-08	9.6326e-07	5.0915e-07	THY1/OMG/PLXNB1/IL1RAPL1/SPP1/NRP1/SEMA4D/APOE/CALR/FN1/PSEN1/VEGFA/PLXNB2/PTPRS/LINGO1	15
GO:0010758	regulation of macrophage chemotaxis	3.466e-08	9.71403e-07	5.13454e-07	CCL5/MIF/RARRES2/CSF1/THBS1/C3AR1	6
GO:0050867	positive regulation of cell activation	3.7738e-08	1.05067e-06	5.55349e-07	CCL5/APP/MIF/ANXA1/THY1/CTGF/CD47/GAS6/LILRB4/LGALS9/CCL2/HMGB1/THBS1/IL6ST/HAVCR2/CD46/ITGB2	17
GO:0007187	G-protein coupled receptor signaling pathway, coupled to cyclic nucleotide second messenger	3.90077e-08	1.07887e-06	5.70258e-07	ANXA1/CCL2/GNAI2/GNAS/PSAP/GPR37/FPR1/GPR37L1/CALCRL/ADORA1/CHRM1/CNR1/ABCA1/S1PR1	14
GO:0001819	positive regulation of cytokine production	4.07546e-08	1.11982e-06	5.91901e-07	MIF/ANXA1/F2R/LGALS9/TNF/LTA/C3/ADAM17/B2M/HMGB1/LPL/SERPINE1/THBS1/IL6ST/HAVCR2/CD46/C3AR1/IL1RAP	18
GO:0019216	regulation of lipid metabolic process	4.25347e-08	1.15385e-06	6.09891e-07	ANXA1/BMP2/CTGF/CYR61/RARRES2/PDGFRA/TNFRSF21/TNF/C3/APOE/ARF1/PSAP/TNFRSF1A/SCARB1/ADORA1/CNR1/ABCA1	17
GO:0031345	negative regulation of cell projection organization	4.25421e-08	1.15385e-06	6.09891e-07	THY1/OMG/SPP1/NRP1/SEMA4D/LRP1/APOE/B2M/PSEN1/VIM/PTPRS/LINGO1	12
GO:0010759	positive regulation of macrophage chemotaxis	4.45977e-08	1.1942e-06	6.31215e-07	CCL5/RARRES2/CSF1/THBS1/C3AR1	5
GO:0070486	leukocyte aggregation	4.45977e-08	1.1942e-06	6.31215e-07	BMP7/CD44/SEMA4D/S100A8/S100A9	5
GO:1904951	positive regulation of establishment of protein localization	4.53327e-08	1.20619e-06	6.37557e-07	EGFR/MIF/TGFB2/F2R/GAS6/LGALS9/TNF/LRP1/ADAM9/ARF1/GPI/HMGB1/LPL/PSEN1/HAVCR2/ITGAX/SORL1/CHRM1/IL1RAP	19
GO:0010631	epithelial cell migration	4.67977e-08	1.23734e-06	6.54022e-07	ANXA1/TGFB2/NOTCH1/ITGB1/HBEGF/NRP1/ADAM17/ADAM9/APOE/CALR/HMGB1/THBS1/VEGFA/SCARB1/ITGB2/TGFBR1	16
GO:0071216	cellular response to biotic stimulus	4.76353e-08	1.25162e-06	6.61567e-07	CCL5/MIF/TNF/ICAM1/ADAM9/CCL2/GSTP1/LTF/SERPINE1/TFPI/HAVCR2/SCARB1/ABCA1	13
GO:0003007	heart morphogenesis	5.05944e-08	1.32111e-06	6.98298e-07	BMP2/BMP7/CYR61/TGFB2/NOTCH1/NOTCH2/NRP1/JAG1/ADAM15/PSEN1/VEGFA/INSR/S1PR1/TGFBR1	14
GO:0032602	chemokine production	5.19297e-08	1.34761e-06	7.12305e-07	MIF/LGALS9/TNF/ADAM17/GSTP1/LPL/S100A8/S100A9/HAVCR2	9
GO:0090132	epithelium migration	5.31622e-08	1.37113e-06	7.24736e-07	ANXA1/TGFB2/NOTCH1/ITGB1/HBEGF/NRP1/ADAM17/ADAM9/APOE/CALR/HMGB1/THBS1/VEGFA/SCARB1/ITGB2/TGFBR1	16
GO:0050707	regulation of cytokine secretion	5.89916e-08	1.5122e-06	7.99302e-07	MIF/ANXA1/F2R/TNFRSF21/GAS6/LGALS9/TNF/FN1/HMGB1/LPL/HAVCR2/IL1RAP	12
GO:1905517	macrophage migration	6.66716e-08	1.69871e-06	8.97887e-07	CCL5/MIF/RARRES2/CSF1/CCL2/THBS1/C3AR1	7
GO:0070482	response to oxygen levels	6.78413e-08	1.7181e-06	9.08135e-07	PTN/BMP2/BMP7/CTGF/PENK/TGFB2/NOTCH1/KCND2/LTA/ICAM1/ADAM17/PLAT/PLAU/THBS1/VEGFA/VEGFB/ADORA1	17
GO:0090130	tissue migration	6.8317e-08	1.71979e-06	9.09027e-07	ANXA1/TGFB2/NOTCH1/ITGB1/HBEGF/NRP1/ADAM17/ADAM9/APOE/CALR/HMGB1/THBS1/VEGFA/SCARB1/ITGB2/TGFBR1	16
GO:1905523	positive regulation of macrophage migration	7.19381e-08	1.80016e-06	9.51512e-07	CCL5/RARRES2/CSF1/THBS1/C3AR1	5
GO:2001234	negative regulation of apoptotic signaling pathway	7.9134e-08	1.96852e-06	1.0405e-06	MIF/CD44/NRP1/TNF/ICAM1/GSTP1/PSEN1/SERPINE1/THBS1/ITGAV/ITGA6/PLAUR/TGFBR1	13
GO:0055094	response to lipoprotein particle	8.04275e-08	1.98201e-06	1.04763e-06	CD9/ITGB1/APOE/LPL/ITGB2/ABCA1	6
GO:0048732	gland development	8.06194e-08	1.98201e-06	1.04763e-06	EGFR/PTN/ANXA1/BMP2/BMP7/SERPINE2/TGFB2/TNC/NOTCH1/MDK/CSF1/NRP1/TNF/PSAP/PSEN1/VEGFA/INSR/TGFBR1	18
GO:0050771	negative regulation of axonogenesis	8.95061e-08	2.1877e-06	1.15635e-06	THY1/OMG/SPP1/NRP1/SEMA4D/PSEN1/PTPRS/LINGO1	8
GO:0045667	regulation of osteoblast differentiation	9.07235e-08	2.20463e-06	1.1653e-06	BMP2/BMP7/CYR61/NOTCH1/JAG1/SEMA4D/TNF/GNAS/LTF/IL6ST	10
GO:1905521	regulation of macrophage migration	1.0377e-07	2.50719e-06	1.32522e-06	CCL5/MIF/RARRES2/CSF1/THBS1/C3AR1	6
GO:0001654	eye development	1.06695e-07	2.56313e-06	1.35479e-06	EGFR/PTN/THY1/BMP7/TGFB2/PDGFRA/EPHB1/NRP1/JAG1/COL4A1/LAMB2/PSEN1/VIM/VEGFA/JMJD6/TGFBR1	16
GO:0048545	response to steroid hormone	1.10248e-07	2.63343e-06	1.39195e-06	EGFR/PTN/ANXA1/BMP7/CTGF/TGFB2/NOTCH1/MDK/SPP1/TNF/ICAM1/ADAM9/CALR/GPI/GSTP1/TFPI/THBS1	17
GO:0048711	positive regulation of astrocyte differentiation	1.1108e-07	2.63832e-06	1.39453e-06	APP/BMP2/SERPINE2/NOTCH1/IL6ST	5
GO:0002437	inflammatory response to antigenic stimulus	1.12624e-07	2.65995e-06	1.40597e-06	NOTCH1/TNF/LTA/C3/ICAM1/HMGB1/CNR1	7
GO:0001666	response to hypoxia	1.15488e-07	2.71234e-06	1.43366e-06	PTN/BMP2/BMP7/PENK/TGFB2/NOTCH1/KCND2/LTA/ICAM1/ADAM17/PLAT/PLAU/THBS1/VEGFA/VEGFB/ADORA1	16
GO:1903037	regulation of leukocyte cell-cell adhesion	1.16659e-07	2.72463e-06	1.44015e-06	CCL5/ANXA1/THY1/CD44/CD47/TNFRSF21/LILRB4/LGALS9/TNF/ICAM1/CCL2/HMGB1/IL6ST/HAVCR2/CD46	15
GO:0050808	synapse organization	1.27099e-07	2.95206e-06	1.56037e-06	APP/PTN/IGF1R/TNC/EPHB1/F2R/IL1RAPL1/NRXN1/APOE/ARF1/COL4A1/LAMB2/PSEN1/INSR/IL1RAP	15
GO:0060840	artery development	1.31091e-07	3.02806e-06	1.60054e-06	LTBP1/TGFB2/NOTCH1/NRP1/JAG1/LRP1/APOE/VEGFA/TGFBR1	9
GO:0042730	fibrinolysis	1.32417e-07	3.04197e-06	1.60789e-06	PLAT/PLAU/SERPINE1/SERPING1/THBS1/PLAUR	6
GO:0002696	positive regulation of leukocyte activation	1.40428e-07	3.20846e-06	1.6959e-06	CCL5/APP/MIF/ANXA1/THY1/CD47/GAS6/LILRB4/LGALS9/CCL2/HMGB1/THBS1/IL6ST/HAVCR2/CD46/ITGB2	16
GO:0048710	regulation of astrocyte differentiation	1.67265e-07	3.80097e-06	2.00908e-06	APP/BMP2/SERPINE2/NOTCH1/IL6ST/GPR37L1	6
GO:0010634	positive regulation of epithelial cell migration	1.6859e-07	3.8105e-06	2.01411e-06	ANXA1/TGFB2/HBEGF/NRP1/ADAM17/ADAM9/CALR/HMGB1/THBS1/VEGFA/SCARB1	11
GO:0014812	muscle cell migration	1.74421e-07	3.90035e-06	2.06161e-06	CCL5/ANXA1/NRP1/LRP1/GSTP1/PLAT/PLAU/SERPINE1/SORL1	9
GO:0031623	receptor internalization	1.74421e-07	3.90035e-06	2.06161e-06	CD9/ITGB1/LRP1/ARF1/LRPAP1/VEGFA/CALCRL/ITGB2/CD63	9
GO:0050673	epithelial cell proliferation	2.09121e-07	4.61585e-06	2.4398e-06	CCL5/EGFR/PTN/BMP2/TGFB2/NOTCH1/NRP1/TNF/ADAM17/APOE/HMGB1/PSEN1/THBS1/VEGFA/VEGFB/SCARB1/TGFBR1	17
GO:0019058	viral life cycle	2.09609e-07	4.61585e-06	2.4398e-06	CCL5/EGFR/NOTCH1/ITGB1/GAS6/LGALS9/TNF/ICAM1/APOE/CCL2/LTF/NCAM1/ITGAV/CD46/SCARB1	15
GO:0060411	cardiac septum morphogenesis	2.09711e-07	4.61585e-06	2.4398e-06	BMP7/CYR61/TGFB2/NOTCH1/NOTCH2/NRP1/JAG1/TGFBR1	8
GO:0032355	response to estradiol	2.17005e-07	4.7515e-06	2.5115e-06	EGFR/PTN/ANXA1/BMP7/CTGF/PENK/CALR/GPI/GSTP1/TFPI	10
GO:0048872	homeostasis of number of cells	2.86567e-07	6.18241e-06	3.26783e-06	MIF/ANXA1/JAM3/F2R/CSF1/LGALS9/ADAM17/B2M/GPI/HMGB1/RPS19/VEGFA/JMJD6	13
GO:0050714	positive regulation of protein secretion	2.86567e-07	6.18241e-06	3.26783e-06	EGFR/MIF/TGFB2/F2R/LGALS9/TNF/ADAM9/ARF1/GPI/HMGB1/LPL/HAVCR2/IL1RAP	13
GO:0061383	trabecula morphogenesis	2.86767e-07	6.18241e-06	3.26783e-06	BMP7/TGFB2/NOTCH1/PLXNB1/SEMA4D/S1PR1/TGFBR1	7
GO:0072001	renal system development	2.8987e-07	6.18993e-06	3.27181e-06	BMP2/BMP7/TGFB2/NOTCH1/PDGFRA/NRP1/JAG1/COL4A1/LAMB2/NID1/VEGFA/ITGA6/JMJD6/TGFBR1	14
GO:0007188	adenylate cyclase-modulating G-protein coupled receptor signaling pathway	2.90061e-07	6.18993e-06	3.27181e-06	GNAI2/GNAS/PSAP/GPR37/FPR1/GPR37L1/CALCRL/ADORA1/CHRM1/CNR1/ABCA1/S1PR1	12
GO:0048844	artery morphogenesis	2.93325e-07	6.22798e-06	3.29192e-06	TGFB2/NOTCH1/NRP1/JAG1/LRP1/APOE/VEGFA/TGFBR1	8
GO:0007611	learning or memory	3.15425e-07	6.66356e-06	3.52215e-06	EGFR/APP/PTN/MDK/NRXN1/ITGB1/PTPRZ1/APOE/GPI/PSEN1/INSR/CNR1/AMFR	13
GO:0003279	cardiac septum development	3.26713e-07	6.8675e-06	3.62995e-06	BMP7/CYR61/LTBP1/TGFB2/NOTCH1/NOTCH2/NRP1/JAG1/TGFBR1	9
GO:0001818	negative regulation of cytokine production	3.99284e-07	8.35119e-06	4.41418e-06	ANXA1/TGFB2/TNFRSF21/GAS6/LGALS9/TNF/FN1/GSTP1/HMGB1/LTF/THBS1/HAVCR2/PTPRS	13
GO:0043393	regulation of protein binding	4.20679e-07	8.71023e-06	4.60396e-06	APP/BMP2/NRP1/LRP1/ADAM15/APOE/B2M/LRPAP1/PSEN1/SORL1/AMFR/TGFBR1	12
GO:2001237	negative regulation of extrinsic apoptotic signaling pathway	4.2113e-07	8.71023e-06	4.60396e-06	NRP1/TNF/ICAM1/GSTP1/SERPINE1/THBS1/ITGAV/ITGA6/TGFBR1	9
GO:0048608	reproductive structure development	4.22666e-07	8.71023e-06	4.60396e-06	EGFR/ANXA1/BMP7/CYR61/SERPINE2/TGFB2/TNC/NOTCH1/PDGFRA/ITGB8/SPP1/ICAM1/ADAM15/PSAP/VEGFA/INSR/TGFBR1	17
GO:0007584	response to nutrient	4.43085e-07	9.08649e-06	4.80284e-06	EGFR/PTN/BMP7/PENK/TNC/SPP1/GAS6/LTA/GNAI2/GSTP1/CNR1/ABCA1	12
GO:0002521	leukocyte differentiation	4.4954e-07	9.17411e-06	4.84915e-06	APP/ANXA1/NOTCH2/ITGB1/CSF1/GAS6/LILRB4/LGALS9/TNF/ADAM17/B2M/GNAS/HMGB1/LTF/PSEN1/VEGFA/CD46/JMJD6	18
GO:2001233	regulation of apoptotic signaling pathway	4.54688e-07	9.23435e-06	4.88099e-06	MIF/CD44/NRP1/LGALS9/TNF/ICAM1/GSTP1/PSEN1/S100A8/S100A9/SERPINE1/THBS1/ITGAV/ITGA6/PLAUR/TGFBR1	16
GO:0007411	axon guidance	4.58689e-07	9.27082e-06	4.90027e-06	APP/BMP7/PLXNB1/FZD3/EPHB1/NRXN1/NRP1/SEMA4D/LAMB2/NCAM1/VEGFA/PLXNB2/GPC1	13
GO:0061458	reproductive system development	4.65709e-07	9.36765e-06	4.95145e-06	EGFR/ANXA1/BMP7/CYR61/SERPINE2/TGFB2/TNC/NOTCH1/PDGFRA/ITGB8/SPP1/ICAM1/ADAM15/PSAP/VEGFA/INSR/TGFBR1	17
GO:0043542	endothelial cell migration	4.8018e-07	9.61274e-06	5.081e-06	ANXA1/NOTCH1/ITGB1/NRP1/ADAM17/APOE/CALR/HMGB1/THBS1/VEGFA/SCARB1/ITGB2/TGFBR1	13
GO:0071346	cellular response to interferon-gamma	4.84712e-07	9.65749e-06	5.10465e-06	CCL5/CD44/LGALS9/ICAM1/B2M/CCL2/HLA-A/HLA-B/HLA-C/NCAM1/VIM	11
GO:0045446	endothelial cell differentiation	4.96482e-07	9.84534e-06	5.20394e-06	PTN/NOTCH1/NRP1/JAG1/TNF/ICAM1/TNFRSF1A/PTPRS/S1PR1	9
GO:0097485	neuron projection guidance	5.02566e-07	9.91919e-06	5.24298e-06	APP/BMP7/PLXNB1/FZD3/EPHB1/NRXN1/NRP1/SEMA4D/LAMB2/NCAM1/VEGFA/PLXNB2/GPC1	13
GO:0001952	regulation of cell-matrix adhesion	5.38354e-07	1.05759e-05	5.59009e-06	THY1/CSF1/NRP1/JAG1/ADAM15/PLAU/SERPINE1/THBS1/VEGFA	9
GO:0033002	muscle cell proliferation	5.43702e-07	1.05821e-05	5.59335e-06	CCL5/EGFR/TGFB2/NOTCH1/EPHB1/HBEGF/TNF/GSTP1/THBS1/CALCRL/S1PR1/TGFBR1	12
GO:0048588	developmental cell growth	5.43702e-07	1.05821e-05	5.59335e-06	APP/RIMS2/PLXNB1/ITGB1/SPP1/NRP1/SEMA4D/APOE/FN1/LAMB2/VEGFA/PTPRS	12
GO:0050922	negative regulation of chemotaxis	5.69068e-07	1.10247e-05	5.82732e-06	MIF/NOTCH1/NRP1/SEMA4D/CCL2/GSTP1/THBS1	7
GO:0051604	protein maturation	5.78463e-07	1.11553e-05	5.89636e-06	SERPINE2/GAS6/C3/A2M/ADAM10/C1QB/CALR/PLAT/PLAU/PSEN1/SERPINE1/SERPING1/THBS1/CD46/C3AR1/SORL1	16
GO:0001501	skeletal system development	6.05196e-07	1.16176e-05	6.14069e-06	DLL3/BMP2/BMP7/CTGF/CYR61/TGFB2/VCAN/CD44/PLXNB1/PDGFRA/NOTCH2/ITGB8/SEMA4D/GNAS/LTF/PSEN1/TIMP1/TGFBR1	18
GO:0002699	positive regulation of immune effector process	6.1052e-07	1.16665e-05	6.16654e-06	MIF/ANXA1/LGALS9/TNF/LTA/C3/B2M/GPI/RPS19/CD46/ITGB2	11
GO:0002544	chronic inflammatory response	6.21803e-07	1.18283e-05	6.25209e-06	CCL5/TNF/LTA/S100A8/THBS1	5
GO:0001935	endothelial cell proliferation	6.46153e-07	1.22362e-05	6.46765e-06	BMP2/NRP1/TNF/ADAM17/APOE/HMGB1/THBS1/VEGFA/VEGFB/SCARB1/TGFBR1	11
GO:1904018	positive regulation of vasculature development	6.64138e-07	1.25203e-05	6.61787e-06	ANXA1/NOTCH1/ITGB8/ITGB1/NRP1/C3/SERPINE1/THBS1/VEGFA/VEGFB/C3AR1/ITGB2	12
GO:0016358	dendrite development	6.97722e-07	1.30366e-05	6.89072e-06	APP/BMP7/EPHB1/IL1RAPL1/ITGB1/NRP1/SEMA4D/APOE/ARF1/PSEN1/PTPRS/IL1RAP	12
GO:0032872	regulation of stress-activated MAPK cascade	6.97722e-07	1.30366e-05	6.89072e-06	EGFR/APP/IGF1R/BMP2/CTGF/TGFB2/EPHB1/TNF/GSTP1/HMGB1/VEGFA/TNFRSF19	12
GO:0070302	regulation of stress-activated protein kinase signaling cascade	7.32807e-07	1.35323e-05	7.15275e-06	EGFR/APP/IGF1R/BMP2/CTGF/TGFB2/EPHB1/TNF/GSTP1/HMGB1/VEGFA/TNFRSF19	12
GO:0000186	activation of MAPKK activity	7.33911e-07	1.35323e-05	7.15275e-06	EGFR/F2R/ADAM9/GNAI2/PSEN1/ADORA1/TGFBR1	7
GO:0031102	neuron projection regeneration	7.33911e-07	1.35323e-05	7.15275e-06	THY1/JAM3/TNC/SPP1/APOE/LAMB2/PTPRS	7
GO:0048675	axon extension	7.96873e-07	1.45036e-05	7.66614e-06	PLXNB1/ITGB1/NRP1/SEMA4D/APOE/FN1/LAMB2/VEGFA/PTPRS	9
GO:0097191	extrinsic apoptotic signaling pathway	8.07708e-07	1.45036e-05	7.66614e-06	TGFB2/NRP1/SORT1/TNF/ICAM1/GSTP1/SERPINE1/THBS1/ITGAV/TNFRSF1A/ITGA6/TGFBR1	12
GO:0014909	smooth muscle cell migration	8.08652e-07	1.45036e-05	7.66614e-06	CCL5/NRP1/LRP1/GSTP1/PLAT/PLAU/SERPINE1/SORL1	8
GO:0032612	interleukin-1 production	8.08652e-07	1.45036e-05	7.66614e-06	ANXA1/F2R/GAS6/LGALS9/GSTP1/HMGB1/HAVCR2/ABCA1	8
GO:0002480	antigen processing and presentation of exogenous peptide antigen via MHC class I, TAP-independent	8.10482e-07	1.45036e-05	7.66614e-06	B2M/HLA-A/HLA-B/HLA-C	4
GO:0060982	coronary artery morphogenesis	8.10482e-07	1.45036e-05	7.66614e-06	NOTCH1/NRP1/VEGFA/TGFBR1	4
GO:0034612	response to tumor necrosis factor	8.11053e-07	1.45036e-05	7.66614e-06	CCL5/TNFRSF21/GAS6/TNF/LTA/ICAM1/ADAM10/ADAM17/ADAM9/CCL2/GSTP1/THBS1/TNFRSF1A/TNFRSF19	14
GO:0003179	heart valve morphogenesis	8.14187e-07	1.45036e-05	7.66614e-06	BMP2/CYR61/TGFB2/NOTCH1/NOTCH2/JAG1	6
GO:0071404	cellular response to low-density lipoprotein particle stimulus	8.22978e-07	1.45983e-05	7.71622e-06	CD9/ITGB1/LPL/ITGB2/ABCA1	5
GO:0014015	positive regulation of gliogenesis	8.30293e-07	1.46662e-05	7.7521e-06	APP/BMP2/SERPINE2/NOTCH1/CSF1/LTA/IL6ST	7
GO:1903531	negative regulation of secretion by cell	9.51282e-07	1.6733e-05	8.84455e-06	ANXA1/NOTCH1/F2R/IL1RAPL1/TNFRSF21/GAS6/LGALS9/TNF/FN1/ADORA1/CNR1	11
GO:0060191	regulation of lipase activity	9.73979e-07	1.70609e-05	9.01785e-06	CCL5/EGFR/ANXA1/CYR61/PDGFRA/SORT1/LRP1/LPL	8
GO:0050678	regulation of epithelial cell proliferation	9.85604e-07	1.71929e-05	9.08762e-06	CCL5/EGFR/PTN/BMP2/TGFB2/NOTCH1/NRP1/TNF/ADAM17/APOE/HMGB1/THBS1/VEGFA/VEGFB/TGFBR1	15
GO:0050918	positive chemotaxis	1.05513e-06	1.82706e-05	9.65728e-06	CCL5/MIF/NRP1/HMGB1/VEGFA/VEGFB/S1PR1	7
GO:0051403	stress-activated MAPK cascade	1.05608e-06	1.82706e-05	9.65728e-06	EGFR/APP/IGF1R/BMP2/CTGF/TGFB2/EPHB1/LGALS9/TNF/GSTP1/HMGB1/VEGFA/TNFRSF19	13
GO:0045778	positive regulation of ossification	1.06692e-06	1.83825e-05	9.7164e-06	BMP2/BMP7/CYR61/TGFB2/JAG1/GNAS/LTF/IL6ST	8
GO:0051051	negative regulation of transport	1.07443e-06	1.84364e-05	9.74492e-06	ANXA1/SERPINE2/NOTCH1/F2R/IL1RAPL1/TNFRSF21/GAS6/LGALS9/TNF/ICAM1/FN1/HMGB1/LRPAP1/THBS1/ITGAV/ADORA1/CNR1	17
GO:1903532	positive regulation of secretion by cell	1.13274e-06	1.93579e-05	1.0232e-05	EGFR/MIF/TGFB2/F2R/SPP1/LGALS9/TNF/ADAM9/ARF1/GPI/HMGB1/LPL/HAVCR2/ITGB2/IL1RAP	15
GO:0051235	maintenance of location	1.14567e-06	1.9463e-05	1.02875e-05	THY1/LTBP1/F2R/TNF/C3/APOE/CALR/LPL/S100A8/S100A9/ITGAV/SCARB1/SORL1/ABCA1	14
GO:0010632	regulation of epithelial cell migration	1.14815e-06	1.9463e-05	1.02875e-05	ANXA1/TGFB2/NOTCH1/HBEGF/NRP1/ADAM17/ADAM9/APOE/CALR/HMGB1/THBS1/VEGFA/SCARB1	13
GO:0042110	T cell activation	1.17444e-06	1.98034e-05	1.04675e-05	CCL5/ANXA1/THY1/CD47/TNFRSF21/LILRB4/LGALS9/ICAM1/ADAM17/B2M/CCL2/HMGB1/PSEN1/IL6ST/HAVCR2/CD46/JMJD6	17
GO:0035051	cardiocyte differentiation	1.17765e-06	1.98034e-05	1.04675e-05	EGFR/BMP2/BMP7/TGFB2/NOTCH1/PDGFRA/ITGB1/JAG1/CALR/VEGFA	10
GO:0045669	positive regulation of osteoblast differentiation	1.1854e-06	1.98456e-05	1.04898e-05	BMP2/BMP7/CYR61/JAG1/GNAS/LTF/IL6ST	7
GO:0002449	lymphocyte mediated immunity	1.1896e-06	1.98456e-05	1.04898e-05	KLRC2/JAG1/LGALS9/TNF/LTA/C3/ICAM1/B2M/C1QB/HMGB1/SERPING1/HAVCR2/CD46/KLRD1	14
GO:0070997	neuron death	1.23503e-06	2.0522e-05	1.08473e-05	CCL5/APP/TGFB2/MDK/EPHB1/F2R/TNFRSF21/NRP1/LRP1/APOE/CCL2/GPI/PSEN1/SORL1	14
GO:0032640	tumor necrosis factor production	1.24322e-06	2.05767e-05	1.08762e-05	APP/MIF/GAS6/LGALS9/GSTP1/HMGB1/LTF/THBS1/HAVCR2	9
GO:0032092	positive regulation of protein binding	1.27565e-06	2.10308e-05	1.11162e-05	APP/BMP2/NRP1/LRP1/APOE/B2M/PSEN1/AMFR	8
GO:1990138	neuron projection extension	1.32912e-06	2.18105e-05	1.15284e-05	RIMS2/PLXNB1/ITGB1/NRP1/SEMA4D/APOE/FN1/LAMB2/VEGFA/PTPRS	10
GO:0003197	endocardial cushion development	1.33333e-06	2.18105e-05	1.15284e-05	BMP2/BMP7/TGFB2/NOTCH1/JAG1/TGFBR1	6
GO:0002863	positive regulation of inflammatory response to antigenic stimulus	1.3412e-06	2.18543e-05	1.15515e-05	TNF/LTA/C3/CNR1	4
GO:0030593	neutrophil chemotaxis	1.39245e-06	2.26018e-05	1.19466e-05	CCL5/JAM3/TGFB2/CCL2/S100A8/S100A9/C3AR1/ITGB2	8
GO:0022612	gland morphogenesis	1.43358e-06	2.3091e-05	1.22052e-05	EGFR/PTN/BMP7/TGFB2/TNC/NOTCH1/CSF1/NRP1/TNF	9
GO:0046718	viral entry into host cell	1.43358e-06	2.3091e-05	1.22052e-05	EGFR/ITGB1/GAS6/LGALS9/ICAM1/NCAM1/ITGAV/CD46/SCARB1	9
GO:0034341	response to interferon-gamma	1.44962e-06	2.32603e-05	1.22947e-05	CCL5/CD44/LGALS9/ICAM1/B2M/CCL2/HLA-A/HLA-B/HLA-C/NCAM1/VIM	11
GO:0010771	negative regulation of cell morphogenesis involved in differentiation	1.51823e-06	2.42686e-05	1.28276e-05	THY1/OMG/SPP1/NRP1/SEMA4D/PSEN1/PTPRS/LINGO1	8
GO:0050679	positive regulation of epithelial cell proliferation	1.52575e-06	2.42964e-05	1.28423e-05	CCL5/EGFR/PTN/BMP2/NOTCH1/NRP1/ADAM17/HMGB1/VEGFA/VEGFB/TGFBR1	11
GO:0003170	heart valve development	1.55685e-06	2.46982e-05	1.30547e-05	BMP2/CYR61/TGFB2/NOTCH1/NOTCH2/JAG1	6
GO:0045766	positive regulation of angiogenesis	1.60538e-06	2.53722e-05	1.3411e-05	ANXA1/ITGB8/ITGB1/NRP1/C3/SERPINE1/THBS1/VEGFA/VEGFB/C3AR1/ITGB2	11
GO:0033273	response to vitamin	1.65356e-06	2.60359e-05	1.37618e-05	EGFR/PTN/BMP7/PENK/TNC/SPP1/GAS6/GSTP1	8
GO:0002407	dendritic cell chemotaxis	1.74707e-06	2.72025e-05	1.43784e-05	CCL5/GAS6/LGALS9/CALR/HMGB1	5
GO:0033688	regulation of osteoblast proliferation	1.74707e-06	2.72025e-05	1.43784e-05	BMP2/CYR61/PLXNB1/LTF/ITGAV	5
GO:0051043	regulation of membrane protein ectodomain proteolysis	1.74707e-06	2.72025e-05	1.43784e-05	TNF/ADAM9/APOE/TIMP1/TIMP2	5
GO:0019915	lipid storage	1.84939e-06	2.86894e-05	1.51643e-05	TNF/C3/APOE/LPL/ITGAV/SCARB1/ABCA1	7
GO:0003158	endothelium development	1.89086e-06	2.91178e-05	1.53908e-05	PTN/NOTCH1/NRP1/JAG1/TNF/ICAM1/TNFRSF1A/PTPRS/S1PR1	9
GO:0071706	tumor necrosis factor superfamily cytokine production	1.89086e-06	2.91178e-05	1.53908e-05	APP/MIF/GAS6/LGALS9/GSTP1/HMGB1/LTF/THBS1/HAVCR2	9
GO:0010876	lipid localization	1.93952e-06	2.97582e-05	1.57293e-05	MIF/ANXA1/SPP1/TNF/LRP1/C3/APOE/LPL/PLTP/PSAP/THBS1/ITGAV/SCARB1/SORL1/ABCA1	15
GO:0016485	protein processing	1.98444e-06	3.03367e-05	1.6035e-05	SERPINE2/GAS6/C3/A2M/ADAM10/C1QB/PLAT/PLAU/PSEN1/SERPINE1/SERPING1/THBS1/CD46/C3AR1	14
GO:0045685	regulation of glial cell differentiation	2.05683e-06	3.13294e-05	1.65598e-05	APP/BMP2/SERPINE2/NOTCH1/TNFRSF21/IL6ST/GPR37L1	7
GO:0002523	leukocyte migration involved in inflammatory response	2.09263e-06	3.16453e-05	1.67268e-05	JAM3/S100A8/S100A9/ITGB2	4
GO:0033690	positive regulation of osteoblast proliferation	2.09263e-06	3.16453e-05	1.67268e-05	BMP2/CYR61/LTF/ITGAV	4
GO:0001936	regulation of endothelial cell proliferation	2.36989e-06	3.57097e-05	1.88751e-05	BMP2/NRP1/TNF/ADAM17/APOE/HMGB1/THBS1/VEGFA/VEGFB/TGFBR1	10
GO:0010883	regulation of lipid storage	2.41752e-06	3.62974e-05	1.91857e-05	TNF/C3/LPL/ITGAV/SCARB1/ABCA1	6
GO:0048871	multicellular organismal homeostasis	2.45082e-06	3.64072e-05	1.92438e-05	EGFR/CTGF/F2R/SPP1/CSF1/TNF/B2M/GNAS/LTF/TF/VEGFA/ADORA1/CNR1/S1PR1	14
GO:0050804	modulation of chemical synaptic transmission	2.45082e-06	3.64072e-05	1.92438e-05	EGFR/APP/PTN/RIMS2/SERPINE2/F2R/KCNJ10/NRXN1/APOE/ARF1/GNAI2/PSEN1/ADORA1/CNR1	14
GO:0099177	regulation of trans-synaptic signaling	2.45082e-06	3.64072e-05	1.92438e-05	EGFR/APP/PTN/RIMS2/SERPINE2/F2R/KCNJ10/NRXN1/APOE/ARF1/GNAI2/PSEN1/ADORA1/CNR1	14
GO:0008360	regulation of cell shape	2.5052e-06	3.7084e-05	1.96015e-05	PTN/ANXA1/PLXNB1/SEMA4D/ICAM1/CCL2/FN1/VEGFA/PLXNB2/ITGB2	10
GO:0014065	phosphatidylinositol 3-kinase signaling	2.99642e-06	4.41998e-05	2.33627e-05	CCL5/EGFR/IGF1R/SERPINE2/TGFB2/PLXNB1/PDGFRA/F2R/SEMA4D	9
GO:0003177	pulmonary valve development	3.11664e-06	4.53369e-05	2.39637e-05	TGFB2/NOTCH1/NOTCH2/JAG1	4
GO:0003184	pulmonary valve morphogenesis	3.11664e-06	4.53369e-05	2.39637e-05	TGFB2/NOTCH1/NOTCH2/JAG1	4
GO:0034116	positive regulation of heterotypic cell-cell adhesion	3.11664e-06	4.53369e-05	2.39637e-05	THY1/BMP7/CD44/TNF	4
GO:0048143	astrocyte activation	3.11664e-06	4.53369e-05	2.39637e-05	EGFR/APP/LRP1/PSEN1	4
GO:0071827	plasma lipoprotein particle organization	3.18164e-06	4.61228e-05	2.43791e-05	APOE/ARF1/LPL/PLTP/SCARB1/ABCA1	6
GO:0031098	stress-activated protein kinase signaling cascade	3.31123e-06	4.77688e-05	2.52491e-05	EGFR/APP/IGF1R/BMP2/CTGF/TGFB2/EPHB1/LGALS9/TNF/GSTP1/HMGB1/VEGFA/TNFRSF19	13
GO:0051048	negative regulation of secretion	3.32288e-06	4.77688e-05	2.52491e-05	ANXA1/NOTCH1/F2R/IL1RAPL1/TNFRSF21/GAS6/LGALS9/TNF/FN1/ADORA1/CNR1	11
GO:0031639	plasminogen activation	3.34063e-06	4.77688e-05	2.52491e-05	SERPINE2/PLAT/PLAU/SERPINE1/THBS1	5
GO:0033687	osteoblast proliferation	3.34063e-06	4.77688e-05	2.52491e-05	BMP2/CYR61/PLXNB1/LTF/ITGAV	5
GO:1990266	neutrophil migration	3.40747e-06	4.85593e-05	2.5667e-05	CCL5/JAM3/TGFB2/CCL2/S100A8/S100A9/C3AR1/ITGB2	8
GO:0043534	blood vessel endothelial cell migration	3.46714e-06	4.9077e-05	2.59406e-05	ANXA1/NOTCH1/ITGB1/NRP1/ADAM17/APOE/HMGB1/THBS1/VEGFA/SCARB1	10
GO:0048771	tissue remodeling	3.46714e-06	4.9077e-05	2.59406e-05	EGFR/ANXA1/BGN/CSPG4/F2R/NOTCH2/SPP1/JAG1/HMGB1/S1PR1	10
GO:1901342	regulation of vasculature development	3.54226e-06	4.9972e-05	2.64137e-05	PTN/ANXA1/BMP7/TGFB2/NOTCH1/ITGB8/ITGB1/NRP1/C3/SERPINE1/THBS1/VEGFA/VEGFB/C3AR1/ITGB2	15
GO:0032946	positive regulation of mononuclear cell proliferation	3.61838e-06	5.07056e-05	2.68014e-05	CCL5/MIF/ANXA1/CSF1/LGALS9/HMGB1/IL6ST/HAVCR2/CD46	9
GO:1902107	positive regulation of leukocyte differentiation	3.61838e-06	5.07056e-05	2.68014e-05	ANXA1/CSF1/GAS6/LILRB4/LGALS9/TNF/GNAS/HMGB1/CD46	9
GO:0051099	positive regulation of binding	3.65527e-06	5.08833e-05	2.68953e-05	APP/BMP2/NRP1/LRP1/APOE/B2M/HMGB1/PSEN1/AMFR/PLAUR	10
GO:1903708	positive regulation of hemopoiesis	3.65527e-06	5.08833e-05	2.68953e-05	ANXA1/CSF1/JAG1/GAS6/LILRB4/LGALS9/TNF/GNAS/HMGB1/CD46	10
GO:0001894	tissue homeostasis	3.81452e-06	5.29249e-05	2.79745e-05	EGFR/CTGF/F2R/SPP1/CSF1/B2M/GNAS/LTF/TF/VEGFA/S1PR1	11
GO:0051098	regulation of binding	3.93954e-06	5.44797e-05	2.87963e-05	APP/BMP2/NRP1/LRP1/ADAM15/APOE/B2M/HMGB1/LRPAP1/PSEN1/SORL1/AMFR/PLAUR/TGFBR1	14
GO:0014066	regulation of phosphatidylinositol 3-kinase signaling	3.96091e-06	5.45956e-05	2.88575e-05	CCL5/EGFR/SERPINE2/TGFB2/PLXNB1/PDGFRA/F2R/SEMA4D	8
GO:0070663	regulation of leukocyte proliferation	3.99198e-06	5.46216e-05	2.88713e-05	CCL5/MIF/ANXA1/TNFRSF21/CSF1/LGALS9/GSTP1/HMGB1/IL6ST/HAVCR2/CD46	11
GO:0036336	dendritic cell migration	4.06977e-06	5.46216e-05	2.88713e-05	CCL5/GAS6/LGALS9/CALR/HMGB1	5
GO:0050820	positive regulation of coagulation	4.06977e-06	5.46216e-05	2.88713e-05	F2R/PSEN1/S100A9/SERPINE1/THBS1	5
GO:0072378	blood coagulation, fibrin clot formation	4.06977e-06	5.46216e-05	2.88713e-05	A2M/F13A1/F8/SERPING1/TFPI	5
GO:0045862	positive regulation of proteolysis	4.07165e-06	5.46216e-05	2.88713e-05	APP/CTGF/CYR61/F2R/LGALS9/TNF/C3/ADAM9/APOE/FN1/HMGB1/PSEN1/S100A8/S100A9	14
GO:0030260	entry into host cell	4.09205e-06	5.46216e-05	2.88713e-05	EGFR/ITGB1/GAS6/LGALS9/ICAM1/NCAM1/ITGAV/CD46/SCARB1	9
GO:0044409	entry into host	4.09205e-06	5.46216e-05	2.88713e-05	EGFR/ITGB1/GAS6/LGALS9/ICAM1/NCAM1/ITGAV/CD46/SCARB1	9
GO:0051806	entry into cell of other organism involved in symbiotic interaction	4.09205e-06	5.46216e-05	2.88713e-05	EGFR/ITGB1/GAS6/LGALS9/ICAM1/NCAM1/ITGAV/CD46/SCARB1	9
GO:0051828	entry into other organism involved in symbiotic interaction	4.09205e-06	5.46216e-05	2.88713e-05	EGFR/ITGB1/GAS6/LGALS9/ICAM1/NCAM1/ITGAV/CD46/SCARB1	9
GO:0032652	regulation of interleukin-1 production	4.12584e-06	5.46216e-05	2.88713e-05	ANXA1/F2R/GAS6/LGALS9/GSTP1/HMGB1/HAVCR2	7
GO:0060976	coronary vasculature development	4.1317e-06	5.46216e-05	2.88713e-05	LTBP1/NOTCH1/NRP1/VEGFA/VEGFB/TGFBR1	6
GO:0071622	regulation of granulocyte chemotaxis	4.1317e-06	5.46216e-05	2.88713e-05	CCL5/JAM3/RARRES2/CSF1/THBS1/C3AR1	6
GO:0071825	protein-lipid complex subunit organization	4.1317e-06	5.46216e-05	2.88713e-05	APOE/ARF1/LPL/PLTP/SCARB1/ABCA1	6
GO:0050870	positive regulation of T cell activation	4.17662e-06	5.50424e-05	2.90937e-05	CCL5/ANXA1/THY1/CD47/LILRB4/LGALS9/CCL2/HMGB1/IL6ST/HAVCR2/CD46	11
GO:0090100	positive regulation of transmembrane receptor protein serine/threonine kinase signaling pathway	4.26504e-06	5.59727e-05	2.95855e-05	BMP2/BMP7/CYR61/TGFB2/NOTCH1/ADAM17/THBS1/TGFBR1	8
GO:0050866	negative regulation of cell activation	4.27384e-06	5.59727e-05	2.95855e-05	ANXA1/SERPINE2/PDGFRA/CD9/TNFRSF21/LGALS9/APOE/HMGB1/HAVCR2/CNR1	10
GO:0106027	neuron projection organization	4.52876e-06	5.9127e-05	3.12527e-05	APP/IGF1R/EPHB1/APOE/ARF1/PSEN1/INSR	7
GO:0007528	neuromuscular junction development	4.68656e-06	6.09978e-05	3.22416e-05	APP/PTN/TNC/F2R/COL4A1/LAMB2	6
GO:0060041	retina development in camera-type eye	4.90208e-06	6.3606e-05	3.36202e-05	PTN/THY1/TGFB2/PDGFRA/NRP1/COL4A1/LAMB2/PSEN1/JMJD6	9
GO:0002675	positive regulation of acute inflammatory response	4.91815e-06	6.36181e-05	3.36266e-05	OSMR/TNF/C3/IL6ST/CNR1	5
GO:0014910	regulation of smooth muscle cell migration	4.96391e-06	6.38174e-05	3.37319e-05	CCL5/NRP1/LRP1/GSTP1/PLAU/SERPINE1/SORL1	7
GO:0032642	regulation of chemokine production	4.96391e-06	6.38174e-05	3.37319e-05	MIF/LGALS9/TNF/ADAM17/GSTP1/LPL/HAVCR2	7
GO:0002262	myeloid cell homeostasis	5.20099e-06	6.66615e-05	3.52352e-05	ANXA1/JAM3/ADAM17/B2M/GPI/HMGB1/RPS19/VEGFA/JMJD6	9
GO:0002698	negative regulation of immune effector process	5.29891e-06	6.77101e-05	3.57895e-05	ANXA1/TGFB2/LGALS9/TNF/A2M/RPS19/SERPING1/HAVCR2	8
GO:0051402	neuron apoptotic process	5.4496e-06	6.94246e-05	3.66957e-05	APP/TGFB2/MDK/F2R/TNFRSF21/NRP1/LRP1/APOE/CCL2/GPI/PSEN1	11
GO:0070665	positive regulation of leukocyte proliferation	5.51542e-06	7.00508e-05	3.70267e-05	CCL5/MIF/ANXA1/CSF1/LGALS9/HMGB1/IL6ST/HAVCR2/CD46	9
GO:0001822	kidney development	5.64018e-06	7.14196e-05	3.77502e-05	BMP2/BMP7/TGFB2/NOTCH1/PDGFRA/NRP1/JAG1/LAMB2/NID1/VEGFA/JMJD6/TGFBR1	12
GO:0051092	positive regulation of NF-kappaB transcription factor activity	5.846e-06	7.38035e-05	3.90103e-05	APP/LGALS9/TNF/ICAM1/LTF/S100A8/S100A9/ITGB2/IL1RAP	9
GO:0003203	endocardial cushion morphogenesis	5.89915e-06	7.40299e-05	3.913e-05	BMP2/BMP7/TGFB2/NOTCH1/TGFBR1	5
GO:0071604	transforming growth factor beta production	5.89915e-06	7.40299e-05	3.913e-05	LTBP3/TGFB2/LGALS9/THBS1/CD46	5
GO:0035272	exocrine system development	5.97815e-06	7.47981e-05	3.9536e-05	EGFR/BMP7/TGFB2/NRP1/TNF/INSR	6
GO:0010875	positive regulation of cholesterol efflux	6.21335e-06	7.72808e-05	4.08483e-05	LRP1/APOE/PLTP/ABCA1	4
GO:0044406	adhesion of symbiont to host	6.21335e-06	7.72808e-05	4.08483e-05	GAS6/ICAM1/LTF/SCARB1	4
GO:0002460	adaptive immune response based on somatic recombination of immune receptors built from immunoglobulin superfamily domains	6.29204e-06	7.80287e-05	4.12436e-05	ANXA1/JAG1/TNF/LTA/C3/ICAM1/ADAM17/B2M/C1QB/HMGB1/SERPING1/HAVCR2/CD46	13
GO:0061097	regulation of protein tyrosine kinase activity	6.48336e-06	8.01648e-05	4.23726e-05	CCL5/APP/THY1/GAS6/ADAM17/PSEN1/ADORA1	7
GO:0051251	positive regulation of lymphocyte activation	6.51168e-06	8.02789e-05	4.2433e-05	CCL5/MIF/ANXA1/THY1/CD47/GAS6/LILRB4/LGALS9/CCL2/HMGB1/IL6ST/HAVCR2/CD46	13
GO:0045123	cellular extravasation	6.72449e-06	8.23455e-05	4.35253e-05	THY1/ITGB1/TNF/ICAM1/CCL2/ITGB2	6
GO:0072678	T cell migration	6.72449e-06	8.23455e-05	4.35253e-05	CCL5/APP/ADAM10/ADAM17/CCL2/S1PR1	6
GO:0060562	epithelial tube morphogenesis	6.73807e-06	8.23455e-05	4.35253e-05	BMP2/BMP7/TGFB2/TNC/NOTCH1/FZD3/CSF1/NRP1/TNF/COL4A1/PSEN1/VEGFA/PLXNB2	13
GO:0045765	regulation of angiogenesis	6.79441e-06	8.27933e-05	4.3762e-05	PTN/ANXA1/TGFB2/NOTCH1/ITGB8/ITGB1/NRP1/C3/SERPINE1/THBS1/VEGFA/VEGFB/C3AR1/ITGB2	14
GO:0032368	regulation of lipid transport	7.00122e-06	8.50668e-05	4.49637e-05	MIF/SPP1/LRP1/APOE/PLTP/THBS1/ITGAV/ABCA1	8
GO:0048259	regulation of receptor-mediated endocytosis	7.06847e-06	8.56235e-05	4.52579e-05	ARF1/B2M/LRPAP1/SERPINE1/TF/VEGFA/CD63	7
GO:0034330	cell junction organization	7.08777e-06	8.56235e-05	4.52579e-05	THY1/TGFB2/F2R/CD9/NRP1/TNF/FN1/THBS1/VEGFA/ITGA6/CDH10/TGFBR1	12
GO:0072507	divalent inorganic cation homeostasis	7.37313e-06	8.88156e-05	4.69452e-05	CCL5/EGFR/APP/THY1/PDGFRA/F2R/APOE/CALR/HMGB1/PSEN1/S100A8/S100A9/ITGAV/FPR1/C3AR1/S1PR1	16
GO:0000302	response to reactive oxygen species	7.6667e-06	9.2088e-05	4.86749e-05	EGFR/ANXA1/BMP7/PDGFRA/TNF/ADAM9/APOE/GSTP1/PSAP/GPR37/GPR37L1	11
GO:0031348	negative regulation of defense response	8.51571e-06	0.000101842	5.38308e-05	LGALS9/A2M/APOE/GSTP1/RPS19/SERPING1/TNFRSF1A/HAVCR2/CALCRL/ADORA1	10
GO:0048638	regulation of developmental growth	8.52725e-06	0.000101842	5.38308e-05	APP/RIMS2/NOTCH1/SPP1/CSF1/NRP1/SEMA4D/APOE/FN1/VEGFA/PTPRS/INSR/TGFBR1	13
GO:0010952	positive regulation of peptidase activity	8.92441e-06	0.000106284	5.61784e-05	APP/CTGF/CYR61/F2R/LGALS9/TNF/FN1/HMGB1/S100A8/S100A9	10
GO:0031663	lipopolysaccharide-mediated signaling pathway	9.42847e-06	0.000111341	5.88513e-05	CCL5/MIF/TNF/CCL2/LTF/SCARB1	6
GO:0035924	cellular response to vascular endothelial growth factor stimulus	9.42847e-06	0.000111341	5.88513e-05	ANXA1/NOTCH1/PDGFRA/NRP1/VEGFA/CD63	6
GO:0090303	positive regulation of wound healing	9.42847e-06	0.000111341	5.88513e-05	ANXA1/F2R/HBEGF/S100A9/SERPINE1/THBS1	6
GO:0010595	positive regulation of endothelial cell migration	9.75925e-06	0.000114583	6.05652e-05	ANXA1/NRP1/ADAM17/CALR/HMGB1/THBS1/VEGFA/SCARB1	8
GO:0060317	cardiac epithelial to mesenchymal transition	9.78482e-06	0.000114583	6.05652e-05	BMP2/TGFB2/NOTCH1/ADAM15/TGFBR1	5
GO:0090322	regulation of superoxide metabolic process	9.78482e-06	0.000114583	6.05652e-05	EGFR/BMP7/TNF/GSTP1/ITGB2	5
GO:0032370	positive regulation of lipid transport	1.05037e-05	0.000122321	6.46549e-05	MIF/SPP1/LRP1/APOE/PLTP/ABCA1	6
GO:0032722	positive regulation of chemokine production	1.05037e-05	0.000122321	6.46549e-05	MIF/LGALS9/TNF/ADAM17/LPL/HAVCR2	6
GO:1901214	regulation of neuron death	1.06053e-05	0.000123163	6.51e-05	CCL5/TGFB2/MDK/EPHB1/F2R/NRP1/LRP1/APOE/CCL2/GPI/PSEN1/SORL1	12
GO:0050715	positive regulation of cytokine secretion	1.10939e-05	0.000128276	6.78029e-05	MIF/F2R/LGALS9/TNF/HMGB1/LPL/HAVCR2/IL1RAP	8
GO:0043931	ossification involved in bone maturation	1.11372e-05	0.000128276	6.78029e-05	BMP2/PLXNB1/SEMA4D/LTF	4
GO:1905314	semi-lunar valve development	1.11372e-05	0.000128276	6.78029e-05	TGFB2/NOTCH1/NOTCH2/JAG1	4
GO:0048754	branching morphogenesis of an epithelial tube	1.13447e-05	0.000130309	6.88771e-05	BMP2/BMP7/TNC/NOTCH1/CSF1/NRP1/TNF/COL4A1/VEGFA	9
GO:0009991	response to extracellular stimulus	1.23219e-05	0.000141148	7.46065e-05	EGFR/PTN/BMP7/PENK/TNC/SPP1/GAS6/LTA/ICAM1/APOE/GNAI2/GSTP1/RPS19/ITGA6/CNR1/ABCA1	16
GO:2001236	regulation of extrinsic apoptotic signaling pathway	1.2595e-05	0.000143884	7.60526e-05	NRP1/TNF/ICAM1/GSTP1/SERPINE1/THBS1/ITGAV/ITGA6/TGFBR1	9
GO:0061448	connective tissue development	1.29556e-05	0.000147602	7.8018e-05	BMP2/BMP7/CTGF/CYR61/CD44/NOTCH1/ITGB8/CSF1/GNAS/TIMP1/TGFBR1	11
GO:0071356	cellular response to tumor necrosis factor	1.31051e-05	0.000148903	7.87054e-05	CCL5/TNFRSF21/GAS6/TNF/LTA/ICAM1/ADAM17/CCL2/GSTP1/THBS1/TNFRSF1A/TNFRSF19	12
GO:0007435	salivary gland morphogenesis	1.33229e-05	0.000150159	7.93695e-05	EGFR/BMP7/TGFB2/NRP1/TNF	5
GO:0061384	heart trabecula morphogenesis	1.33229e-05	0.000150159	7.93695e-05	BMP7/TGFB2/NOTCH1/S1PR1/TGFBR1	5
GO:0072604	interleukin-6 secretion	1.33229e-05	0.000150159	7.93695e-05	F2R/GAS6/LGALS9/HMGB1/IL1RAP	5
GO:0048661	positive regulation of smooth muscle cell proliferation	1.35259e-05	0.00015204	8.03636e-05	CCL5/EGFR/HBEGF/TNF/THBS1/CALCRL/S1PR1	7
GO:0051897	positive regulation of protein kinase B signaling	1.3961e-05	0.000156513	8.27277e-05	EGFR/PDGFRA/ITGB1/HBEGF/GAS6/TNF/THBS1/INSR/TGFBR1	9
GO:0010517	regulation of phospholipase activity	1.43385e-05	0.000160316	8.47382e-05	CCL5/EGFR/ANXA1/CYR61/PDGFRA/LRP1	6
GO:0007220	Notch receptor processing	1.44607e-05	0.000160828	8.50085e-05	JAG1/ADAM10/ADAM17/PSEN1	4
GO:0060977	coronary vasculature morphogenesis	1.44607e-05	0.000160828	8.50085e-05	NOTCH1/NRP1/VEGFA/TGFBR1	4
GO:0010757	negative regulation of plasminogen activation	1.45955e-05	0.000161074	8.51387e-05	SERPINE2/SERPINE1/THBS1	3
GO:1990535	neuron projection maintenance	1.45955e-05	0.000161074	8.51387e-05	APP/PSEN1/INSR	3
GO:0048145	regulation of fibroblast proliferation	1.45978e-05	0.000161074	8.51387e-05	EGFR/MIF/PDGFRA/GAS6/LTA/FN1/GSTP1	7
GO:0003205	cardiac chamber development	1.46902e-05	0.000161246	8.52299e-05	BMP7/CYR61/LTBP1/TGFB2/NOTCH1/NOTCH2/NRP1/JAG1/TGFBR1	9
GO:0048015	phosphatidylinositol-mediated signaling	1.46902e-05	0.000161246	8.52299e-05	CCL5/EGFR/IGF1R/SERPINE2/TGFB2/PLXNB1/PDGFRA/F2R/SEMA4D	9
GO:0045926	negative regulation of growth	1.51197e-05	0.00016553	8.74939e-05	SERPINE2/TGFB2/NOTCH1/NOTCH2/SPP1/NRP1/SEMA4D/TNF/LTA/ADAM15/PTPRS	11
GO:2000826	regulation of heart morphogenesis	1.54294e-05	0.000168285	8.89503e-05	BMP2/BMP7/TGFB2/NOTCH1/TGFBR1	5
GO:0022408	negative regulation of cell-cell adhesion	1.54515e-05	0.000168285	8.89503e-05	ANXA1/BMP2/SERPINE2/CD9/TNFRSF21/JAG1/LGALS9/HMGB1/HAVCR2	9
GO:0030099	myeloid cell differentiation	1.55921e-05	0.000169378	8.95281e-05	APP/NOTCH2/CSF1/JAG1/LILRB4/TNF/B2M/GNAS/LTF/PSEN1/RPS19/THBS1/VEGFA/JMJD6	14
GO:0001942	hair follicle development	1.5739e-05	0.000170095	8.99067e-05	EGFR/TGFB2/NOTCH1/FZD3/TNF/GNAS/TNFRSF19	7
GO:0048144	fibroblast proliferation	1.5739e-05	0.000170095	8.99067e-05	EGFR/MIF/PDGFRA/GAS6/LTA/FN1/GSTP1	7
GO:0031960	response to corticosteroid	1.62462e-05	0.000175125	9.25659e-05	EGFR/ANXA1/CTGF/NOTCH1/MDK/TNF/ICAM1/ADAM9/GSTP1	9
GO:1903706	regulation of hemopoiesis	1.63051e-05	0.000175311	9.26642e-05	ANXA1/NOTCH1/NOTCH2/CSF1/JAG1/GAS6/LILRB4/LGALS9/TNF/B2M/GNAS/HMGB1/LTF/THBS1/CD46	15
GO:0032944	regulation of mononuclear cell proliferation	1.6698e-05	0.000179077	9.46548e-05	CCL5/MIF/ANXA1/TNFRSF21/CSF1/LGALS9/HMGB1/IL6ST/HAVCR2/CD46	10
GO:0007193	adenylate cyclase-inhibiting G-protein coupled receptor signaling pathway	1.6953e-05	0.000180889	9.56124e-05	GNAI2/PSAP/GPR37/GPR37L1/ADORA1/CHRM1/S1PR1	7
GO:0060333	interferon-gamma-mediated signaling pathway	1.6953e-05	0.000180889	9.56124e-05	CD44/ICAM1/B2M/HLA-A/HLA-B/HLA-C/NCAM1	7
GO:0048017	inositol lipid-mediated signaling	1.70754e-05	0.000181734	9.60592e-05	CCL5/EGFR/IGF1R/SERPINE2/TGFB2/PLXNB1/PDGFRA/F2R/SEMA4D	9
GO:0033280	response to vitamin D	1.77867e-05	0.000188827	9.98079e-05	PTN/BMP7/PENK/TNC/SPP1	5

## Sheet: GO_MyeloidL-R
ID	Description	pvalue	p.adjust	qvalue	geneID	Count
GO:0050900	leukocyte migration	1.03552e-29	2.82035e-26	1.41405e-26	CCR1/TGFB1/CD74/TNFRSF10D/FPR1/ITGAX/ITGB2/ITGAM/ITGB1/ITGA5/LGALS9/PDGFB/WNT5A/SIRPA/ADAM17/ANXA1/ICAM1/IL16/THBS1/TNF/FN1/CD44/VEGFA/MERTK/FPR2/VEGFB/FPR3/C3AR1/ITGAV/CCR5/C5AR1/P2RY12/THBD/JAM2/CALR/CXCL12/IL1B/IL6/SERPINE1	39
GO:0032103	positive regulation of response to external stimulus	1.3501e-29	2.82035e-26	1.41405e-26	CCR1/TGFB1/CD74/TLR4/TLR2/LGALS9/PDGFB/WNT5A/ADAM17/IL16/IL18/THBS1/TNF/VEGFA/TNFRSF1A/FPR2/OSM/HAVCR2/VEGFB/C3AR1/BMPR2/SCARF1/C5AR1/THBD/NRP1/C3/CALR/CXCL12/IL1B/IL6/LPL/RTN4/SERPINE1	33
GO:0030335	positive regulation of cell migration	3.69916e-29	5.1517e-26	2.58292e-26	CCR1/TGFB1/CD74/IGF1/TGFBR1/TGFBR2/ITGA5/HBEGF/LGALS9/SEMA4D/PDGFB/PDGFC/WNT5A/ADAM17/ANXA1/ICAM1/THBS1/TNF/FN1/CSF1R/VEGFA/NOTCH1/FPR2/VEGFB/C3AR1/ITGAV/SCARB1/BMPR2/C5AR1/NRP2/NRP1/ADAM9/CALR/CXCL12/IL1B/IL6/PLAU/RTN4/SERPINE1	39
GO:0045785	positive regulation of cell adhesion	4.48199e-24	4.68143e-21	2.34715e-21	TGFB1/CD74/TNFRSF14/IGF1/HLA-E/TGFBR2/ITGA5/LGALS9/WNT5A/EFNB2/SIRPA/ANXA1/ICAM1/IL18/TNF/FN1/CD44/VEGFA/HAVCR2/CD46/PTN/ITGAV/LILRB1/LILRB2/TFRC/NRP1/LILRB4/ADAM9/CALR/CXCL12/IL1B/IL6	32
GO:0032496	response to lipopolysaccharide	7.62843e-23	5.75261e-20	2.88421e-20	TGFB1/TNFRSF14/TNFRSF10D/TLR4/ABCA1/TNFRSF1B/TLR2/LGALS9/WNT5A/ADAM17/ICAM1/IL18/TNF/TNFRSF1A/NOTCH1/AXL/HAVCR2/SCARB1/LILRB1/CCR5/C5AR1/LILRB2/THBD/ADAM9/ADM/CD14/IL1B/IL6/SERPINE1	29
GO:0043062	extracellular structure organization	8.26129e-23	5.75261e-20	2.88421e-20	TGFB1/ITGAX/ITGB2/LRP1/ENG/ITGAM/ITGB5/ITGB1/ABCA1/TGFBR1/ITGA5/PDGFB/ICAM1/THBS1/TNF/FN1/CD44/NOTCH1/ITGAV/SCARB1/SPP1/JAM2/A2M/APOE/ARF1/LIPC/LPL/PLTP/SERPINE1/TIMP1/TIMP2	31
GO:0002237	response to molecule of bacterial origin	3.47435e-22	2.07369e-19	1.03969e-19	TGFB1/TNFRSF14/TNFRSF10D/TLR4/ABCA1/TNFRSF1B/TLR2/LGALS9/WNT5A/ADAM17/ICAM1/IL18/TNF/TNFRSF1A/NOTCH1/AXL/HAVCR2/SCARB1/LILRB1/CCR5/C5AR1/LILRB2/THBD/ADAM9/ADM/CD14/IL1B/IL6/SERPINE1	29
GO:0007159	leukocyte cell-cell adhesion	2.307e-21	1.20483e-18	6.0407e-19	TGFB1/CD74/TNFRSF14/ITGB2/IGF1/HLA-E/ITGB1/TGFBR2/ITGA5/LGALS9/SEMA4D/EFNB2/SIRPA/ANXA1/ICAM1/IL18/TNF/CD44/HAVCR2/CD46/HFE/LILRB1/LILRB2/TFRC/LILRB4/CXCL12/IL1B/IL6	28
GO:0060326	cell chemotaxis	2.61443e-21	1.21368e-18	6.08505e-19	CCR1/CD74/FPR1/ITGB2/HBEGF/LGALS9/PDGFB/WNT5A/ADAM17/ANXA1/IL16/THBS1/VEGFA/NOTCH1/FPR2/VEGFB/FPR3/C3AR1/CCR5/C5AR1/NRP1/CALR/CXCL12/IL1B/IL6/SERPINE1	26
GO:0050921	positive regulation of chemotaxis	9.06453e-21	3.78716e-18	1.89878e-18	CCR1/TGFB1/CD74/LGALS9/PDGFB/WNT5A/ADAM17/IL16/THBS1/VEGFA/FPR2/VEGFB/C3AR1/BMPR2/C5AR1/NRP1/CALR/CXCL12/IL6/SERPINE1	20
GO:0050920	regulation of chemotaxis	1.07755e-20	4.09272e-18	2.05198e-18	CCR1/TGFB1/CD74/LGALS9/SEMA4D/PDGFB/WNT5A/EFNB2/ADAM17/IL16/THBS1/VEGFA/NOTCH1/FPR2/VEGFB/C3AR1/BMPR2/C5AR1/NRP1/CALR/CXCL12/IL6/SERPINE1	23
GO:0060627	regulation of vesicle-mediated transport	5.27698e-19	1.83727e-16	9.21157e-17	TGFB1/ITGB2/LRP1/ITGAM/TLR2/LGALS9/WNT5A/SIRPA/ANXA1/SYTL3/TNF/VEGFA/NOTCH1/AXL/MERTK/ITGAV/SCARB1/SORL1/HFE/LILRB1/CD63/NRP1/C3/APOE/ARF1/CALR/CD14/IL1B/LRPAP1/SERPINE1	30
GO:0022407	regulation of cell-cell adhesion	1.49485e-18	4.80423e-16	2.40871e-16	TGFB1/CD74/TNFRSF14/IGF1/HLA-E/TGFBR2/LGALS9/JAG1/WNT5A/EFNB2/SIRPA/ANXA1/ICAM1/IL18/TNF/CD44/HAVCR2/CD46/HFE/LILRB1/CD9/LILRB2/TFRC/LILRB4/CXCL12/IL1B/IL6	27
GO:1903039	positive regulation of leukocyte cell-cell adhesion	2.02749e-18	6.0506e-16	3.03361e-16	TGFB1/CD74/TNFRSF14/IGF1/HLA-E/TGFBR2/LGALS9/EFNB2/SIRPA/ANXA1/ICAM1/IL18/TNF/CD44/HAVCR2/CD46/LILRB1/LILRB2/TFRC/LILRB4/IL1B/IL6	22
GO:0002687	positive regulation of leukocyte migration	2.22912e-18	6.20885e-16	3.11295e-16	CCR1/TGFB1/CD74/LGALS9/WNT5A/ADAM17/ICAM1/THBS1/TNF/VEGFA/FPR2/VEGFB/C3AR1/C5AR1/CALR/CXCL12/IL6/SERPINE1	18
GO:0022409	positive regulation of cell-cell adhesion	2.60252e-18	6.79584e-16	3.40725e-16	TGFB1/CD74/TNFRSF14/IGF1/HLA-E/TGFBR2/LGALS9/WNT5A/EFNB2/SIRPA/ANXA1/ICAM1/IL18/TNF/CD44/HAVCR2/CD46/LILRB1/LILRB2/TFRC/LILRB4/IL1B/IL6	23
GO:0030100	regulation of endocytosis	3.27234e-18	8.04227e-16	4.03218e-16	TGFB1/LRP1/TLR2/WNT5A/SIRPA/TNF/VEGFA/AXL/MERTK/ITGAV/SCARB1/HFE/LILRB1/CD63/C3/APOE/ARF1/CALR/CD14/IL1B/LRPAP1/SERPINE1	22
GO:0071222	cellular response to lipopolysaccharide	3.5145e-18	8.15755e-16	4.08998e-16	TGFB1/TLR4/ABCA1/TNFRSF1B/TLR2/WNT5A/ICAM1/IL18/TNF/AXL/HAVCR2/SCARB1/LILRB1/CCR5/LILRB2/ADAM9/CD14/IL1B/IL6/SERPINE1	20
GO:0030595	leukocyte chemotaxis	3.92975e-18	8.64131e-16	4.33252e-16	CCR1/CD74/ITGB2/LGALS9/PDGFB/WNT5A/ADAM17/ANXA1/IL16/THBS1/VEGFA/FPR2/VEGFB/C3AR1/CCR5/C5AR1/CALR/CXCL12/IL1B/IL6/SERPINE1	21
GO:0002685	regulation of leukocyte migration	4.42093e-18	8.89049e-16	4.45745e-16	CCR1/TGFB1/CD74/LGALS9/WNT5A/ADAM17/ANXA1/ICAM1/THBS1/TNF/VEGFA/FPR2/VEGFB/C3AR1/C5AR1/P2RY12/CALR/CXCL12/IL6/SERPINE1	20
GO:0002697	regulation of immune effector process	4.46865e-18	8.89049e-16	4.45745e-16	TGFB1/CD74/ITGB2/HLA-E/TLR4/ITGAM/LGALS9/WNT5A/ANXA1/C1QA/IL18/TNF/HAVCR2/CD46/C3AR1/HFE/LILRB1/C5AR1/TRAF2/TFRC/C3/A2M/C1QB/GPI/IL1B/IL6/SERPING1	27
GO:1903037	regulation of leukocyte cell-cell adhesion	7.08008e-18	1.34457e-15	6.74132e-16	TGFB1/CD74/TNFRSF14/IGF1/HLA-E/TGFBR2/LGALS9/EFNB2/SIRPA/ANXA1/ICAM1/IL18/TNF/CD44/HAVCR2/CD46/HFE/LILRB1/LILRB2/TFRC/LILRB4/CXCL12/IL1B/IL6	24
GO:0071219	cellular response to molecule of bacterial origin	8.65028e-18	1.57134e-15	7.87828e-16	TGFB1/TLR4/ABCA1/TNFRSF1B/TLR2/WNT5A/ICAM1/IL18/TNF/AXL/HAVCR2/SCARB1/LILRB1/CCR5/LILRB2/ADAM9/CD14/IL1B/IL6/SERPINE1	20
GO:0002696	positive regulation of leukocyte activation	1.85927e-17	3.23669e-15	1.62279e-15	TGFB1/CD74/TNFRSF14/ITGB2/IGF1/HLA-E/TLR4/ITGAM/TGFBR2/LGALS9/WNT5A/EFNB2/SIRPA/ANXA1/IL18/THBS1/AXL/HAVCR2/CD46/LILRB1/LILRB2/TFRC/LILRB4/IL1B/IL6	25
GO:0050867	positive regulation of cell activation	4.12435e-17	6.89262e-15	3.45577e-15	TGFB1/CD74/TNFRSF14/ITGB2/IGF1/HLA-E/TLR4/ITGAM/TGFBR2/LGALS9/WNT5A/EFNB2/SIRPA/ANXA1/IL18/THBS1/AXL/HAVCR2/CD46/LILRB1/LILRB2/TFRC/LILRB4/IL1B/IL6	25
GO:0006898	receptor-mediated endocytosis	5.43212e-17	8.72899e-15	4.37648e-15	ITGB2/LRP1/ITGB1/TGFBR2/VEGFA/FPR2/SCARB1/SORL1/HFE/LILRB1/SCARF1/CD9/CANX/TFRC/CD63/ADRB2/ADM/APOE/ARF1/CALR/CD14/HSP90AA1/LRPAP1/SERPINE1	24
GO:0002699	positive regulation of immune effector process	7.59248e-17	1.17487e-14	5.89047e-15	TGFB1/CD74/ITGB2/HLA-E/TLR4/ITGAM/LGALS9/WNT5A/ANXA1/IL18/TNF/CD46/LILRB1/TRAF2/TFRC/C3/GPI/IL1B/IL6	19
GO:0071216	cellular response to biotic stimulus	8.33185e-17	1.24323e-14	6.23323e-15	TGFB1/TLR4/ABCA1/TNFRSF1B/TLR2/WNT5A/ICAM1/IL18/TNF/AXL/HAVCR2/SCARB1/LILRB1/CCR5/LILRB2/ADAM9/CD14/IL1B/IL6/SERPINE1	20
GO:0002446	neutrophil mediated immunity	9.40393e-17	1.35481e-14	6.79267e-15	FPR1/ITGAX/ITGB2/NCSTN/ITGAM/PLAUR/TNFRSF1B/TLR2/SIRPA/ADAM17/CD44/FPR2/LAIR1/GRN/C3AR1/ITGAV/C5AR1/LILRB2/CD63/PSAP/C3/CD14/GPI/HSP90AA1/IL6/PLAU/SERPINA1/TIMP2	28
GO:0030198	extracellular matrix organization	1.14728e-16	1.59777e-14	8.01081e-15	TGFB1/ITGAX/ITGB2/LRP1/ENG/ITGAM/ITGB5/ITGB1/TGFBR1/ITGA5/PDGFB/ICAM1/THBS1/TNF/FN1/CD44/NOTCH1/ITGAV/SPP1/JAM2/A2M/SERPINE1/TIMP1/TIMP2	24
GO:0002690	positive regulation of leukocyte chemotaxis	1.33286e-16	1.79636e-14	9.00645e-15	CCR1/CD74/LGALS9/WNT5A/ADAM17/THBS1/VEGFA/FPR2/VEGFB/C3AR1/C5AR1/CALR/CXCL12/IL6/SERPINE1	15
GO:0045807	positive regulation of endocytosis	1.67341e-16	2.18484e-14	1.09542e-14	LRP1/WNT5A/SIRPA/TNF/VEGFA/AXL/MERTK/ITGAV/HFE/CD63/C3/APOE/ARF1/CALR/CD14/IL1B/SERPINE1	17
GO:1904018	positive regulation of vasculature development	2.33882e-16	2.96109e-14	1.48461e-14	ITGB2/ENG/ITGB1/TGFBR2/ITGA5/PDGFB/WNT5A/EFNB2/ANXA1/THBS1/VEGFA/NOTCH1/VEGFB/C3AR1/C5AR1/NRP1/C3/ADM/IL1B/SERPINE1	20
GO:0070371	ERK1 and ERK2 cascade	5.74368e-16	7.05797e-14	3.53868e-14	CCR1/TGFB1/CD74/NOTCH2/IGF1/TLR4/LGALS9/PDGFB/PDGFC/ICAM1/TNF/FN1/CD44/CSF1R/NOTCH1/AXL/MERTK/FPR2/HAVCR2/ITGAV/C5AR1/NRP1/IL1B	23
GO:0001819	positive regulation of cytokine production	7.5857e-16	9.05515e-14	4.54001e-14	TGFB1/CD74/HLA-E/TLR4/TLR2/LGALS9/WNT5A/ADAM17/ANXA1/IL18/THBS1/TNF/CSF1R/HAVCR2/CD46/C3AR1/C5AR1/TRAF2/LILRB2/C3/CD14/IL1B/IL6/LPL/SERPINE1	25
GO:0042119	neutrophil activation	8.00072e-16	9.28527e-14	4.65539e-14	FPR1/ITGAX/ITGB2/NCSTN/ITGAM/PLAUR/TNFRSF1B/TLR2/SIRPA/IL18/CD44/FPR2/LAIR1/GRN/C3AR1/ITGAV/C5AR1/LILRB2/CD63/PSAP/C3/CD14/GPI/HSP90AA1/PLAU/SERPINA1/TIMP2	27
GO:0050730	regulation of peptidyl-tyrosine phosphorylation	1.55958e-15	1.76106e-13	8.82946e-14	TGFB1/CD74/ITGB2/IGF1/ITGA5/HBEGF/AREG/SEMA4D/PDGFB/PDGFC/ADAM17/ICAM1/IL18/CD44/CSF1R/VEGFA/TNFRSF1A/OSM/NRP1/IL6	20
GO:0050731	positive regulation of peptidyl-tyrosine phosphorylation	2.04654e-15	2.25012e-13	1.12815e-13	TGFB1/CD74/IGF1/ITGA5/HBEGF/AREG/SEMA4D/PDGFB/ADAM17/ICAM1/IL18/CD44/CSF1R/VEGFA/TNFRSF1A/OSM/NRP1/IL6	18
GO:0002576	platelet degranulation	2.49548e-15	2.67337e-13	1.34035e-13	TGFB1/IGF1/PDGFB/THBS1/FN1/VEGFA/VEGFB/CD9/APLP2/CD63/PSAP/A2M/SERPINA1/SERPINE1/SERPING1/TIMP1	16
GO:0002460	adaptive immune response based on somatic recombination of immune receptors built from immunoglobulin superfamily domains	2.67279e-15	2.79173e-13	1.3997e-13	TGFB1/CD74/HLA-E/TLR4/JAG1/ADAM17/ANXA1/C1QA/ICAM1/IL18/TNF/HAVCR2/CD46/HFE/LILRB1/TRAF2/TFRC/C3/C1QB/IL1B/IL6/SERPING1	22
GO:0050870	positive regulation of T cell activation	3.01084e-15	3.06812e-13	1.53827e-13	TGFB1/CD74/TNFRSF14/IGF1/HLA-E/TGFBR2/LGALS9/EFNB2/SIRPA/ANXA1/IL18/HAVCR2/CD46/LILRB1/LILRB2/TFRC/LILRB4/IL1B/IL6	19
GO:0043312	neutrophil degranulation	3.84747e-15	3.82732e-13	1.91892e-13	FPR1/ITGAX/ITGB2/NCSTN/ITGAM/PLAUR/TNFRSF1B/TLR2/SIRPA/CD44/FPR2/LAIR1/GRN/C3AR1/ITGAV/C5AR1/LILRB2/CD63/PSAP/C3/CD14/GPI/HSP90AA1/PLAU/SERPINA1/TIMP2	26
GO:0002283	neutrophil activation involved in immune response	4.45361e-15	4.32725e-13	2.16957e-13	FPR1/ITGAX/ITGB2/NCSTN/ITGAM/PLAUR/TNFRSF1B/TLR2/SIRPA/CD44/FPR2/LAIR1/GRN/C3AR1/ITGAV/C5AR1/LILRB2/CD63/PSAP/C3/CD14/GPI/HSP90AA1/PLAU/SERPINA1/TIMP2	26
GO:0010631	epithelial cell migration	5.12614e-15	4.8675e-13	2.44044e-13	TGFB1/ITGB2/ITGB1/TGFBR1/TGFBR2/HBEGF/PDGFB/WNT5A/EFNB2/ADAM17/ANXA1/THBS1/VEGFA/NOTCH1/SCARB1/BMPR2/NRP2/NRP1/ADAM9/APOE/CALR/RTN4	22
GO:0002688	regulation of leukocyte chemotaxis	5.9018e-15	5.47949e-13	2.74727e-13	CCR1/CD74/LGALS9/WNT5A/ADAM17/THBS1/VEGFA/FPR2/VEGFB/C3AR1/C5AR1/CALR/CXCL12/IL6/SERPINE1	15
GO:0090132	epithelium migration	6.20453e-15	5.63533e-13	2.8254e-13	TGFB1/ITGB2/ITGB1/TGFBR1/TGFBR2/HBEGF/PDGFB/WNT5A/EFNB2/ADAM17/ANXA1/THBS1/VEGFA/NOTCH1/SCARB1/BMPR2/NRP2/NRP1/ADAM9/APOE/CALR/RTN4	22
GO:0032722	positive regulation of chemokine production	8.06806e-15	7.17199e-13	3.59584e-13	CD74/TLR4/TLR2/LGALS9/WNT5A/ADAM17/TNF/CSF1R/HAVCR2/IL1B/IL6/LPL	12
GO:0090130	tissue migration	9.03608e-15	7.86516e-13	3.94338e-13	TGFB1/ITGB2/ITGB1/TGFBR1/TGFBR2/HBEGF/PDGFB/WNT5A/EFNB2/ADAM17/ANXA1/THBS1/VEGFA/NOTCH1/SCARB1/BMPR2/NRP2/NRP1/ADAM9/APOE/CALR/RTN4	22
GO:0018108	peptidyl-tyrosine phosphorylation	1.29627e-14	1.10527e-12	5.54152e-13	TGFB1/CD74/ITGB2/IGF1/ITGA5/HBEGF/AREG/SEMA4D/PDGFB/PDGFC/ADAM17/ICAM1/IL18/CD44/CSF1R/VEGFA/TNFRSF1A/AXL/MERTK/OSM/NRP1/HSP90AA1/IL6	23
GO:0018212	peptidyl-tyrosine modification	1.53371e-14	1.28156e-12	6.42542e-13	TGFB1/CD74/ITGB2/IGF1/ITGA5/HBEGF/AREG/SEMA4D/PDGFB/PDGFC/ADAM17/ICAM1/IL18/CD44/CSF1R/VEGFA/TNFRSF1A/AXL/MERTK/OSM/NRP1/HSP90AA1/IL6	23
GO:0001667	ameboidal-type cell migration	1.6795e-14	1.37153e-12	6.87647e-13	TGFB1/ITGB2/ITGB1/TGFBR1/TGFBR2/HBEGF/SEMA4D/PDGFB/WNT5A/EFNB2/ADAM17/ANXA1/THBS1/VEGFA/NOTCH1/SCARB1/BMPR2/NRP2/NRP1/ADAM9/APOE/CALR/RTN4/TIMP1	24
GO:0046718	viral entry into host cell	1.70702e-14	1.37153e-12	6.87647e-13	CD74/TNFRSF14/ITGB5/ITGB1/ITGA5/LGALS9/EFNB2/ICAM1/AXL/CD46/ITGAV/SCARB1/CCR5/RPSA/TFRC	15
GO:0070374	positive regulation of ERK1 and ERK2 cascade	2.49945e-14	1.95132e-12	9.78341e-13	CCR1/TGFB1/CD74/NOTCH2/TLR4/LGALS9/PDGFB/PDGFC/ICAM1/TNF/CD44/CSF1R/NOTCH1/AXL/MERTK/FPR2/HAVCR2/C5AR1/NRP1	19
GO:0070372	regulation of ERK1 and ERK2 cascade	2.52205e-14	1.95132e-12	9.78341e-13	CCR1/TGFB1/CD74/NOTCH2/TLR4/LGALS9/PDGFB/PDGFC/ICAM1/TNF/FN1/CD44/CSF1R/NOTCH1/AXL/MERTK/FPR2/HAVCR2/C5AR1/NRP1/IL1B	21
GO:0002521	leukocyte differentiation	3.08959e-14	2.34697e-12	1.17671e-12	CCR1/TGFB1/CD74/NOTCH2/TLR4/ITGB1/TGFBR2/TLR2/LGALS9/ADAM17/ANXA1/IL18/MFNG/TNF/CSF1R/VEGFA/AXL/MERTK/CD46/LILRB1/LILRB2/JMJD6/TFRC/LILRB4/IL6	25
GO:0051251	positive regulation of lymphocyte activation	3.24579e-14	2.42159e-12	1.21412e-12	TGFB1/CD74/TNFRSF14/IGF1/HLA-E/TLR4/TGFBR2/LGALS9/EFNB2/SIRPA/ANXA1/IL18/AXL/HAVCR2/CD46/LILRB1/LILRB2/TFRC/LILRB4/IL1B/IL6	21
GO:0032602	chemokine production	4.09875e-14	3.00431e-12	1.50628e-12	CD74/TLR4/TLR2/LGALS9/WNT5A/ADAM17/IL18/TNF/CSF1R/HAVCR2/IL1B/IL6/LPL	13
GO:1903532	positive regulation of secretion by cell	4.74184e-14	3.41576e-12	1.71257e-12	TGFB1/ITGB2/IGF1/HLA-E/TLR4/ITGAM/TLR2/LGALS9/WNT5A/TNF/CSF1R/HAVCR2/HFE/SPP1/ADAM9/ARF1/CD14/CXCL12/GPI/IL1B/IL6/LPL	22
GO:0010634	positive regulation of epithelial cell migration	4.83287e-14	3.42233e-12	1.71586e-12	TGFB1/TGFBR2/HBEGF/PDGFB/WNT5A/ADAM17/ANXA1/THBS1/VEGFA/SCARB1/BMPR2/NRP2/NRP1/ADAM9/CALR/RTN4	16
GO:0050673	epithelial cell proliferation	6.5298e-14	4.54692e-12	2.2797e-12	TGFB1/IGF1/NCSTN/TGFBR1/AREG/PDGFB/WNT5A/EFNB2/ADAM17/THBS1/TNF/VEGFA/NOTCH1/VEGFB/PTN/SCARB1/BMPR2/C5AR1/NRP2/NRP1/APOE/CXCL12/RTN4	23
GO:0006909	phagocytosis	8.10056e-14	5.54822e-12	2.78173e-12	TGFB1/ITGB2/LRP1/ITGAM/ABCA1/TLR2/SIRPA/ANXA1/THBS1/TNF/AXL/MERTK/ITGAV/SCARB1/PLD2/JMJD6/C3/CALR/CD14/HSP90AA1/IL1B	21
GO:1903034	regulation of response to wounding	9.75877e-14	6.57615e-12	3.29711e-12	TLR4/PLAUR/TGFBR2/HBEGF/PDGFB/ANXA1/THBS1/SCARF1/CD9/THBD/SPP1/APOE/PLAU/RTN4/SERPINE1/SERPING1	16
GO:0042110	T cell activation	1.04079e-13	6.90224e-12	3.4606e-12	TGFB1/CD74/TNFRSF14/IGF1/HLA-E/NCSTN/TGFBR2/LGALS9/EFNB2/SIRPA/ADAM17/ANXA1/ICAM1/IL18/HAVCR2/CD46/HFE/LILRB1/LILRB2/JMJD6/TFRC/LILRB4/IL1B/IL6	24
GO:0030260	entry into host cell	1.14462e-13	7.13762e-12	3.57861e-12	CD74/TNFRSF14/ITGB5/ITGB1/ITGA5/LGALS9/EFNB2/ICAM1/AXL/CD46/ITGAV/SCARB1/CCR5/RPSA/TFRC	15
GO:0044409	entry into host	1.14462e-13	7.13762e-12	3.57861e-12	CD74/TNFRSF14/ITGB5/ITGB1/ITGA5/LGALS9/EFNB2/ICAM1/AXL/CD46/ITGAV/SCARB1/CCR5/RPSA/TFRC	15
GO:0051806	entry into cell of other organism involved in symbiotic interaction	1.14462e-13	7.13762e-12	3.57861e-12	CD74/TNFRSF14/ITGB5/ITGB1/ITGA5/LGALS9/EFNB2/ICAM1/AXL/CD46/ITGAV/SCARB1/CCR5/RPSA/TFRC	15
GO:0051828	entry into other organism involved in symbiotic interaction	1.14462e-13	7.13762e-12	3.57861e-12	CD74/TNFRSF14/ITGB5/ITGB1/ITGA5/LGALS9/EFNB2/ICAM1/AXL/CD46/ITGAV/SCARB1/CCR5/RPSA/TFRC	15
GO:0045766	positive regulation of angiogenesis	1.17192e-13	7.20043e-12	3.6101e-12	ITGB2/ENG/ITGB1/TGFBR2/ITGA5/WNT5A/ANXA1/THBS1/VEGFA/VEGFB/C3AR1/C5AR1/NRP1/C3/ADM/IL1B/SERPINE1	17
GO:0051047	positive regulation of secretion	2.05128e-13	1.24206e-11	6.22737e-12	TGFB1/ITGB2/IGF1/HLA-E/TLR4/ITGAM/TLR2/LGALS9/WNT5A/TNF/CSF1R/HAVCR2/HFE/SPP1/ADAM9/ARF1/CD14/CXCL12/GPI/IL1B/IL6/LPL	22
GO:1901342	regulation of vasculature development	3.09561e-13	1.84764e-11	9.26356e-12	ITGB2/ENG/ITGB1/TGFBR2/ITGA5/PDGFB/WNT5A/EFNB2/ANXA1/THBS1/VEGFA/NOTCH1/VEGFB/PTN/C3AR1/C5AR1/NRP1/C3/ADM/IL1B/IL6/SERPINE1	22
GO:0002449	lymphocyte mediated immunity	3.48073e-13	2.04824e-11	1.02693e-11	TGFB1/CD74/HLA-E/LGALS9/JAG1/C1QA/ICAM1/IL18/TNF/HAVCR2/CD46/HFE/LILRB1/TRAF2/TFRC/C3/C1QB/IL1B/IL6/SERPING1	20
GO:0032642	regulation of chemokine production	3.56922e-13	2.07114e-11	1.03841e-11	CD74/TLR4/TLR2/LGALS9/WNT5A/ADAM17/TNF/CSF1R/HAVCR2/IL1B/IL6/LPL	12
GO:0097529	myeloid leukocyte migration	4.30993e-13	2.46669e-11	1.23673e-11	CCR1/CD74/ITGB2/PDGFB/ANXA1/THBS1/VEGFA/FPR2/VEGFB/C3AR1/C5AR1/P2RY12/CXCL12/IL1B/IL6/SERPINE1	16
GO:0031589	cell-substrate adhesion	4.40302e-13	2.48592e-11	1.24637e-11	ITGB2/ITGB5/ITGB1/ITGA5/JAG1/THBS1/FN1/CD44/VEGFA/NOTCH1/AXL/MERTK/PTN/ITGAV/CD63/NRP1/ADAM9/CALR/PLAU/SERPINE1	20
GO:0050863	regulation of T cell activation	4.94587e-13	2.75518e-11	1.38137e-11	TGFB1/CD74/TNFRSF14/IGF1/HLA-E/TGFBR2/LGALS9/EFNB2/SIRPA/ANXA1/IL18/HAVCR2/CD46/HFE/LILRB1/LILRB2/TFRC/LILRB4/IL1B/IL6	20
GO:0002791	regulation of peptide secretion	6.07458e-13	3.33942e-11	1.6743e-11	TGFB1/CD74/IGF1/HLA-E/TLR4/TLR2/LGALS9/WNT5A/ANXA1/TNF/FN1/CSF1R/HAVCR2/HFE/LILRB1/TRAF2/ADAM9/ARF1/CD14/GPI/IL1B/IL6/LPL	23
GO:0043542	endothelial cell migration	6.43946e-13	3.49403e-11	1.75181e-11	TGFB1/ITGB2/ITGB1/TGFBR1/PDGFB/WNT5A/EFNB2/ADAM17/ANXA1/THBS1/VEGFA/NOTCH1/SCARB1/BMPR2/NRP2/NRP1/APOE/CALR	18
GO:0050727	regulation of inflammatory response	6.5292e-13	3.49731e-11	1.75346e-11	TLR4/TNFRSF1B/TLR2/WNT5A/ANXA1/C1QA/IL18/TNF/TNFRSF1A/OSM/CD46/C3AR1/C5AR1/C3/A2M/APOE/C1QB/IL1B/IL6/LPL/SERPINE1/SERPING1	22
GO:0051249	regulation of lymphocyte activation	6.65298e-13	3.5185e-11	1.76408e-11	TGFB1/CD74/TNFRSF14/IGF1/HLA-E/TLR4/TGFBR2/LGALS9/EFNB2/SIRPA/ANXA1/IL18/AXL/MERTK/HAVCR2/CD46/HFE/LILRB1/LILRB2/TFRC/LILRB4/IL1B/IL6	23
GO:0071674	mononuclear cell migration	8.06447e-13	4.21167e-11	2.11162e-11	CCR1/TGFB1/PDGFB/ANXA1/THBS1/TNF/FPR2/C3AR1/C5AR1/CXCL12/IL6/SERPINE1	12
GO:0002793	positive regulation of peptide secretion	1.25849e-12	6.49132e-11	3.25457e-11	TGFB1/IGF1/HLA-E/TLR4/TLR2/LGALS9/WNT5A/TNF/CSF1R/HAVCR2/HFE/ADAM9/ARF1/CD14/GPI/IL1B/IL6/LPL	18
GO:0050671	positive regulation of lymphocyte proliferation	1.50065e-12	7.64601e-11	3.8335e-11	CD74/IGF1/HLA-E/TLR4/TGFBR2/LGALS9/ANXA1/IL18/HAVCR2/CD46/LILRB2/TFRC/IL1B/IL6	14
GO:0050679	positive regulation of epithelial cell proliferation	1.52191e-12	7.66087e-11	3.84095e-11	TGFB1/IGF1/TGFBR1/PDGFB/WNT5A/ADAM17/VEGFA/NOTCH1/VEGFB/PTN/BMPR2/C5AR1/NRP2/NRP1/CXCL12/RTN4	16
GO:0032946	positive regulation of mononuclear cell proliferation	1.66643e-12	8.28852e-11	4.15564e-11	CD74/IGF1/HLA-E/TLR4/TGFBR2/LGALS9/ANXA1/IL18/HAVCR2/CD46/LILRB2/TFRC/IL1B/IL6	14
GO:0050663	cytokine secretion	2.09119e-12	1.02788e-10	5.15352e-11	TLR4/ABCA1/TLR2/LGALS9/WNT5A/ANXA1/TNF/FN1/CSF1R/NOTCH1/HAVCR2/ITGAV/LILRB1/CD14/IL1B/LPL	16
GO:0033619	membrane protein proteolysis	2.1805e-12	1.05932e-10	5.31113e-11	TGFB1/NCSTN/TNFRSF1B/JAG1/ADAM17/TNF/ADAM9/APOE/IL1B/TIMP1/TIMP2	11
GO:0010632	regulation of epithelial cell migration	2.38978e-12	1.14764e-10	5.75397e-11	TGFB1/TGFBR2/HBEGF/PDGFB/WNT5A/ADAM17/ANXA1/THBS1/VEGFA/NOTCH1/SCARB1/BMPR2/NRP2/NRP1/ADAM9/APOE/CALR/RTN4	18
GO:0002703	regulation of leukocyte mediated immunity	2.89885e-12	1.3763e-10	6.90038e-11	TGFB1/ITGB2/HLA-E/TLR4/ITGAM/LGALS9/TNF/HAVCR2/HFE/LILRB1/TRAF2/TFRC/C3/IL1B/IL6	15
GO:0050670	regulation of lymphocyte proliferation	3.07967e-12	1.44571e-10	7.24842e-11	TGFB1/CD74/IGF1/HLA-E/TLR4/TGFBR2/LGALS9/ANXA1/IL18/HAVCR2/CD46/LILRB1/LILRB2/TFRC/IL1B/IL6	16
GO:0071902	positive regulation of protein serine/threonine kinase activity	3.1709e-12	1.472e-10	7.38022e-11	TGFB1/CD74/FPR1/IGF1/TLR4/TGFBR1/PDGFB/PDGFC/WNT5A/ADAM17/GNAI2/THBS1/TNF/CSF1R/VEGFA/C5AR1/TRAF2/ADRB2/ADAM9/IL1B	20
GO:0032944	regulation of mononuclear cell proliferation	3.32323e-12	1.52576e-10	7.64977e-11	TGFB1/CD74/IGF1/HLA-E/TLR4/TGFBR2/LGALS9/ANXA1/IL18/HAVCR2/CD46/LILRB1/LILRB2/TFRC/IL1B/IL6	16
GO:0070665	positive regulation of leukocyte proliferation	3.38838e-12	1.53877e-10	7.71497e-11	CD74/IGF1/HLA-E/TLR4/TGFBR2/LGALS9/ANXA1/IL18/HAVCR2/CD46/LILRB2/TFRC/IL1B/IL6	14
GO:0050678	regulation of epithelial cell proliferation	3.51438e-12	1.57883e-10	7.91581e-11	TGFB1/IGF1/TGFBR1/PDGFB/WNT5A/EFNB2/ADAM17/THBS1/TNF/VEGFA/NOTCH1/VEGFB/PTN/BMPR2/C5AR1/NRP2/NRP1/APOE/CXCL12/RTN4	20
GO:0050714	positive regulation of protein secretion	3.56923e-12	1.58641e-10	7.95382e-11	TGFB1/IGF1/HLA-E/TLR4/TLR2/LGALS9/WNT5A/TNF/CSF1R/HAVCR2/ADAM9/ARF1/CD14/GPI/IL1B/IL6/LPL	17
GO:0043112	receptor metabolic process	4.08365e-12	1.79595e-10	9.00439e-11	TGFB1/ITGB2/LRP1/ITGB1/TNF/VEGFA/ITGAV/LILRB1/CD9/TFRC/CD63/ADM/APOE/ARF1/LRPAP1	15
GO:0042098	T cell proliferation	4.83068e-12	2.10235e-10	1.05406e-10	TGFB1/IGF1/HLA-E/NCSTN/TGFBR2/LGALS9/ANXA1/IL18/HAVCR2/CD46/LILRB1/LILRB2/TFRC/IL1B/IL6	15
GO:2000379	positive regulation of reactive oxygen species metabolic process	5.25335e-12	2.26273e-10	1.13447e-10	TGFB1/ITGB2/TLR4/ITGAM/TGFBR2/PDGFB/ICAM1/THBS1/TNF/FPR2/HSP90AA1/IL1B	12
GO:0045765	regulation of angiogenesis	5.53767e-12	2.36086e-10	1.18367e-10	ITGB2/ENG/ITGB1/TGFBR2/ITGA5/WNT5A/ANXA1/THBS1/VEGFA/NOTCH1/VEGFB/PTN/C3AR1/C5AR1/NRP1/C3/ADM/IL1B/IL6/SERPINE1	20
GO:0051701	interaction with host	6.4715e-12	2.7311e-10	1.3693e-10	TGFB1/CD74/TNFRSF14/ITGB5/ITGB1/ITGA5/LGALS9/EFNB2/ICAM1/AXL/CD46/ITGAV/SCARB1/CCR5/RPSA/TFRC	16
GO:0070663	regulation of leukocyte proliferation	6.95508e-12	2.90583e-10	1.45691e-10	TGFB1/CD74/IGF1/HLA-E/TLR4/TGFBR2/LGALS9/ANXA1/IL18/HAVCR2/CD46/LILRB1/LILRB2/TFRC/IL1B/IL6	16
GO:0032147	activation of protein kinase activity	7.13636e-12	2.95205e-10	1.48008e-10	CD74/FPR1/IGF1/TLR4/TGFBR1/TGFBR2/PDGFB/PDGFC/WNT5A/GNAI2/IL18/THBS1/TNF/VEGFA/C5AR1/TRAF2/ADRB2/ADAM9/IL1B	19
GO:0042129	regulation of T cell proliferation	7.97669e-12	3.26731e-10	1.63814e-10	TGFB1/IGF1/HLA-E/TGFBR2/LGALS9/ANXA1/IL18/HAVCR2/CD46/LILRB1/LILRB2/TFRC/IL1B/IL6	14
GO:0002526	acute inflammatory response	8.61391e-12	3.49407e-10	1.75183e-10	C1QA/ICAM1/TNF/FN1/OSM/CD46/C3AR1/HFE/C5AR1/C3/A2M/C1QB/IL1B/IL6/SERPINA1/SERPING1	16
GO:0042102	positive regulation of T cell proliferation	8.81368e-12	3.54073e-10	1.77522e-10	IGF1/HLA-E/TGFBR2/LGALS9/ANXA1/IL18/HAVCR2/CD46/LILRB2/TFRC/IL1B/IL6	12
GO:0071675	regulation of mononuclear cell migration	9.23057e-12	3.67289e-10	1.84149e-10	CCR1/TGFB1/THBS1/TNF/FPR2/C3AR1/C5AR1/CXCL12/SERPINE1	9
GO:0060560	developmental growth involved in morphogenesis	1.06327e-11	4.19089e-10	2.1012e-10	TGFB1/ITGB1/TGFBR2/AREG/SEMA4D/WNT5A/FN1/VEGFA/NOTCH1/BMPR2/SPP1/NRP2/NRP1/APOE/CXCL12/RTN4	16
GO:0007162	negative regulation of cell adhesion	1.07676e-11	4.20441e-10	2.10798e-10	TGFB1/CD74/PLXNB2/LGALS9/JAG1/SEMA4D/ANXA1/THBS1/NOTCH1/HAVCR2/HFE/LILRB1/CD9/LILRB2/JAM2/CXCL12/SERPINE1	17
GO:0050708	regulation of protein secretion	1.09688e-11	4.24329e-10	2.12747e-10	TGFB1/IGF1/HLA-E/TLR4/TLR2/LGALS9/WNT5A/ANXA1/TNF/FN1/CSF1R/HAVCR2/LILRB1/TRAF2/ADAM9/ARF1/CD14/GPI/IL1B/IL6/LPL	21
GO:0051222	positive regulation of protein transport	1.14638e-11	4.3941e-10	2.20308e-10	TGFB1/ITGAX/IGF1/HLA-E/LRP1/TLR4/ITGAM/TLR2/LGALS9/WNT5A/TNF/CSF1R/HAVCR2/SORL1/ADAM9/ARF1/CD14/GPI/IL1B/IL6/LPL	21
GO:0046651	lymphocyte proliferation	1.46645e-11	5.56983e-10	2.79256e-10	TGFB1/CD74/IGF1/HLA-E/NCSTN/TLR4/TGFBR2/LGALS9/ANXA1/IL18/HAVCR2/CD46/LILRB1/LILRB2/TFRC/IL1B/IL6	17
GO:0043405	regulation of MAP kinase activity	1.63436e-11	6.15168e-10	3.08429e-10	TGFB1/CD74/FPR1/IGF1/TLR4/TGFBR1/PDGFB/PDGFC/WNT5A/GNAI2/THBS1/TNF/VEGFA/SORL1/C5AR1/TRAF2/ADAM9/APOE/IL1B	19
GO:0032943	mononuclear cell proliferation	1.65616e-11	6.17807e-10	3.09752e-10	TGFB1/CD74/IGF1/HLA-E/NCSTN/TLR4/TGFBR2/LGALS9/ANXA1/IL18/HAVCR2/CD46/LILRB1/LILRB2/TFRC/IL1B/IL6	17
GO:0071402	cellular response to lipoprotein particle stimulus	1.86397e-11	6.89175e-10	3.45534e-10	ITGB2/TLR4/ITGB1/ABCA1/ADAM17/CD9/APOE/LPL	8
GO:0043406	positive regulation of MAP kinase activity	2.37076e-11	8.68862e-10	4.35624e-10	TGFB1/CD74/FPR1/IGF1/TLR4/TGFBR1/PDGFB/PDGFC/WNT5A/GNAI2/THBS1/TNF/VEGFA/C5AR1/TRAF2/ADAM9/IL1B	17
GO:0006509	membrane protein ectodomain proteolysis	2.46061e-11	8.93952e-10	4.48204e-10	NCSTN/TNFRSF1B/ADAM17/TNF/ADAM9/APOE/IL1B/TIMP1/TIMP2	9
GO:0032102	negative regulation of response to external stimulus	2.55888e-11	9.21639e-10	4.62085e-10	PLAUR/TNFRSF1B/SEMA4D/PDGFB/WNT5A/THBS1/TNFRSF1A/NOTCH1/HAVCR2/CD9/THBD/SPP1/NRP1/APOE/PLAU/RTN4/SERPINE1/SERPING1	18
GO:0061041	regulation of wound healing	3.06661e-11	1.09507e-09	5.49038e-10	TLR4/PLAUR/TGFBR2/HBEGF/PDGFB/ANXA1/THBS1/CD9/THBD/APOE/PLAU/SERPINE1/SERPING1	13
GO:0019058	viral life cycle	3.51186e-11	1.24344e-09	6.23426e-10	CD74/TNFRSF14/ITGB5/ITGB1/ITGA5/LGALS9/EFNB2/ICAM1/TNF/NOTCH1/AXL/CD46/ITGAV/SCARB1/CCR5/RPSA/TFRC/APOE	18
GO:0051346	negative regulation of hydrolase activity	3.92044e-11	1.37644e-09	6.90108e-10	TNFRSF10D/PLAUR/TNFRSF1B/SEMA4D/ANXA1/THBS1/TNF/CD44/VEGFA/PTN/SORL1/APLP2/SORT1/C3/A2M/GPI/SERPINA1/SERPINE1/SERPING1/TIMP1/TIMP2	21
GO:0070661	leukocyte proliferation	4.22534e-11	1.47112e-09	7.37581e-10	TGFB1/CD74/IGF1/HLA-E/NCSTN/TLR4/TGFBR2/LGALS9/ANXA1/IL18/HAVCR2/CD46/LILRB1/LILRB2/TFRC/IL1B/IL6	17
GO:1905952	regulation of lipid localization	4.45982e-11	1.53993e-09	7.72079e-10	LRP1/ABCA1/THBS1/TNF/ITGAV/SCARB1/SPP1/C3/APOE/IL1B/IL6/LPL/PLTP	13
GO:0002367	cytokine production involved in immune response	4.56702e-11	1.5513e-09	7.7778e-10	TGFB1/CD74/TLR4/TLR2/WNT5A/IL18/TNF/HFE/LILRB1/TRAF2/IL6	11
GO:1903035	negative regulation of response to wounding	4.56702e-11	1.5513e-09	7.7778e-10	PLAUR/PDGFB/THBS1/CD9/THBD/SPP1/APOE/PLAU/RTN4/SERPINE1/SERPING1	11
GO:1904951	positive regulation of establishment of protein localization	4.99823e-11	1.68408e-09	8.44353e-10	TGFB1/ITGAX/IGF1/HLA-E/LRP1/TLR4/ITGAM/TLR2/LGALS9/WNT5A/TNF/CSF1R/HAVCR2/SORL1/ADAM9/ARF1/CD14/GPI/IL1B/IL6/LPL	21
GO:0050866	negative regulation of cell activation	6.04917e-11	2.02187e-09	1.01371e-09	TGFB1/CD74/LGALS9/PDGFB/ANXA1/AXL/MERTK/HAVCR2/HFE/LILRB1/CD9/LILRB2/THBD/APOE	14
GO:0010595	positive regulation of endothelial cell migration	6.93672e-11	2.30013e-09	1.15322e-09	TGFB1/PDGFB/WNT5A/ADAM17/ANXA1/THBS1/VEGFA/SCARB1/BMPR2/NRP2/NRP1/CALR	12
GO:0001935	endothelial cell proliferation	7.61967e-11	2.50669e-09	1.25679e-09	TGFBR1/PDGFB/WNT5A/ADAM17/THBS1/TNF/VEGFA/VEGFB/SCARB1/BMPR2/NRP2/NRP1/APOE/CXCL12	14
GO:0002700	regulation of production of molecular mediator of immune response	7.69498e-11	2.51169e-09	1.25929e-09	TGFB1/CD74/HLA-E/TLR4/WNT5A/TNF/HFE/LILRB1/TRAF2/TFRC/GPI/IL6	12
GO:0002683	negative regulation of immune system process	8.51189e-11	2.7568e-09	1.38218e-09	TGFB1/CD74/HLA-E/TLR4/LGALS9/ANXA1/THBS1/TNF/NOTCH1/AXL/MERTK/HAVCR2/HFE/LILRB1/LILRB2/LILRB4/A2M/CD14/CXCL12/SERPING1	20
GO:0010951	negative regulation of endopeptidase activity	8.85369e-11	2.84544e-09	1.42663e-09	TNFRSF10D/PLAUR/TNFRSF1B/THBS1/CD44/VEGFA/SORL1/APLP2/C3/A2M/GPI/SERPINA1/SERPINE1/SERPING1/TIMP1/TIMP2	16
GO:0060411	cardiac septum morphogenesis	1.13224e-10	3.61108e-09	1.8105e-09	NOTCH2/ENG/TGFBR1/TGFBR2/JAG1/WNT5A/NOTCH1/BMPR2/NRP2/NRP1	10
GO:0031623	receptor internalization	1.23918e-10	3.9222e-09	1.96648e-09	ITGB2/LRP1/ITGB1/VEGFA/LILRB1/CD9/TFRC/CD63/ADM/ARF1/LRPAP1	11
GO:0002822	regulation of adaptive immune response based on somatic recombination of immune receptors built from immunoglobulin superfamily domains	1.27376e-10	4.00132e-09	2.00616e-09	TGFB1/HLA-E/ANXA1/TNF/HAVCR2/HFE/LILRB1/TRAF2/TFRC/C3/IL1B/IL6	12
GO:0034113	heterotypic cell-cell adhesion	1.31313e-10	4.09422e-09	2.05273e-09	ITGAX/ITGB2/ITGB1/ITGA5/TNF/CD44/ITGAV/LILRB2/IL1B	9
GO:0010721	negative regulation of cell development	1.46465e-10	4.53282e-09	2.27263e-09	TGFB1/IGF1/LRP1/JAG1/SEMA4D/WNT5A/EFNB2/NOTCH1/PTN/SORL1/LILRB1/SPP1/NRP1/APOE/CALR/RTN4/VIM	17
GO:0007599	hemostasis	1.55026e-10	4.75872e-09	2.3859e-09	TLR4/PLAUR/PDGFB/PDGFC/THBS1/AXL/MERTK/P2RY12/CD9/THBD/A2M/APOE/GPI/IL6/PLAU/SERPINA1/SERPINE1/SERPING1	18
GO:0052547	regulation of peptidase activity	1.57096e-10	4.75872e-09	2.3859e-09	TNFRSF10D/PLAUR/TNFRSF1B/LGALS9/THBS1/TNF/FN1/CD44/VEGFA/SORL1/TRAF2/APLP2/C3/A2M/GPI/SERPINA1/SERPINE1/SERPING1/TIMP1/TIMP2	20
GO:0030195	negative regulation of blood coagulation	1.58427e-10	4.75872e-09	2.3859e-09	PLAUR/PDGFB/THBS1/CD9/THBD/APOE/PLAU/SERPINE1/SERPING1	9
GO:1900047	negative regulation of hemostasis	1.58427e-10	4.75872e-09	2.3859e-09	PLAUR/PDGFB/THBS1/CD9/THBD/APOE/PLAU/SERPINE1/SERPING1	9
GO:0031099	regeneration	1.59459e-10	4.75872e-09	2.3859e-09	TGFB1/IGF1/TGFBR2/ANXA1/NOTCH1/AXL/HFE/SCARF1/C5AR1/SPP1/ADM/APOE/CXCL12/RTN4	14
GO:0048844	artery morphogenesis	1.75121e-10	5.18906e-09	2.60165e-09	LRP1/ENG/TGFBR1/JAG1/EFNB2/VEGFA/NOTCH1/BMPR2/NRP1/APOE	10
GO:0010466	negative regulation of peptidase activity	1.87258e-10	5.43968e-09	2.72731e-09	TNFRSF10D/PLAUR/TNFRSF1B/THBS1/CD44/VEGFA/SORL1/APLP2/C3/A2M/GPI/SERPINA1/SERPINE1/SERPING1/TIMP1/TIMP2	16
GO:0002706	regulation of lymphocyte mediated immunity	1.87485e-10	5.43968e-09	2.72731e-09	TGFB1/HLA-E/LGALS9/TNF/HAVCR2/HFE/LILRB1/TRAF2/TFRC/C3/IL1B/IL6	12
GO:0050729	positive regulation of inflammatory response	1.87485e-10	5.43968e-09	2.72731e-09	TLR4/TLR2/WNT5A/IL18/TNF/TNFRSF1A/OSM/C3/IL1B/IL6/LPL/SERPINE1	12
GO:0007229	integrin-mediated signaling pathway	1.97025e-10	5.67703e-09	2.84631e-09	ITGAX/ITGB2/ITGAM/ITGB5/ITGB1/ITGA5/ITGAV/CD63/NRP1/ADAM9/TIMP1	11
GO:0050878	regulation of body fluid levels	2.06634e-10	5.91314e-09	2.96469e-09	TLR4/PLAUR/PDGFB/PDGFC/THBS1/VEGFA/AXL/MERTK/COPA/P2RY12/CD9/THBD/A2M/ADM/APOE/GPI/IL6/PLAU/SERPINA1/SERPINE1/SERPING1	21
GO:0050764	regulation of phagocytosis	2.31613e-10	6.58284e-09	3.30046e-09	TGFB1/TLR2/SIRPA/TNF/MERTK/ITGAV/SCARB1/C3/CALR/IL1B	10
GO:0051043	regulation of membrane protein ectodomain proteolysis	2.89516e-10	8.17296e-09	4.0977e-09	TNFRSF1B/TNF/ADAM9/APOE/IL1B/TIMP1/TIMP2	7
GO:0001936	regulation of endothelial cell proliferation	3.35587e-10	9.34722e-09	4.68644e-09	TGFBR1/PDGFB/WNT5A/ADAM17/THBS1/TNF/VEGFA/VEGFB/BMPR2/NRP2/NRP1/APOE/CXCL12	13
GO:0002285	lymphocyte activation involved in immune response	3.35587e-10	9.34722e-09	4.68644e-09	TGFB1/NOTCH2/TLR4/LGALS9/ANXA1/ICAM1/IL18/MFNG/HAVCR2/CD46/LILRB1/TFRC/IL6	13
GO:0071887	leukocyte apoptotic process	3.41654e-10	9.45317e-09	4.73957e-09	CD74/LGALS9/WNT5A/ADAM17/ANXA1/AXL/MERTK/LILRB1/CCR5/CXCL12/IL6	11
GO:0002819	regulation of adaptive immune response	3.5699e-10	9.81252e-09	4.91973e-09	TGFB1/HLA-E/ANXA1/TNF/HAVCR2/HFE/LILRB1/TRAF2/TFRC/C3/IL1B/IL6	12
GO:0050819	negative regulation of coagulation	3.82008e-10	1.04316e-08	5.23011e-09	PLAUR/PDGFB/THBS1/CD9/THBD/APOE/PLAU/SERPINE1/SERPING1	9
GO:0052548	regulation of endopeptidase activity	3.85832e-10	1.04676e-08	5.24816e-09	TNFRSF10D/PLAUR/TNFRSF1B/LGALS9/THBS1/TNF/CD44/VEGFA/SORL1/TRAF2/APLP2/C3/A2M/GPI/SERPINA1/SERPINE1/SERPING1/TIMP1/TIMP2	19
GO:0030193	regulation of blood coagulation	3.95329e-10	1.05877e-08	5.3084e-09	TLR4/PLAUR/PDGFB/THBS1/CD9/THBD/APOE/PLAU/SERPINE1/SERPING1	10
GO:1900046	regulation of hemostasis	3.95329e-10	1.05877e-08	5.3084e-09	TLR4/PLAUR/PDGFB/THBS1/CD9/THBD/APOE/PLAU/SERPINE1/SERPING1	10
GO:0051961	negative regulation of nervous system development	4.00691e-10	1.0663e-08	5.34612e-09	TGFB1/LRP1/TLR2/JAG1/SEMA4D/WNT5A/EFNB2/NOTCH1/PTN/SORL1/SPP1/NRP1/APOE/CALR/RTN4/VIM	16
GO:1902107	positive regulation of leukocyte differentiation	4.26087e-10	1.1267e-08	5.64899e-09	CCR1/TGFB1/CD74/TGFBR2/LGALS9/ANXA1/IL18/TNF/AXL/CD46/LILRB2/LILRB4	12
GO:0055094	response to lipoprotein particle	5.60501e-10	1.47281e-08	7.3843e-09	ITGB2/TLR4/ITGB1/ABCA1/CD9/APOE/LPL	7
GO:0048771	tissue remodeling	5.67704e-10	1.48242e-08	7.43245e-09	TGFB1/NOTCH2/JAG1/ANXA1/IL18/CSF1R/AXL/MERTK/BMPR2/TFRC/SPP1/ADRB2/IL6	13
GO:0002456	T cell mediated immunity	5.78814e-10	1.50204e-08	7.53083e-09	HLA-E/JAG1/ICAM1/IL18/CD46/HFE/LILRB1/TRAF2/IL1B/IL6	10
GO:0030098	lymphocyte differentiation	6.05494e-10	1.56158e-08	7.82933e-09	TGFB1/CD74/NOTCH2/ITGB1/TGFBR2/LGALS9/ADAM17/ANXA1/IL18/MFNG/AXL/MERTK/CD46/LILRB2/JMJD6/LILRB4/IL6	17
GO:1903708	positive regulation of hemopoiesis	6.10753e-10	1.56548e-08	7.84888e-09	CCR1/TGFB1/CD74/TGFBR2/LGALS9/JAG1/ANXA1/IL18/TNF/AXL/CD46/LILRB2/LILRB4	13
GO:0050707	regulation of cytokine secretion	7.0587e-10	1.79825e-08	9.01593e-09	TLR4/TLR2/LGALS9/WNT5A/ANXA1/TNF/FN1/CSF1R/HAVCR2/LILRB1/CD14/IL1B/LPL	13
GO:0007160	cell-matrix adhesion	7.44061e-10	1.88405e-08	9.44614e-09	ITGB2/ITGB5/ITGB1/JAG1/THBS1/FN1/CD44/VEGFA/ITGAV/CD63/NRP1/ADAM9/PLAU/SERPINE1	14
GO:0010594	regulation of endothelial cell migration	7.92083e-10	1.99357e-08	9.99521e-09	TGFB1/PDGFB/WNT5A/ADAM17/ANXA1/THBS1/VEGFA/NOTCH1/SCARB1/BMPR2/NRP2/NRP1/APOE/CALR	14
GO:0045621	positive regulation of lymphocyte differentiation	8.34463e-10	2.06295e-08	1.03431e-08	TGFB1/CD74/TGFBR2/LGALS9/ANXA1/IL18/AXL/CD46/LILRB2/LILRB4	10
GO:0050818	regulation of coagulation	8.34463e-10	2.06295e-08	1.03431e-08	TLR4/PLAUR/PDGFB/THBS1/CD9/THBD/APOE/PLAU/SERPINE1/SERPING1	10
GO:2000106	regulation of leukocyte apoptotic process	8.34463e-10	2.06295e-08	1.03431e-08	CD74/LGALS9/WNT5A/ADAM17/ANXA1/AXL/MERTK/LILRB1/CCR5/CXCL12	10
GO:0048588	developmental cell growth	8.42918e-10	2.07159e-08	1.03864e-08	IGF1/ITGB1/TGFBR2/SEMA4D/WNT5A/FN1/VEGFA/BMPR2/SPP1/NRP2/NRP1/APOE/CXCL12/RTN4	14
GO:0048675	axon extension	8.56247e-10	2.09205e-08	1.0489e-08	ITGB1/SEMA4D/WNT5A/FN1/VEGFA/BMPR2/NRP2/NRP1/APOE/CXCL12/RTN4	11
GO:0043491	protein kinase B signaling	9.2054e-10	2.23606e-08	1.1211e-08	TGFB1/IGF1/ENG/ITGB1/TGFBR1/HBEGF/PDGFB/IL18/THBS1/TNF/AXL/MERTK/P2RY12/IL1B/RTN4	15
GO:2001234	negative regulation of apoptotic signaling pathway	9.53628e-10	2.29387e-08	1.15008e-08	CD74/IGF1/PLAUR/TGFBR1/ICAM1/THBS1/TNF/CD44/ITGAV/TRAF2/NRP1/CXCL12/IL1B/SERPINE1	14
GO:0051271	negative regulation of cellular component movement	9.5532e-10	2.29387e-08	1.15008e-08	TGFB1/LRP1/ENG/JAG1/SEMA4D/WNT5A/THBS1/NOTCH1/PTN/ADORA3/CD9/NRP1/APOE/CALR/CXCL12/SERPINE1/TIMP1	17
GO:0007596	blood coagulation	9.99026e-10	2.3851e-08	1.19583e-08	TLR4/PLAUR/PDGFB/PDGFC/THBS1/AXL/MERTK/P2RY12/CD9/THBD/A2M/APOE/IL6/PLAU/SERPINA1/SERPINE1/SERPING1	17
GO:0043277	apoptotic cell clearance	1.09876e-09	2.60831e-08	1.30774e-08	LRP1/THBS1/AXL/MERTK/ITGAV/SCARB1/JMJD6/C3	8
GO:0032677	regulation of interleukin-8 production	1.14078e-09	2.68496e-08	1.34617e-08	TLR4/TLR2/LGALS9/WNT5A/ANXA1/TNF/CD14/IL1B/SERPINE1	9
GO:1902105	regulation of leukocyte differentiation	1.1439e-09	2.68496e-08	1.34617e-08	CCR1/TGFB1/CD74/NOTCH2/TLR4/TGFBR2/LGALS9/ANXA1/IL18/TNF/AXL/CD46/LILRB1/LILRB2/LILRB4	15
GO:0050817	coagulation	1.30244e-09	3.04e-08	1.52417e-08	TLR4/PLAUR/PDGFB/PDGFC/THBS1/AXL/MERTK/P2RY12/CD9/THBD/A2M/APOE/IL6/PLAU/SERPINA1/SERPINE1/SERPING1	17
GO:0019915	lipid storage	1.31893e-09	3.04448e-08	1.52642e-08	ABCA1/TNF/ITGAV/SCARB1/C3/APOE/IL1B/IL6/LPL	9
GO:1903036	positive regulation of response to wounding	1.31893e-09	3.04448e-08	1.52642e-08	TLR4/TGFBR2/HBEGF/ANXA1/THBS1/SCARF1/THBD/RTN4/SERPINE1	9
GO:0050768	negative regulation of neurogenesis	1.3429e-09	3.08276e-08	1.54561e-08	TGFB1/LRP1/JAG1/SEMA4D/WNT5A/EFNB2/NOTCH1/PTN/SORL1/SPP1/NRP1/APOE/CALR/RTN4/VIM	15
GO:0097191	extrinsic apoptotic signaling pathway	1.37018e-09	3.1282e-08	1.5684e-08	TGFB1/IGF1/TNFRSF1B/TGFBR1/ICAM1/THBS1/TNF/TNFRSF1A/ITGAV/TRAF2/SORT1/NRP1/IL1B/SERPINE1	14
GO:0042116	macrophage activation	1.52108e-09	3.45383e-08	1.73166e-08	CD74/TLR4/ITGAM/TLR2/WNT5A/THBS1/FPR2/HAVCR2/JMJD6	9
GO:0019882	antigen processing and presentation	1.54224e-09	3.48295e-08	1.74626e-08	CD74/HLA-E/ITGB5/ICAM1/THBS1/ITGAV/HFE/HLA-F/LILRB2/CANX/ARF1/CALR/HLA-A/HLA-B	14
GO:0002673	regulation of acute inflammatory response	1.58879e-09	3.56881e-08	1.7893e-08	C1QA/TNF/OSM/CD46/C3AR1/C5AR1/C3/A2M/C1QB/IL1B/IL6/SERPING1	12
GO:0032757	positive regulation of interleukin-8 production	1.61248e-09	3.59566e-08	1.80277e-08	TLR4/TLR2/LGALS9/WNT5A/TNF/CD14/IL1B/SERPINE1	8
GO:0045861	negative regulation of proteolysis	1.61796e-09	3.59566e-08	1.80277e-08	TNFRSF10D/PLAUR/TNFRSF1B/THBS1/CD44/VEGFA/SORL1/HFE/APLP2/C3/A2M/GPI/SERPINA1/SERPINE1/SERPING1/TIMP1/TIMP2	17
GO:0060840	artery development	1.66322e-09	3.67668e-08	1.84339e-08	LRP1/ENG/TGFBR1/JAG1/EFNB2/VEGFA/NOTCH1/BMPR2/NRP1/APOE	10
GO:0002440	production of molecular mediator of immune response	1.73378e-09	3.8125e-08	1.91148e-08	TGFB1/CD74/HLA-E/TLR4/TLR2/WNT5A/IL18/TNF/HFE/LILRB1/TRAF2/TFRC/GPI/IL6	14
GO:0002718	regulation of cytokine production involved in immune response	1.74994e-09	3.82787e-08	1.91919e-08	TGFB1/CD74/TLR4/WNT5A/TNF/HFE/LILRB1/TRAF2/IL6	9
GO:0032649	regulation of interferon-gamma production	1.85653e-09	4.03988e-08	2.02549e-08	TLR4/LGALS9/WNT5A/IL18/TNF/AXL/HAVCR2/LILRB1/CD14/IL1B	10
GO:0007565	female pregnancy	1.97369e-09	4.27257e-08	2.14215e-08	TGFB1/TGFBR2/LGALS9/HAVCR2/HFE/BMPR2/THBD/SPP1/ADM/CALR/IL1B/NAMPT/TIMP1	13
GO:0002573	myeloid leukocyte differentiation	2.55573e-09	5.50404e-08	2.75958e-08	CCR1/TGFB1/CD74/NOTCH2/TLR4/TGFBR2/TLR2/TNF/CSF1R/VEGFA/LILRB1/TFRC/LILRB4	13
GO:0003206	cardiac chamber morphogenesis	2.81307e-09	6.02718e-08	3.02186e-08	TGFB1/NOTCH2/ENG/TGFBR1/TGFBR2/JAG1/WNT5A/NOTCH1/BMPR2/NRP2/NRP1	11
GO:0032637	interleukin-8 production	2.99641e-09	6.38725e-08	3.20239e-08	TLR4/TLR2/LGALS9/WNT5A/ANXA1/TNF/CD14/IL1B/SERPINE1	9
GO:0048010	vascular endothelial growth factor receptor signaling pathway	3.49484e-09	7.41189e-08	3.71612e-08	ITGA5/VEGFA/AXL/VEGFB/ITGAV/BMPR2/NRP2/NRP1/HSP90AA1/IL1B	10
GO:0061045	negative regulation of wound healing	3.87137e-09	8.16899e-08	4.09571e-08	PLAUR/PDGFB/THBS1/CD9/THBD/APOE/PLAU/SERPINE1/SERPING1	9
GO:0016049	cell growth	4.03124e-09	8.46358e-08	4.24341e-08	TGFB1/IGF1/ITGB1/OGFR/TGFBR1/TGFBR2/HBEGF/SEMA4D/WNT5A/ADAM17/FN1/VEGFA/BMPR2/SPP1/NRP2/NRP1/APOE/CXCL12/RTN4	19
GO:0045582	positive regulation of T cell differentiation	4.38743e-09	9.16535e-08	4.59526e-08	TGFB1/CD74/TGFBR2/LGALS9/ANXA1/IL18/CD46/LILRB2/LILRB4	9
GO:0097242	amyloid-beta clearance	4.47249e-09	9.29655e-08	4.66104e-08	ITGB2/LRP1/ITGAM/C3/APOE/LRPAP1	6
GO:0010876	lipid localization	4.544e-09	9.39842e-08	4.71212e-08	LRP1/ABCA1/ANXA1/THBS1/TNF/ITGAV/SCARB1/SORL1/SPP1/PSAP/C3/APOE/IL1B/IL6/LIPC/LPL/PLTP	17
GO:0002705	positive regulation of leukocyte mediated immunity	4.718e-09	9.5552e-08	4.79072e-08	TGFB1/ITGB2/HLA-E/ITGAM/TNF/TRAF2/TFRC/C3/IL1B/IL6	10
GO:0003279	cardiac septum development	4.718e-09	9.5552e-08	4.79072e-08	NOTCH2/ENG/TGFBR1/TGFBR2/JAG1/WNT5A/NOTCH1/BMPR2/NRP2/NRP1	10
GO:0061387	regulation of extent of cell growth	4.718e-09	9.5552e-08	4.79072e-08	SEMA4D/WNT5A/FN1/VEGFA/BMPR2/SPP1/NRP1/APOE/CXCL12/RTN4	10
GO:0048846	axon extension involved in axon guidance	4.73415e-09	9.5552e-08	4.79072e-08	SEMA4D/WNT5A/VEGFA/BMPR2/NRP2/NRP1/CXCL12	7
GO:1902284	neuron projection extension involved in neuron projection guidance	4.73415e-09	9.5552e-08	4.79072e-08	SEMA4D/WNT5A/VEGFA/BMPR2/NRP2/NRP1/CXCL12	7
GO:0002702	positive regulation of production of molecular mediator of immune response	4.96285e-09	9.96865e-08	4.99802e-08	TGFB1/CD74/HLA-E/TLR4/WNT5A/TRAF2/TFRC/GPI/IL6	9
GO:0001938	positive regulation of endothelial cell proliferation	5.20275e-09	1.04005e-07	5.21454e-08	TGFBR1/PDGFB/WNT5A/ADAM17/VEGFA/VEGFB/BMPR2/NRP2/NRP1/CXCL12	10
GO:1905954	positive regulation of lipid localization	5.6034e-09	1.11481e-07	5.58935e-08	LRP1/ABCA1/SCARB1/SPP1/C3/APOE/IL1B/LPL/PLTP	9
GO:0032609	interferon-gamma production	5.73113e-09	1.13482e-07	5.68967e-08	TLR4/LGALS9/WNT5A/IL18/TNF/AXL/HAVCR2/LILRB1/CD14/IL1B	10
GO:2001237	negative regulation of extrinsic apoptotic signaling pathway	6.30651e-09	1.24286e-07	6.23136e-08	IGF1/TGFBR1/ICAM1/THBS1/TNF/ITGAV/TRAF2/NRP1/IL1B/SERPINE1	10
GO:0043393	regulation of protein binding	6.39348e-09	1.25408e-07	6.28763e-08	LRP1/TGFBR1/PDGFB/WNT5A/MFNG/SORL1/HFE/AMFR/TRAF2/NRP1/ADRB2/APOE/LRPAP1	13
GO:0043534	blood vessel endothelial cell migration	6.68696e-09	1.30552e-07	6.54552e-08	TGFB1/ITGB1/PDGFB/EFNB2/ADAM17/ANXA1/THBS1/VEGFA/NOTCH1/SCARB1/NRP1/APOE	12
GO:0002824	positive regulation of adaptive immune response based on somatic recombination of immune receptors built from immunoglobulin superfamily domains	7.10522e-09	1.38073e-07	6.92259e-08	TGFB1/HLA-E/ANXA1/TNF/TRAF2/TFRC/C3/IL1B/IL6	9
GO:0002011	morphogenesis of an epithelial sheet	7.34707e-09	1.41456e-07	7.09225e-08	ITGA5/HBEGF/JAG1/WNT5A/ADAM17/CD44/NOTCH1/LIN7C	8
GO:0031663	lipopolysaccharide-mediated signaling pathway	7.34707e-09	1.41456e-07	7.09225e-08	TGFB1/TLR4/TLR2/IL18/TNF/SCARB1/CD14/IL1B	8
GO:0002698	negative regulation of immune effector process	7.6129e-09	1.45236e-07	7.28175e-08	TGFB1/HLA-E/LGALS9/ANXA1/TNF/HAVCR2/HFE/LILRB1/A2M/SERPING1	10
GO:0045446	endothelial cell differentiation	7.6129e-09	1.45236e-07	7.28175e-08	ENG/JAG1/ICAM1/TNF/TNFRSF1A/NOTCH1/PTN/BMPR2/NRP1/IL1B	10
GO:0048545	response to steroid hormone	7.82398e-09	1.48585e-07	7.44963e-08	TGFB1/ENG/TGFBR2/TLR2/AREG/ANXA1/ICAM1/THBS1/TNF/NOTCH1/PTN/SPP1/ADAM9/ADM/CALR/GPI/IL6	17
GO:0061564	axon development	7.85995e-09	1.48592e-07	7.45001e-08	PLXNB2/ITGB1/SEMA4D/WNT5A/EFNB2/FN1/CSF1R/VEGFA/NOTCH1/BMPR2/SCARF1/ROBO3/SPP1/NRP2/NRP1/PTPRZ1/APOE/CXCL12/RTN4	19
GO:2000377	regulation of reactive oxygen species metabolic process	8.70987e-09	1.63918e-07	8.21842e-08	TGFB1/ITGB2/TLR4/ITGAM/TGFBR2/PDGFB/ICAM1/THBS1/TNF/FPR2/HSP90AA1/IL1B	12
GO:0071677	positive regulation of mononuclear cell migration	8.83337e-09	1.65497e-07	8.29757e-08	CCR1/TGFB1/TNF/FPR2/CXCL12/SERPINE1	6
GO:0007568	aging	9.04825e-09	1.68766e-07	8.46147e-08	TGFB1/ITGB2/LRP1/ENG/TNFRSF1B/TGFBR2/ICAM1/AMFR/CANX/ADM/CALR/SERPINE1/SERPING1/TIMP1/TIMP2	15
GO:0033627	cell adhesion mediated by integrin	9.90283e-09	1.83884e-07	9.21947e-08	ITGB1/ITGA5/ADAM17/ICAM1/ITGAV/ADAM9/PLAU/SERPINE1	8
GO:1903706	regulation of hemopoiesis	1.00493e-08	1.85779e-07	9.31444e-08	CCR1/TGFB1/CD74/NOTCH2/TLR4/TGFBR2/LGALS9/JAG1/ANXA1/IL18/THBS1/TNF/NOTCH1/AXL/CD46/LILRB1/LILRB2/LILRB4	18
GO:0051098	regulation of binding	1.05838e-08	1.94798e-07	9.76664e-08	TGFB1/IGF1/LRP1/PLAUR/TGFBR1/PDGFB/WNT5A/MFNG/SORL1/HFE/AMFR/TRAF2/NRP1/ADRB2/APOE/LRPAP1	16
GO:0002821	positive regulation of adaptive immune response	1.11982e-08	2.05202e-07	1.02883e-07	TGFB1/HLA-E/ANXA1/TNF/TRAF2/TFRC/C3/IL1B/IL6	9
GO:0007409	axonogenesis	1.23311e-08	2.24975e-07	1.12796e-07	PLXNB2/ITGB1/SEMA4D/WNT5A/EFNB2/FN1/CSF1R/VEGFA/NOTCH1/BMPR2/ROBO3/SPP1/NRP2/NRP1/PTPRZ1/APOE/CXCL12/RTN4	18
GO:0040013	negative regulation of locomotion	1.2428e-08	2.2501e-07	1.12814e-07	TGFB1/LRP1/ENG/JAG1/SEMA4D/WNT5A/THBS1/NOTCH1/PTN/ADORA3/NRP1/APOE/CALR/CXCL12/SERPINE1/TIMP1	16
GO:0042063	gliogenesis	1.24407e-08	2.2501e-07	1.12814e-07	TGFB1/LRP1/TLR4/TLR2/AREG/ANXA1/NOTCH1/FPR2/PTN/P2RY12/CD9/PTPRZ1/RTN4/VIM	14
GO:0044706	multi-multicellular organism process	1.26222e-08	2.27308e-07	1.13966e-07	TGFB1/TGFBR2/LGALS9/HAVCR2/HFE/BMPR2/THBD/SPP1/ADM/CALR/IL1B/NAMPT/TIMP1	13
GO:0050918	positive chemotaxis	1.51645e-08	2.7192e-07	1.36333e-07	PDGFB/WNT5A/IL16/VEGFA/FPR2/VEGFB/NRP1/CXCL12	8
GO:0032680	regulation of tumor necrosis factor production	1.6946e-08	3.02566e-07	1.51698e-07	HLA-E/TLR4/TLR2/LGALS9/WNT5A/THBS1/AXL/HAVCR2/LILRB1/CD14	10
GO:0031349	positive regulation of defense response	1.72186e-08	3.04915e-07	1.52876e-07	TGFB1/ITGB2/HLA-E/TLR4/ITGAM/TLR2/WNT5A/IL18/TNF/TNFRSF1A/OSM/HAVCR2/C3/CD14/IL1B/IL6/LPL/SERPINE1	18
GO:0030516	regulation of axon extension	1.72235e-08	3.04915e-07	1.52876e-07	SEMA4D/WNT5A/FN1/VEGFA/BMPR2/NRP1/APOE/CXCL12/RTN4	9
GO:0022604	regulation of cell morphogenesis	1.83883e-08	3.19296e-07	1.60086e-07	PLXNB2/ITGB2/SEMA4D/WNT5A/ANXA1/ICAM1/FN1/CD44/CSF1R/VEGFA/PTN/BMPR2/SPP1/NRP1/APOE/CALR/CXCL12/RTN4	18
GO:0002430	complement receptor mediated signaling pathway	1.84205e-08	3.19296e-07	1.60086e-07	FPR1/FPR2/FPR3/C3AR1/C5AR1	5
GO:0042033	chemokine biosynthetic process	1.84205e-08	3.19296e-07	1.60086e-07	WNT5A/IL18/TNF/IL1B/IL6	5
GO:0045591	positive regulation of regulatory T cell differentiation	1.84205e-08	3.19296e-07	1.60086e-07	TGFB1/LGALS9/CD46/LILRB2/LILRB4	5
GO:0050755	chemokine metabolic process	1.84205e-08	3.19296e-07	1.60086e-07	WNT5A/IL18/TNF/IL1B/IL6	5
GO:0030278	regulation of ossification	1.84944e-08	3.19296e-07	1.60086e-07	CCR1/TGFB1/IGF1/AREG/JAG1/SEMA4D/WNT5A/TNF/NOTCH1/BMPR2/ADRB2/IL6	12
GO:0048661	positive regulation of smooth muscle cell proliferation	1.91132e-08	3.28621e-07	1.64762e-07	IGF1/TGFBR2/HBEGF/PDGFB/IL18/THBS1/TNF/IL6/NAMPT	9
GO:0050715	positive regulation of cytokine secretion	2.00502e-08	3.43318e-07	1.72131e-07	TLR4/TLR2/LGALS9/WNT5A/TNF/CSF1R/HAVCR2/CD14/IL1B/LPL	10
GO:0032640	tumor necrosis factor production	2.17829e-08	3.71465e-07	1.86243e-07	HLA-E/TLR4/TLR2/LGALS9/WNT5A/THBS1/AXL/HAVCR2/LILRB1/CD14	10
GO:0032729	positive regulation of interferon-gamma production	2.26819e-08	3.85224e-07	1.93141e-07	TLR4/LGALS9/WNT5A/IL18/TNF/HAVCR2/CD14/IL1B	8
GO:1903555	regulation of tumor necrosis factor superfamily cytokine production	2.36466e-08	3.99982e-07	2.0054e-07	HLA-E/TLR4/TLR2/LGALS9/WNT5A/THBS1/AXL/HAVCR2/LILRB1/CD14	10
GO:1990138	neuron projection extension	2.40213e-08	4.04681e-07	2.02896e-07	ITGB1/SEMA4D/WNT5A/FN1/VEGFA/BMPR2/NRP2/NRP1/APOE/CXCL12/RTN4	11
GO:0048638	regulation of developmental growth	2.65215e-08	4.45007e-07	2.23115e-07	IGF1/TGFBR1/TGFBR2/SEMA4D/WNT5A/FN1/VEGFA/NOTCH1/BMPR2/SPP1/NRP1/ADRB2/APOE/CXCL12/RTN4	15
GO:0032635	interleukin-6 production	2.78016e-08	4.6462e-07	2.32948e-07	TLR4/TLR2/LGALS9/WNT5A/IL18/TNF/HAVCR2/LILRB2/IL1B/IL6	10
GO:0010883	regulation of lipid storage	3.35103e-08	5.57162e-07	2.79346e-07	ABCA1/TNF/ITGAV/SCARB1/C3/IL6/LPL	7
GO:0051897	positive regulation of protein kinase B signaling	3.36057e-08	5.57162e-07	2.79346e-07	TGFB1/ENG/ITGB1/TGFBR1/HBEGF/PDGFB/IL18/THBS1/TNF/AXL/RTN4	11
GO:0003158	endothelium development	3.52441e-08	5.79724e-07	2.90658e-07	ENG/JAG1/ICAM1/TNF/TNFRSF1A/NOTCH1/PTN/BMPR2/NRP1/IL1B	10
GO:0071706	tumor necrosis factor superfamily cytokine production	3.52441e-08	5.79724e-07	2.90658e-07	HLA-E/TLR4/TLR2/LGALS9/WNT5A/THBS1/AXL/HAVCR2/LILRB1/CD14	10
GO:0003205	cardiac chamber development	3.58876e-08	5.87994e-07	2.94804e-07	TGFB1/NOTCH2/ENG/TGFBR1/TGFBR2/JAG1/WNT5A/NOTCH1/BMPR2/NRP2/NRP1	11
GO:0022408	negative regulation of cell-cell adhesion	3.83064e-08	6.25173e-07	3.13445e-07	TGFB1/CD74/LGALS9/JAG1/ANXA1/HAVCR2/HFE/LILRB1/CD9/LILRB2/CXCL12	11
GO:0030307	positive regulation of cell growth	4.08692e-08	6.64404e-07	3.33114e-07	IGF1/TGFBR1/HBEGF/SEMA4D/ADAM17/FN1/VEGFA/BMPR2/NRP1/CXCL12/RTN4	11
GO:0002474	antigen processing and presentation of peptide antigen via MHC class I	4.19903e-08	6.79982e-07	3.40925e-07	HLA-E/ITGB5/ITGAV/HFE/HLA-F/CANX/CALR/HLA-A/HLA-B	9
GO:0032760	positive regulation of tumor necrosis factor production	4.23755e-08	6.83571e-07	3.42724e-07	HLA-E/TLR4/TLR2/LGALS9/WNT5A/THBS1/HAVCR2/CD14	8
GO:0003007	heart morphogenesis	4.57586e-08	7.35305e-07	3.68662e-07	TGFB1/NOTCH2/ENG/TGFBR1/TGFBR2/JAG1/WNT5A/VEGFA/NOTCH1/BMPR2/NRP2/NRP1/RTN4	13
GO:0042730	fibrinolysis	4.64052e-08	7.42838e-07	3.72439e-07	PLAUR/THBS1/THBD/PLAU/SERPINE1/SERPING1	6
GO:0071827	plasma lipoprotein particle organization	4.65949e-08	7.43029e-07	3.72535e-07	ABCA1/SCARB1/APOE/ARF1/LIPC/LPL/PLTP	7
GO:0001818	negative regulation of cytokine production	5.03862e-08	8.00432e-07	4.01315e-07	TGFB1/TLR4/LGALS9/ANXA1/THBS1/TNF/FN1/AXL/MERTK/HAVCR2/HFE/LILRB1/IL6	13
GO:0045665	negative regulation of neuron differentiation	5.18403e-08	8.20413e-07	4.11333e-07	LRP1/JAG1/SEMA4D/WNT5A/EFNB2/NOTCH1/SPP1/NRP1/APOE/CALR/RTN4/VIM	12
GO:0030099	myeloid cell differentiation	5.74342e-08	9.05509e-07	4.53998e-07	CCR1/TGFB1/CD74/NOTCH2/TLR4/TGFBR2/TLR2/JAG1/THBS1/TNF/CSF1R/VEGFA/LILRB1/JMJD6/TFRC/LILRB4	16
GO:0048841	regulation of axon extension involved in axon guidance	5.86917e-08	9.21857e-07	4.62194e-07	SEMA4D/WNT5A/VEGFA/BMPR2/NRP1/CXCL12	6
GO:1903557	positive regulation of tumor necrosis factor superfamily cytokine production	6.01662e-08	9.41477e-07	4.72031e-07	HLA-E/TLR4/TLR2/LGALS9/WNT5A/THBS1/HAVCR2/CD14	8
GO:0010975	regulation of neuron projection development	6.12219e-08	9.54421e-07	4.78521e-07	PLXNB2/LRP1/SEMA4D/WNT5A/EFNB2/FN1/VEGFA/PTN/BMPR2/SCARF1/SPP1/NRP1/APOE/ARF1/CXCL12/RTN4/VIM	17
GO:0050770	regulation of axonogenesis	6.35093e-08	9.82992e-07	4.92846e-07	PLXNB2/SEMA4D/WNT5A/FN1/VEGFA/BMPR2/SPP1/NRP1/APOE/CXCL12/RTN4	11
GO:0001558	regulation of cell growth	6.37554e-08	9.82992e-07	4.92846e-07	TGFB1/IGF1/OGFR/TGFBR1/HBEGF/SEMA4D/WNT5A/ADAM17/FN1/VEGFA/BMPR2/SPP1/NRP1/APOE/CXCL12/RTN4	16
GO:0071825	protein-lipid complex subunit organization	6.37604e-08	9.82992e-07	4.92846e-07	ABCA1/SCARB1/APOE/ARF1/LIPC/LPL/PLTP	7
GO:0051044	positive regulation of membrane protein ectodomain proteolysis	6.85675e-08	1.05322e-06	5.28054e-07	TNFRSF1B/TNF/ADAM9/APOE/IL1B	5
GO:0051250	negative regulation of lymphocyte activation	6.91734e-08	1.05863e-06	5.30769e-07	TGFB1/CD74/LGALS9/ANXA1/AXL/MERTK/HAVCR2/HFE/LILRB1/LILRB2	10
GO:0051099	positive regulation of binding	7.62259e-08	1.16231e-06	5.82749e-07	TGFB1/IGF1/LRP1/PLAUR/WNT5A/MFNG/HFE/AMFR/TRAF2/NRP1/APOE	11
GO:0051051	negative regulation of transport	8.39844e-08	1.27521e-06	6.39357e-07	TGFB1/CD74/TLR2/LGALS9/ANXA1/ICAM1/THBS1/TNF/FN1/NOTCH1/OSM/ITGAV/LILRB1/P2RY12/LILRB2/IL1B/LRPAP1	17
GO:0072593	reactive oxygen species metabolic process	8.42409e-08	1.27521e-06	6.39357e-07	TGFB1/ITGB2/TLR4/ITGAM/TGFBR2/TLR2/PDGFB/ICAM1/THBS1/TNF/FPR2/HSP90AA1/IL1B	13
GO:0032755	positive regulation of interleukin-6 production	9.36254e-08	1.41215e-06	7.08016e-07	TLR4/TLR2/LGALS9/WNT5A/TNF/LILRB2/IL1B/IL6	8
GO:0060841	venous blood vessel development	9.91231e-08	1.4897e-06	7.46895e-07	ENG/EFNB2/VEGFA/NOTCH1/BMPR2	5
GO:0010976	positive regulation of neuron projection development	1.00908e-07	1.50569e-06	7.54913e-07	PLXNB2/SEMA4D/WNT5A/FN1/VEGFA/PTN/BMPR2/SCARF1/NRP1/APOE/ARF1/CXCL12/RTN4	13
GO:0045927	positive regulation of growth	1.00908e-07	1.50569e-06	7.54913e-07	IGF1/TGFBR1/TGFBR2/HBEGF/SEMA4D/ADAM17/FN1/VEGFA/NOTCH1/BMPR2/NRP1/CXCL12/RTN4	13
GO:0003151	outflow tract morphogenesis	1.04135e-07	1.54832e-06	7.76286e-07	ENG/TGFBR2/JAG1/WNT5A/VEGFA/BMPR2/NRP2/NRP1	8
GO:0048842	positive regulation of axon extension involved in axon guidance	1.12473e-07	1.66635e-06	8.35465e-07	VEGFA/BMPR2/NRP1/CXCL12	4
GO:0031100	animal organ regeneration	1.28228e-07	1.89306e-06	9.49129e-07	TGFB1/TGFBR2/NOTCH1/AXL/HFE/C5AR1/ADM/CXCL12	8
GO:0050777	negative regulation of immune response	1.29142e-07	1.89317e-06	9.49186e-07	TGFB1/HLA-E/LGALS9/ANXA1/TNF/HAVCR2/HFE/LILRB1/A2M/SERPING1	10
GO:0051092	positive regulation of NF-kappaB transcription factor activity	1.29142e-07	1.89317e-06	9.49186e-07	TGFB1/ITGB2/TLR4/TLR2/LGALS9/WNT5A/ICAM1/TNF/TRAF2/IL1B	10
GO:0050766	positive regulation of phagocytosis	1.31392e-07	1.91943e-06	9.6235e-07	SIRPA/TNF/MERTK/ITGAV/C3/CALR/IL1B	7
GO:0010574	regulation of vascular endothelial growth factor production	1.37676e-07	2.00422e-06	1.00486e-06	TGFB1/C3AR1/C5AR1/C3/IL1B/IL6	6
GO:0051023	regulation of immunoglobulin secretion	1.39564e-07	2.02464e-06	1.0151e-06	HLA-E/TNF/TRAF2/GPI/IL6	5
GO:0048146	positive regulation of fibroblast proliferation	1.50428e-07	2.1747e-06	1.09034e-06	TGFB1/CD74/IGF1/PDGFB/PDGFC/WNT5A/FN1	7
GO:0030217	T cell differentiation	1.59739e-07	2.30134e-06	1.15383e-06	TGFB1/CD74/TGFBR2/LGALS9/ADAM17/ANXA1/IL18/CD46/LILRB2/JMJD6/LILRB4/IL6	12
GO:0001503	ossification	1.62362e-07	2.3311e-06	1.16875e-06	CCR1/TGFB1/IGF1/AREG/JAG1/SEMA4D/WNT5A/TNF/NOTCH1/PTN/BMPR2/SORT1/SPP1/ADRB2/IL6	15
GO:0090287	regulation of cellular response to growth factor stimulus	1.70174e-07	2.43488e-06	1.22079e-06	TGFB1/ENG/TGFBR1/TGFBR2/ITGA5/WNT5A/ADAM17/THBS1/VEGFA/NOTCH1/BMPR2/CD63/IL1B	13
GO:0090303	positive regulation of wound healing	1.71738e-07	2.44888e-06	1.2278e-06	TLR4/TGFBR2/HBEGF/ANXA1/THBS1/THBD/SERPINE1	7
GO:0002708	positive regulation of lymphocyte mediated immunity	1.73286e-07	2.46254e-06	1.23465e-06	TGFB1/HLA-E/TNF/TRAF2/TFRC/C3/IL1B/IL6	8
GO:0032675	regulation of interleukin-6 production	1.78799e-07	2.53228e-06	1.26962e-06	TLR4/TLR2/LGALS9/WNT5A/TNF/HAVCR2/LILRB2/IL1B/IL6	9
GO:0050769	positive regulation of neurogenesis	1.89404e-07	2.67341e-06	1.34038e-06	PLXNB2/TLR2/SEMA4D/WNT5A/FN1/VEGFA/NOTCH1/PTN/BMPR2/SCARF1/NRP1/APOE/ARF1/CXCL12/RTN4/TIMP2	16
GO:0050772	positive regulation of axonogenesis	1.91049e-07	2.68754e-06	1.34746e-06	PLXNB2/SEMA4D/FN1/VEGFA/BMPR2/NRP1/CXCL12/RTN4	8
GO:1903038	negative regulation of leukocyte cell-cell adhesion	1.93175e-07	2.70834e-06	1.35789e-06	TGFB1/CD74/LGALS9/ANXA1/HAVCR2/HFE/LILRB1/LILRB2/CXCL12	9
GO:0048002	antigen processing and presentation of peptide antigen	2.00898e-07	2.8072e-06	1.40745e-06	CD74/HLA-E/ITGB5/ITGAV/HFE/HLA-F/CANX/ARF1/CALR/HLA-A/HLA-B	11
GO:0010573	vascular endothelial growth factor production	2.01782e-07	2.81015e-06	1.40893e-06	TGFB1/C3AR1/C5AR1/C3/IL1B/IL6	6
GO:1901652	response to peptide	2.12548e-07	2.95025e-06	1.47917e-06	TGFB1/IGF1/LRP1/TLR4/TLR2/AREG/JAG1/ANXA1/ICAM1/NOTCH1/FPR2/SORT1/ADRB2/ADM/CXCL12/IL1B/TIMP1	17
GO:0002637	regulation of immunoglobulin production	2.22057e-07	3.0631e-06	1.53576e-06	TGFB1/HLA-E/TNF/TRAF2/TFRC/GPI/IL6	7
GO:0002291	T cell activation via T cell receptor contact with antigen bound to MHC molecule on antigen presenting cell	2.23611e-07	3.0631e-06	1.53576e-06	LGALS9/ICAM1/HAVCR2/LILRB1	4
GO:0097084	vascular smooth muscle cell development	2.23611e-07	3.0631e-06	1.53576e-06	ENG/VEGFA/NOTCH1/ADM	4
GO:1902669	positive regulation of axon guidance	2.23611e-07	3.0631e-06	1.53576e-06	VEGFA/BMPR2/NRP1/CXCL12	4
GO:2001233	regulation of apoptotic signaling pathway	2.44439e-07	3.33748e-06	1.67332e-06	CD74/IGF1/PLAUR/TGFBR1/LGALS9/ICAM1/THBS1/TNF/CD44/ITGAV/TRAF2/NRP1/CXCL12/IL1B/SERPINE1	15
GO:0010810	regulation of cell-substrate adhesion	2.48674e-07	3.38423e-06	1.69676e-06	ITGA5/JAG1/THBS1/FN1/VEGFA/NOTCH1/PTN/NRP1/CALR/PLAU/SERPINE1	11
GO:0001776	leukocyte homeostasis	2.54019e-07	3.4346e-06	1.72202e-06	TGFB1/CD74/LGALS9/ADAM17/ANXA1/AXL/MERTK/IL6	8
GO:0051781	positive regulation of cell division	2.54019e-07	3.4346e-06	1.72202e-06	TGFB1/PDGFB/PDGFC/VEGFA/OSM/VEGFB/PTN/IL1B	8
GO:0003179	heart valve morphogenesis	2.88594e-07	3.8895e-06	1.95009e-06	TGFB1/NOTCH2/TGFBR2/JAG1/NOTCH1/BMPR2	6
GO:0048872	homeostasis of number of cells	2.92962e-07	3.93567e-06	1.97324e-06	TGFB1/CD74/NCSTN/LGALS9/ADAM17/ANXA1/VEGFA/AXL/MERTK/JMJD6/GPI/IL6	12
GO:0002695	negative regulation of leukocyte activation	2.95027e-07	3.95072e-06	1.98078e-06	TGFB1/CD74/LGALS9/ANXA1/AXL/MERTK/HAVCR2/HFE/LILRB1/LILRB2	10
GO:2001236	regulation of extrinsic apoptotic signaling pathway	3.13345e-07	4.1826e-06	2.09704e-06	IGF1/TGFBR1/ICAM1/THBS1/TNF/ITGAV/TRAF2/NRP1/IL1B/SERPINE1	10
GO:0022612	gland morphogenesis	3.25076e-07	4.32537e-06	2.16863e-06	TGFB1/TGFBR2/AREG/WNT5A/TNF/CSF1R/NOTCH1/PTN/NRP1	9
GO:0045619	regulation of lymphocyte differentiation	3.32652e-07	4.41213e-06	2.21212e-06	TGFB1/CD74/TGFBR2/LGALS9/ANXA1/IL18/AXL/CD46/LILRB2/LILRB4	10
GO:0032092	positive regulation of protein binding	3.34003e-07	4.41602e-06	2.21408e-06	LRP1/WNT5A/MFNG/HFE/AMFR/TRAF2/NRP1/APOE	8
GO:1902667	regulation of axon guidance	3.42298e-07	4.49608e-06	2.25422e-06	SEMA4D/WNT5A/VEGFA/BMPR2/NRP1/CXCL12	6
GO:0048305	immunoglobulin secretion	3.43286e-07	4.49608e-06	2.25422e-06	HLA-E/TNF/TRAF2/GPI/IL6	5
GO:0071404	cellular response to low-density lipoprotein particle stimulus	3.43286e-07	4.49608e-06	2.25422e-06	ITGB2/ITGB1/ABCA1/CD9/LPL	5
GO:0001763	morphogenesis of a branching structure	3.56868e-07	4.65936e-06	2.33608e-06	TGFB1/ENG/TGFBR2/AREG/WNT5A/TNF/VEGFA/NOTCH1/NRP1/ADM/RTN4	11
GO:0045926	negative regulation of growth	3.82616e-07	4.97997e-06	2.49682e-06	TGFB1/NOTCH2/TGFBR2/SEMA4D/WNT5A/TNF/NOTCH1/BMPR2/SPP1/NRP1/ADRB2/RTN4	12
GO:0045666	positive regulation of neuron differentiation	3.84043e-07	4.98302e-06	2.49835e-06	PLXNB2/SEMA4D/WNT5A/FN1/VEGFA/PTN/BMPR2/SCARF1/NRP1/APOE/ARF1/CXCL12/RTN4/TIMP2	14
GO:0051091	positive regulation of DNA binding transcription factor activity	3.99726e-07	5.14358e-06	2.57885e-06	TGFB1/ITGB2/TLR4/TLR2/LGALS9/WNT5A/ICAM1/TNF/VEGFA/TRAF2/IL1B/IL6	12
GO:0002480	antigen processing and presentation of exogenous peptide antigen via MHC class I, TAP-independent	4.00111e-07	5.14358e-06	2.57885e-06	HLA-E/HLA-F/HLA-A/HLA-B	4
GO:0060982	coronary artery morphogenesis	4.00111e-07	5.14358e-06	2.57885e-06	TGFBR1/VEGFA/NOTCH1/NRP1	4
GO:0031960	response to corticosteroid	4.20721e-07	5.39194e-06	2.70337e-06	TGFB1/ENG/AREG/ANXA1/ICAM1/TNF/NOTCH1/ADAM9/ADM/IL6	10
GO:0097006	regulation of plasma lipoprotein particle levels	4.34647e-07	5.55128e-06	2.78326e-06	ABCA1/SCARB1/APOE/ARF1/LIPC/LPL/LRPAP1/PLTP	8
GO:0048762	mesenchymal cell differentiation	4.35811e-07	5.55128e-06	2.78326e-06	TGFB1/ENG/TGFBR1/TGFBR2/JAG1/SEMA4D/WNT5A/NOTCH1/NRP1/IL1B/RTN4	11
GO:0030336	negative regulation of cell migration	4.47983e-07	5.68897e-06	2.8523e-06	TGFB1/LRP1/ENG/JAG1/THBS1/NOTCH1/PTN/ADORA3/APOE/CALR/CXCL12/SERPINE1/TIMP1	13
GO:0002548	monocyte chemotaxis	4.53285e-07	5.73886e-06	2.87731e-06	CCR1/PDGFB/ANXA1/FPR2/CXCL12/IL6/SERPINE1	7
GO:0045834	positive regulation of lipid metabolic process	4.61789e-07	5.82886e-06	2.92243e-06	TGFB1/PDGFB/ANXA1/TNF/TNFRSF1A/FPR2/SCARB1/APOE/IL1B	9
GO:0030316	osteoclast differentiation	4.735e-07	5.95206e-06	2.98421e-06	CCR1/NOTCH2/TLR4/TNF/CSF1R/LILRB1/TFRC/LILRB4	8
GO:0003197	endocardial cushion development	4.74399e-07	5.95206e-06	2.98421e-06	ENG/TGFBR1/TGFBR2/JAG1/NOTCH1/BMPR2	6
GO:0001704	formation of primary germ layer	4.94426e-07	6.1663e-06	3.09162e-06	ITGB2/ITGB5/ITGB1/ITGA5/WNT5A/FN1/ITGAV/BMPR2/GPI	9
GO:0002920	regulation of humoral immune response	4.94426e-07	6.1663e-06	3.09162e-06	C1QA/TNF/CD46/C3AR1/C5AR1/C3/A2M/C1QB/SERPING1	9
GO:0008361	regulation of cell size	5.28591e-07	6.57278e-06	3.29542e-06	SEMA4D/WNT5A/FN1/VEGFA/BMPR2/SPP1/NRP1/APOE/CXCL12/RTN4	10
GO:0031346	positive regulation of cell projection organization	5.42474e-07	6.72539e-06	3.37193e-06	PLXNB2/TGFBR1/SEMA4D/WNT5A/FN1/VEGFA/PTN/BMPR2/SCARF1/NRP1/APOE/ARF1/CXCL12/RTN4	14
GO:0003170	heart valve development	5.54629e-07	6.81541e-06	3.41706e-06	TGFB1/NOTCH2/TGFBR2/JAG1/NOTCH1/BMPR2	6
GO:0043030	regulation of macrophage activation	5.54629e-07	6.81541e-06	3.41706e-06	CD74/TLR4/ITGAM/WNT5A/THBS1/HAVCR2	6
GO:0097028	dendritic cell differentiation	5.54629e-07	6.81541e-06	3.41706e-06	TGFB1/TGFBR2/LGALS9/AXL/LILRB1/LILRB2	6
GO:0014812	muscle cell migration	5.60188e-07	6.86353e-06	3.44119e-06	IGF1/LRP1/PDGFB/ANXA1/SORL1/NRP1/PLAU/SERPINE1	8
GO:0046889	positive regulation of lipid biosynthetic process	5.65347e-07	6.90649e-06	3.46273e-06	ANXA1/TNF/TNFRSF1A/FPR2/SCARB1/APOE/IL1B	7
GO:0070723	response to cholesterol	5.7596e-07	6.99523e-06	3.50722e-06	TGFB1/ABCA1/TGFBR1/TGFBR2/CCR5	5
GO:1905809	negative regulation of synapse organization	5.7596e-07	6.99523e-06	3.50722e-06	TLR2/WNT5A/PTN/LILRB2/APOE	5
GO:0045580	regulation of T cell differentiation	6.04627e-07	7.32212e-06	3.67112e-06	TGFB1/CD74/TGFBR2/LGALS9/ANXA1/IL18/CD46/LILRB2/LILRB4	9
GO:0022617	extracellular matrix disassembly	6.08392e-07	7.34642e-06	3.6833e-06	TGFB1/LRP1/FN1/CD44/SPP1/A2M/TIMP1/TIMP2	8
GO:0070613	regulation of protein processing	6.24687e-07	7.52145e-06	3.77105e-06	C1QA/THBS1/CD46/C3AR1/C5AR1/C3/A2M/C1QB/SERPINE1/SERPING1	10
GO:0048845	venous blood vessel morphogenesis	6.62896e-07	7.91309e-06	3.96741e-06	ENG/EFNB2/VEGFA/NOTCH1	4
GO:0097048	dendritic cell apoptotic process	6.62896e-07	7.91309e-06	3.96741e-06	LGALS9/AXL/LILRB1/CXCL12	4
GO:2000668	regulation of dendritic cell apoptotic process	6.62896e-07	7.91309e-06	3.96741e-06	LGALS9/AXL/LILRB1/CXCL12	4
GO:0060485	mesenchyme development	6.65087e-07	7.91662e-06	3.96918e-06	TGFB1/ENG/TGFBR1/TGFBR2/JAG1/SEMA4D/WNT5A/NOTCH1/BMPR2/NRP1/IL1B/RTN4	12
GO:0033002	muscle cell proliferation	6.72182e-07	7.97834e-06	4.00013e-06	IGF1/TGFBR1/TGFBR2/HBEGF/PDGFB/IL18/THBS1/TNF/NOTCH1/IL6/NAMPT	11
GO:1903317	regulation of protein maturation	6.96945e-07	8.24882e-06	4.13574e-06	C1QA/THBS1/CD46/C3AR1/C5AR1/C3/A2M/C1QB/SERPINE1/SERPING1	10
GO:0002286	T cell activation involved in immune response	7.15514e-07	8.44468e-06	4.23394e-06	LGALS9/ANXA1/ICAM1/IL18/HAVCR2/CD46/LILRB1/IL6	8
GO:0043032	positive regulation of macrophage activation	7.31441e-07	8.60834e-06	4.31599e-06	TLR4/ITGAM/WNT5A/THBS1/HAVCR2	5
GO:0045429	positive regulation of nitric oxide biosynthetic process	7.48551e-07	8.76036e-06	4.39221e-06	ITGB2/TLR4/ICAM1/TNF/HSP90AA1/IL1B	6
GO:1904407	positive regulation of nitric oxide metabolic process	7.48551e-07	8.76036e-06	4.39221e-06	ITGB2/TLR4/ICAM1/TNF/HSP90AA1/IL1B	6
GO:0010959	regulation of metal ion transport	7.57366e-07	8.83876e-06	4.43151e-06	CCR1/TGFB1/PDGFB/GNAI2/ICAM1/IL16/HFE/LILRB1/P2RY12/LILRB2/CD63/ADRB2/ARF1/CXCL12	14
GO:2000146	negative regulation of cell motility	7.83207e-07	9.11487e-06	4.56995e-06	TGFB1/LRP1/ENG/JAG1/THBS1/NOTCH1/PTN/ADORA3/APOE/CALR/CXCL12/SERPINE1/TIMP1	13
GO:0051235	maintenance of location	8.72398e-07	1.01247e-05	5.07624e-06	TGFB1/ABCA1/TNF/ITGAV/SCARB1/SORL1/CCR5/C3/APOE/CALR/IL1B/IL6/LPL	13
GO:1904019	epithelial cell apoptotic process	9.06234e-07	1.04882e-05	5.25851e-06	TGFBR2/ICAM1/THBS1/TNF/BMPR2/SORT1/IL6/SERPINE1	8
GO:0002478	antigen processing and presentation of exogenous peptide antigen	9.10457e-07	1.0508e-05	5.26842e-06	CD74/HLA-E/ITGB5/ITGAV/HLA-F/CANX/ARF1/CALR/HLA-A/HLA-B	10
GO:0002507	tolerance induction	9.18267e-07	1.05399e-05	5.28442e-06	TGFB1/TGFBR2/LGALS9/HAVCR2/LILRB2	5
GO:2000482	regulation of interleukin-8 secretion	9.18267e-07	1.05399e-05	5.28442e-06	TLR2/LGALS9/WNT5A/ANXA1/CD14	5
GO:0051896	regulation of protein kinase B signaling	9.27901e-07	1.06213e-05	5.32523e-06	TGFB1/ENG/ITGB1/TGFBR1/HBEGF/PDGFB/IL18/THBS1/TNF/AXL/RTN4	11
GO:0060562	epithelial tube morphogenesis	9.36789e-07	1.06937e-05	5.36155e-06	TGFB1/PLXNB2/ENG/TGFBR2/AREG/WNT5A/EFNB2/TNF/CSF1R/VEGFA/NOTCH1/NRP1/ADM	13
GO:0050868	negative regulation of T cell activation	9.78755e-07	1.11423e-05	5.58647e-06	TGFB1/CD74/LGALS9/ANXA1/HAVCR2/HFE/LILRB1/LILRB2	8
GO:0045073	regulation of chemokine biosynthetic process	1.03552e-06	1.17246e-05	5.87841e-06	WNT5A/TNF/IL1B/IL6	4
GO:0045953	negative regulation of natural killer cell mediated cytotoxicity	1.03552e-06	1.17246e-05	5.87841e-06	HLA-E/LGALS9/HAVCR2/LILRB1	4
GO:0048732	gland development	1.05614e-06	1.19258e-05	5.97928e-06	TGFB1/TGFBR1/TGFBR2/AREG/WNT5A/ANXA1/TNF/CSF1R/VEGFA/NOTCH1/PTN/HFE/NRP1/PSAP/RTN4	15
GO:0048738	cardiac muscle tissue development	1.06147e-06	1.19537e-05	5.99326e-06	TGFB1/IGF1/ENG/ITGB1/TGFBR1/TGFBR2/WNT5A/EFNB2/VEGFA/NOTCH1/CALR	11
GO:0048639	positive regulation of developmental growth	1.1204e-06	1.25835e-05	6.309e-06	IGF1/TGFBR2/SEMA4D/FN1/VEGFA/NOTCH1/BMPR2/NRP1/CXCL12/RTN4	10
GO:0090100	positive regulation of transmembrane receptor protein serine/threonine kinase signaling pathway	1.13875e-06	1.26427e-05	6.33869e-06	TGFB1/ENG/TGFBR1/ADAM17/THBS1/NOTCH1/HFE/BMPR2	8
GO:0010977	negative regulation of neuron projection development	1.13978e-06	1.26427e-05	6.33869e-06	LRP1/SEMA4D/WNT5A/EFNB2/SPP1/NRP1/APOE/RTN4/VIM	9
GO:0045824	negative regulation of innate immune response	1.14062e-06	1.26427e-05	6.33869e-06	HLA-E/LGALS9/HAVCR2/LILRB1/A2M/SERPING1	6
GO:0003148	outflow tract septum morphogenesis	1.14081e-06	1.26427e-05	6.33869e-06	ENG/TGFBR2/BMPR2/NRP2/NRP1	5
GO:1904646	cellular response to amyloid-beta	1.14081e-06	1.26427e-05	6.33869e-06	IGF1/LRP1/TLR4/FPR2/ADRB2	5
GO:0051962	positive regulation of nervous system development	1.16646e-06	1.28928e-05	6.46411e-06	PLXNB2/TLR2/SEMA4D/WNT5A/FN1/VEGFA/NOTCH1/PTN/BMPR2/SCARF1/NRP1/APOE/ARF1/CXCL12/RTN4/TIMP2	16
GO:0002262	myeloid cell homeostasis	1.21087e-06	1.33483e-05	6.6925e-06	NCSTN/ADAM17/ANXA1/VEGFA/AXL/MERTK/JMJD6/GPI/IL6	9
GO:0009991	response to extracellular stimulus	1.2298e-06	1.35214e-05	6.77924e-06	TGFB1/IGF1/ABCA1/TGFBR2/GNAI2/ICAM1/AXL/PTN/HFE/BMPR2/P2RY12/SPP1/ADRB2/ADM/APOE/IL1B	16
GO:0019884	antigen processing and presentation of exogenous antigen	1.30448e-06	1.43048e-05	7.17204e-06	CD74/HLA-E/ITGB5/ITGAV/HLA-F/CANX/ARF1/CALR/HLA-A/HLA-B	10
GO:0010769	regulation of cell morphogenesis involved in differentiation	1.35707e-06	1.48425e-05	7.44163e-06	PLXNB2/SEMA4D/WNT5A/FN1/VEGFA/BMPR2/SPP1/NRP1/APOE/CALR/CXCL12/RTN4	12
GO:0046209	nitric oxide metabolic process	1.4005e-06	1.52734e-05	7.65767e-06	ITGB2/TLR4/TLR2/ICAM1/TNF/HSP90AA1/IL1B	7
GO:0036314	response to sterol	1.40378e-06	1.52734e-05	7.65767e-06	TGFB1/ABCA1/TGFBR1/TGFBR2/CCR5	5
GO:0042089	cytokine biosynthetic process	1.42032e-06	1.54132e-05	7.72778e-06	TLR4/WNT5A/IL18/THBS1/TNF/LILRB1/IL1B/IL6	8
GO:0010770	positive regulation of cell morphogenesis involved in differentiation	1.44763e-06	1.56689e-05	7.85596e-06	PLXNB2/SEMA4D/FN1/VEGFA/BMPR2/NRP1/CALR/CXCL12/RTN4	9
GO:0006959	humoral immune response	1.46915e-06	1.58607e-05	7.95214e-06	HLA-E/C1QA/TNF/NOTCH1/CD46/C3AR1/C5AR1/C3/A2M/C1QB/GPI/IL6/SERPING1	13
GO:0045599	negative regulation of fat cell differentiation	1.48495e-06	1.599e-05	8.01698e-06	TGFB1/JAG1/WNT5A/TNF/SORT1/IL6	6
GO:0042107	cytokine metabolic process	1.52647e-06	1.63319e-05	8.18837e-06	TLR4/WNT5A/IL18/THBS1/TNF/LILRB1/IL1B/IL6	8
GO:0048660	regulation of smooth muscle cell proliferation	1.53495e-06	1.63319e-05	8.18837e-06	IGF1/TGFBR2/HBEGF/PDGFB/IL18/THBS1/TNF/IL6/NAMPT	9
GO:0014910	regulation of smooth muscle cell migration	1.53704e-06	1.63319e-05	8.18837e-06	IGF1/LRP1/PDGFB/SORL1/NRP1/PLAU/SERPINE1	7
GO:0043536	positive regulation of blood vessel endothelial cell migration	1.53704e-06	1.63319e-05	8.18837e-06	TGFB1/PDGFB/ADAM17/ANXA1/THBS1/VEGFA/NRP1	7
GO:0046634	regulation of alpha-beta T cell activation	1.53704e-06	1.63319e-05	8.18837e-06	HLA-E/TGFBR2/LGALS9/ANXA1/IL18/HFE/LILRB1	7
GO:0002716	negative regulation of natural killer cell mediated immunity	1.54406e-06	1.63319e-05	8.18837e-06	HLA-E/LGALS9/HAVCR2/LILRB1	4
GO:0010935	regulation of macrophage cytokine production	1.54406e-06	1.63319e-05	8.18837e-06	TGFB1/CD74/TLR4/WNT5A	4
GO:0061138	morphogenesis of a branching epithelium	1.59066e-06	1.67823e-05	8.41419e-06	TGFB1/ENG/TGFBR2/AREG/WNT5A/TNF/VEGFA/NOTCH1/NRP1/ADM	10
GO:0030449	regulation of complement activation	1.6393e-06	1.72519e-05	8.64962e-06	C1QA/CD46/C3AR1/C5AR1/C3/A2M/C1QB/SERPING1	8
GO:0007369	gastrulation	1.67023e-06	1.75332e-05	8.79067e-06	ITGB2/ITGB5/ITGB1/TGFBR2/ITGA5/WNT5A/FN1/ITGAV/BMPR2/GPI	10
GO:0002479	antigen processing and presentation of exogenous peptide antigen via MHC class I, TAP-dependent	1.68454e-06	1.75715e-05	8.80988e-06	HLA-E/ITGB5/ITGAV/HLA-F/CALR/HLA-A/HLA-B	7
GO:0006953	acute-phase response	1.68649e-06	1.75715e-05	8.80988e-06	TNF/FN1/HFE/IL1B/IL6/SERPINA1	6
GO:0010718	positive regulation of epithelial to mesenchymal transition	1.68649e-06	1.75715e-05	8.80988e-06	TGFB1/ENG/TGFBR1/TGFBR2/NOTCH1/IL1B	6
GO:1901214	regulation of neuron death	1.70024e-06	1.76707e-05	8.8596e-06	LRP1/TLR4/ITGAM/WNT5A/EFNB2/AXL/SORL1/C5AR1/TRAF2/NRP1/APOE/GPI	12
GO:0010575	positive regulation of vascular endothelial growth factor production	1.71227e-06	1.77076e-05	8.87812e-06	TGFB1/C3AR1/C5AR1/C3/IL1B	5
GO:1904645	response to amyloid-beta	1.71227e-06	1.77076e-05	8.87812e-06	IGF1/LRP1/TLR4/FPR2/ADRB2	5
GO:2000257	regulation of protein activation cascade	1.75915e-06	1.81475e-05	9.09868e-06	C1QA/CD46/C3AR1/C5AR1/C3/A2M/C1QB/SERPING1	8
GO:0051604	protein maturation	1.76764e-06	1.81901e-05	9.12004e-06	NCSTN/C1QA/THBS1/CD46/C3AR1/SORL1/C5AR1/C3/A2M/C1QB/CALR/PLAU/SERPINE1/SERPING1	14
GO:0048659	smooth muscle cell proliferation	1.82476e-06	1.87318e-05	9.39164e-06	IGF1/TGFBR2/HBEGF/PDGFB/IL18/THBS1/TNF/IL6/NAMPT	9
GO:2001057	reactive nitrogen species metabolic process	1.84371e-06	1.88799e-05	9.46588e-06	ITGB2/TLR4/TLR2/ICAM1/TNF/HSP90AA1/IL1B	7
GO:0007178	transmembrane receptor protein serine/threonine kinase signaling pathway	1.85547e-06	1.89539e-05	9.50297e-06	TGFB1/ENG/ITGB5/TGFBR1/TGFBR2/WNT5A/ADAM17/THBS1/NOTCH1/HFE/BMPR2/ADAM9/VIM	13
GO:0032368	regulation of lipid transport	1.88639e-06	1.92228e-05	9.63778e-06	LRP1/ABCA1/THBS1/ITGAV/SPP1/APOE/IL1B/PLTP	8
GO:2000107	negative regulation of leukocyte apoptotic process	1.90982e-06	1.94142e-05	9.73375e-06	CD74/AXL/MERTK/LILRB1/CCR5/CXCL12	6
GO:0000187	activation of MAPK activity	1.93131e-06	1.9585e-05	9.81938e-06	CD74/FPR1/IGF1/TLR4/WNT5A/THBS1/TNF/C5AR1/IL1B	9
GO:0002675	positive regulation of acute inflammatory response	2.07175e-06	2.07572e-05	1.04071e-05	TNF/OSM/C3/IL1B/IL6	5
GO:0034368	protein-lipid complex remodeling	2.07175e-06	2.07572e-05	1.04071e-05	SCARB1/APOE/LIPC/LPL/PLTP	5
GO:0034369	plasma lipoprotein particle remodeling	2.07175e-06	2.07572e-05	1.04071e-05	SCARB1/APOE/LIPC/LPL/PLTP	5
GO:0061311	cell surface receptor signaling pathway involved in heart development	2.07175e-06	2.07572e-05	1.04071e-05	TGFB1/NOTCH2/JAG1/WNT5A/NOTCH1	5
GO:0072606	interleukin-8 secretion	2.07175e-06	2.07572e-05	1.04071e-05	TLR2/LGALS9/WNT5A/ANXA1/CD14	5
GO:0035690	cellular response to drug	2.11466e-06	2.11365e-05	1.05973e-05	TGFB1/PDGFB/ANXA1/GNAI2/ICAM1/TNF/AXL/P2RY12/TRAF2/TFRC/PSAP/IL1B/IL6	13
GO:0043535	regulation of blood vessel endothelial cell migration	2.16059e-06	2.1544e-05	1.08016e-05	TGFB1/PDGFB/ADAM17/ANXA1/THBS1/VEGFA/NOTCH1/NRP1/APOE	9
GO:0007187	G-protein coupled receptor signaling pathway, coupled to cyclic nucleotide second messenger	2.1886e-06	2.17713e-05	1.09156e-05	CCR1/FPR1/ABCA1/ANXA1/GNAI2/FPR2/P2RY12/VIPR1/PSAP/ADRB2/ADM	11
GO:0001570	vasculogenesis	2.19994e-06	2.17805e-05	1.09201e-05	TGFB1/ENG/TGFBR2/VEGFA/NOTCH1/ITGAV/ADM	7
GO:0042590	antigen processing and presentation of exogenous peptide antigen via MHC class I	2.19994e-06	2.17805e-05	1.09201e-05	HLA-E/ITGB5/ITGAV/HLA-F/CALR/HLA-A/HLA-B	7
GO:0006869	lipid transport	2.32969e-06	2.30105e-05	1.15368e-05	LRP1/ABCA1/ANXA1/THBS1/ITGAV/SCARB1/SORL1/SPP1/PSAP/APOE/IL1B/LIPC/PLTP	13
GO:0007492	endoderm development	2.39857e-06	2.36349e-05	1.18499e-05	TGFB1/ITGB2/ITGB5/ITGA5/FN1/NOTCH1/ITGAV	7
GO:0034367	protein-containing complex remodeling	2.48804e-06	2.44015e-05	1.22342e-05	SCARB1/APOE/LIPC/LPL/PLTP	5
GO:0045589	regulation of regulatory T cell differentiation	2.48804e-06	2.44015e-05	1.22342e-05	TGFB1/LGALS9/CD46/LILRB2/LILRB4	5
GO:0001666	response to hypoxia	2.56394e-06	2.5087e-05	1.25779e-05	TGFB1/TGFBR2/TLR2/ADAM17/ICAM1/THBS1/VEGFA/NOTCH1/VEGFB/PTN/ADM/CXCL12/PLAU	13
GO:0046427	positive regulation of JAK-STAT cascade	2.61195e-06	2.5497e-05	1.27835e-05	IGF1/IL18/CSF1R/TNFRSF1A/NOTCH1/OSM/IL6	7
GO:0045667	regulation of osteoblast differentiation	2.64664e-06	2.57755e-05	1.29231e-05	IGF1/AREG/JAG1/SEMA4D/TNF/NOTCH1/BMPR2/IL6	8
GO:0048754	branching morphogenesis of an epithelial tube	2.69029e-06	2.61396e-05	1.31057e-05	TGFB1/ENG/TGFBR2/AREG/WNT5A/TNF/VEGFA/NOTCH1/NRP1	9
GO:0031667	response to nutrient levels	2.77592e-06	2.6909e-05	1.34915e-05	TGFB1/IGF1/ABCA1/TGFBR2/GNAI2/ICAM1/PTN/HFE/BMPR2/P2RY12/SPP1/ADRB2/ADM/APOE/IL1B	15
GO:0032689	negative regulation of interferon-gamma production	2.96738e-06	2.86984e-05	1.43886e-05	TLR4/LGALS9/AXL/HAVCR2/LILRB1	5
GO:0046631	alpha-beta T cell activation	3.0164e-06	2.89782e-05	1.45289e-05	HLA-E/TGFBR2/LGALS9/ANXA1/IL18/HFE/LILRB1/IL6	8
GO:0043010	camera-type eye development	3.01847e-06	2.89782e-05	1.45289e-05	TGFB1/TGFBR1/TGFBR2/JAG1/WNT5A/VEGFA/MERTK/PTN/BMPR2/JMJD6/NRP1/VIM	12
GO:0002709	regulation of T cell mediated immunity	3.05783e-06	2.89782e-05	1.45289e-05	HLA-E/HFE/LILRB1/TRAF2/IL1B/IL6	6
GO:1903428	positive regulation of reactive oxygen species biosynthetic process	3.05783e-06	2.89782e-05	1.45289e-05	ITGB2/TLR4/ICAM1/TNF/HSP90AA1/IL1B	6
GO:0001780	neutrophil homeostasis	3.08553e-06	2.89782e-05	1.45289e-05	ANXA1/AXL/MERTK/IL6	4
GO:0010875	positive regulation of cholesterol efflux	3.08553e-06	2.89782e-05	1.45289e-05	LRP1/ABCA1/APOE/PLTP	4
GO:0010934	macrophage cytokine production	3.08553e-06	2.89782e-05	1.45289e-05	TGFB1/CD74/TLR4/WNT5A	4
GO:0032930	positive regulation of superoxide anion generation	3.08553e-06	2.89782e-05	1.45289e-05	TGFB1/ITGB2/ITGAM/FPR2	4
GO:0050930	induction of positive chemotaxis	3.08553e-06	2.89782e-05	1.45289e-05	IL16/VEGFA/VEGFB/CXCL12	4
GO:0014909	smooth muscle cell migration	3.08648e-06	2.89782e-05	1.45289e-05	IGF1/LRP1/PDGFB/SORL1/NRP1/PLAU/SERPINE1	7
GO:0032612	interleukin-1 production	3.08648e-06	2.89782e-05	1.45289e-05	TLR4/ABCA1/LGALS9/WNT5A/ANXA1/HAVCR2/IL1B	7
GO:0046849	bone remodeling	3.08648e-06	2.89782e-05	1.45289e-05	TGFB1/NOTCH2/CSF1R/TFRC/SPP1/ADRB2/IL6	7
GO:1904894	positive regulation of STAT cascade	3.08648e-06	2.89782e-05	1.45289e-05	IGF1/IL18/CSF1R/TNFRSF1A/NOTCH1/OSM/IL6	7
GO:0007411	axon guidance	3.25744e-06	3.05148e-05	1.52993e-05	PLXNB2/SEMA4D/WNT5A/EFNB2/CSF1R/VEGFA/BMPR2/ROBO3/NRP2/NRP1/CXCL12	11
GO:0036293	response to decreased oxygen levels	3.2941e-06	3.07891e-05	1.54368e-05	TGFB1/TGFBR2/TLR2/ADAM17/ICAM1/THBS1/VEGFA/NOTCH1/VEGFB/PTN/ADM/CXCL12/PLAU	13
GO:0008625	extrinsic apoptotic signaling pathway via death domain receptors	3.34945e-06	3.12179e-05	1.56518e-05	ICAM1/THBS1/TNF/TNFRSF1A/TRAF2/SORT1/SERPINE1	7
GO:0002064	epithelial cell development	3.35492e-06	3.12179e-05	1.56518e-05	ENG/JAG1/PDGFB/WNT5A/ICAM1/TNF/TNFRSF1A/NOTCH1/IL1B/VIM	10
GO:0035924	cellular response to vascular endothelial growth factor stimulus	3.4186e-06	3.17398e-05	1.59135e-05	ANXA1/VEGFA/NOTCH1/CD63/NRP2/NRP1	6
GO:0030168	platelet activation	3.50659e-06	3.23134e-05	1.62011e-05	TLR4/PDGFB/AXL/MERTK/P2RY12/CD9/THBD/APOE/IL6	9
GO:0003209	cardiac atrium morphogenesis	3.51638e-06	3.23134e-05	1.62011e-05	NOTCH2/ENG/WNT5A/NOTCH1/BMPR2	5
GO:0035886	vascular smooth muscle cell differentiation	3.51638e-06	3.23134e-05	1.62011e-05	ENG/PDGFB/VEGFA/NOTCH1/ADM	5
GO:0045066	regulatory T cell differentiation	3.51638e-06	3.23134e-05	1.62011e-05	TGFB1/LGALS9/CD46/LILRB2/LILRB4	5
GO:0097485	neuron projection guidance	3.51905e-06	3.23134e-05	1.62011e-05	PLXNB2/SEMA4D/WNT5A/EFNB2/CSF1R/VEGFA/BMPR2/ROBO3/NRP2/NRP1/CXCL12	11
GO:0051090	regulation of DNA binding transcription factor activity	3.74293e-06	3.42937e-05	1.7194e-05	TGFB1/ITGB2/TLR4/TLR2/LGALS9/WNT5A/ICAM1/TNF/VEGFA/HAVCR2/ADORA3/TRAF2/IL1B/IL6	14
GO:0032370	positive regulation of lipid transport	3.81326e-06	3.48617e-05	1.74787e-05	LRP1/ABCA1/SPP1/APOE/IL1B/PLTP	6
GO:0045778	positive regulation of ossification	3.9317e-06	3.5866e-05	1.79823e-05	TGFB1/IGF1/JAG1/WNT5A/BMPR2/ADRB2/IL6	7
GO:0003231	cardiac ventricle development	4.13761e-06	3.74579e-05	1.87804e-05	TGFB1/ENG/TGFBR1/TGFBR2/JAG1/WNT5A/NOTCH1/BMPR2	8
GO:0010543	regulation of platelet activation	4.14206e-06	3.74579e-05	1.87804e-05	TLR4/PDGFB/CD9/THBD/APOE	5
GO:0060317	cardiac epithelial to mesenchymal transition	4.14206e-06	3.74579e-05	1.87804e-05	ENG/TGFBR1/TGFBR2/NOTCH1/RTN4	5
GO:0090322	regulation of superoxide metabolic process	4.14206e-06	3.74579e-05	1.87804e-05	TGFB1/ITGB2/ITGAM/TNF/FPR2	5
GO:0001911	negative regulation of leukocyte mediated cytotoxicity	4.18261e-06	3.76615e-05	1.88825e-05	HLA-E/LGALS9/HAVCR2/LILRB1	4
GO:2000484	positive regulation of interleukin-8 secretion	4.18261e-06	3.76615e-05	1.88825e-05	TLR2/LGALS9/WNT5A/CD14	4
GO:0002042	cell migration involved in sprouting angiogenesis	4.25303e-06	3.82133e-05	1.91591e-05	ITGB1/EFNB2/ANXA1/THBS1/VEGFA/NOTCH1/NRP1	7
GO:0038044	transforming growth factor-beta secretion	4.32537e-06	3.82869e-05	1.9196e-05	FN1/ITGAV/LILRB1	3
GO:0042695	thelarche	4.32537e-06	3.82869e-05	1.9196e-05	TGFB1/AREG/WNT5A	3
GO:0060744	mammary gland branching involved in thelarche	4.32537e-06	3.82869e-05	1.9196e-05	TGFB1/AREG/WNT5A	3
GO:0060751	branch elongation involved in mammary gland duct branching	4.32537e-06	3.82869e-05	1.9196e-05	TGFB1/AREG/WNT5A	3
GO:0097350	neutrophil clearance	4.32537e-06	3.82869e-05	1.9196e-05	ANXA1/AXL/MERTK	3
GO:1905007	positive regulation of epithelial to mesenchymal transition involved in endocardial cushion formation	4.32537e-06	3.82869e-05	1.9196e-05	ENG/TGFBR1/TGFBR2	3
GO:2001188	regulation of T cell activation via T cell receptor contact with antigen bound to MHC molecule on antigen presenting cell	4.32537e-06	3.82869e-05	1.9196e-05	LGALS9/HAVCR2/LILRB1	3
GO:0008360	regulation of cell shape	4.52739e-06	3.99904e-05	2.00501e-05	PLXNB2/ITGB2/SEMA4D/ANXA1/ICAM1/FN1/CSF1R/VEGFA/PTN	9
GO:0051048	negative regulation of secretion	4.55113e-06	4.01153e-05	2.01127e-05	CD74/LGALS9/ANXA1/TNF/FN1/NOTCH1/OSM/LILRB1/P2RY12/IL1B	10
GO:0048145	regulation of fibroblast proliferation	4.59595e-06	4.0425e-05	2.0268e-05	TGFB1/CD74/IGF1/PDGFB/PDGFC/WNT5A/FN1	7
GO:0019216	regulation of lipid metabolic process	4.73611e-06	4.15703e-05	2.08422e-05	TGFB1/ABCA1/PDGFB/ANXA1/TNF/TNFRSF1A/FPR2/SCARB1/PSAP/C3/APOE/ARF1/IL1B	13
GO:0055090	acylglycerol homeostasis	4.85186e-06	4.24081e-05	2.12623e-05	IL18/SCARB1/APOE/LIPC/LPL	5
GO:0070328	triglyceride homeostasis	4.85186e-06	4.24081e-05	2.12623e-05	IL18/SCARB1/APOE/LIPC/LPL	5
GO:0048144	fibroblast proliferation	4.96158e-06	4.32766e-05	2.16977e-05	TGFB1/CD74/IGF1/PDGFB/PDGFC/WNT5A/FN1	7
GO:0045428	regulation of nitric oxide biosynthetic process	5.22504e-06	4.54796e-05	2.28023e-05	ITGB2/TLR4/ICAM1/TNF/HSP90AA1/IL1B	6
GO:0062013	positive regulation of small molecule metabolic process	5.25477e-06	4.56433e-05	2.28843e-05	IGF1/PDGFB/WNT5A/ANXA1/TNF/ADM/APOE/IL1B/TIMP2	9
GO:0031345	negative regulation of cell projection organization	5.51851e-06	4.77357e-05	2.39334e-05	LRP1/SEMA4D/WNT5A/EFNB2/SPP1/NRP1/APOE/RTN4/VIM	9
GO:0046890	regulation of lipid biosynthetic process	5.51851e-06	4.77357e-05	2.39334e-05	PDGFB/ANXA1/TNF/TNFRSF1A/FPR2/SCARB1/C3/APOE/IL1B	9
GO:0003198	epithelial to mesenchymal transition involved in endocardial cushion formation	5.54377e-06	4.77565e-05	2.39438e-05	ENG/TGFBR1/TGFBR2/NOTCH1	4
GO:1905314	semi-lunar valve development	5.54377e-06	4.77565e-05	2.39438e-05	NOTCH2/JAG1/NOTCH1/BMPR2	4
GO:0001655	urogenital system development	5.69512e-06	4.88587e-05	2.44965e-05	TGFB1/TGFBR1/JAG1/PDGFB/WNT5A/EFNB2/ANXA1/VEGFA/NOTCH1/JMJD6/NRP1/PSAP	12
GO:0070997	neuron death	5.69512e-06	4.88587e-05	2.44965e-05	LRP1/TLR4/ITGAM/WNT5A/EFNB2/AXL/SORL1/C5AR1/TRAF2/NRP1/APOE/GPI	12
GO:0002040	sprouting angiogenesis	6.0802e-06	5.20555e-05	2.60992e-05	ITGB1/ITGA5/EFNB2/ANXA1/THBS1/VEGFA/NOTCH1/JMJD6/NRP1	9
GO:0043154	negative regulation of cysteine-type endopeptidase activity involved in apoptotic process	6.20677e-06	5.30304e-05	2.6588e-05	TNFRSF10D/PLAUR/TNFRSF1B/THBS1/CD44/VEGFA/GPI	7
GO:0043281	regulation of cysteine-type endopeptidase activity involved in apoptotic process	6.35623e-06	5.41966e-05	2.71727e-05	TNFRSF10D/PLAUR/TNFRSF1B/LGALS9/THBS1/TNF/CD44/VEGFA/TRAF2/GPI	10
GO:0002707	negative regulation of lymphocyte mediated immunity	6.55553e-06	5.52197e-05	2.76857e-05	HLA-E/LGALS9/HAVCR2/HFE/LILRB1	5
GO:0003230	cardiac atrium development	6.55553e-06	5.52197e-05	2.76857e-05	NOTCH2/ENG/WNT5A/NOTCH1/BMPR2	5
GO:0010742	macrophage derived foam cell differentiation	6.55553e-06	5.52197e-05	2.76857e-05	TGFB1/ABCA1/IL18/ITGAV/LPL	5
GO:0035909	aorta morphogenesis	6.55553e-06	5.52197e-05	2.76857e-05	LRP1/ENG/JAG1/EFNB2/NOTCH1	5
GO:0090077	foam cell differentiation	6.55553e-06	5.52197e-05	2.76857e-05	TGFB1/ABCA1/IL18/ITGAV/LPL	5
GO:2000826	regulation of heart morphogenesis	6.55553e-06	5.52197e-05	2.76857e-05	ENG/TGFBR1/TGFBR2/NOTCH1/BMPR2	5
GO:0050830	defense response to Gram-positive bacterium	6.67548e-06	5.6117e-05	2.81355e-05	HLA-E/TLR2/ADAM17/TNF/HAVCR2/C5AR1/IL6	7
GO:0071346	cellular response to interferon-gamma	6.69021e-06	5.61279e-05	2.8141e-05	HLA-E/LGALS9/WNT5A/ICAM1/CD44/HLA-F/HLA-A/HLA-B/VIM	9
GO:0070482	response to oxygen levels	6.71159e-06	5.61944e-05	2.81744e-05	TGFB1/TGFBR2/TLR2/ADAM17/ICAM1/THBS1/VEGFA/NOTCH1/VEGFB/PTN/ADM/CXCL12/PLAU	13
GO:0002577	regulation of antigen processing and presentation	7.20661e-06	5.96222e-05	2.9893e-05	CD74/THBS1/HFE/LILRB2	4
GO:0010888	negative regulation of lipid storage	7.20661e-06	5.96222e-05	2.9893e-05	ABCA1/TNF/ITGAV/IL6	4
GO:0034375	high-density lipoprotein particle remodeling	7.20661e-06	5.96222e-05	2.9893e-05	SCARB1/APOE/LIPC/PLTP	4
GO:0046641	positive regulation of alpha-beta T cell proliferation	7.20661e-06	5.96222e-05	2.9893e-05	HLA-E/TGFBR2/LGALS9/IL18	4
GO:0060977	coronary vasculature morphogenesis	7.20661e-06	5.96222e-05	2.9893e-05	TGFBR1/VEGFA/NOTCH1/NRP1	4
GO:0090026	positive regulation of monocyte chemotaxis	7.20661e-06	5.96222e-05	2.9893e-05	CCR1/FPR2/CXCL12/SERPINE1	4
GO:0002720	positive regulation of cytokine production involved in immune response	7.56632e-06	6.24745e-05	3.1323e-05	CD74/TLR4/WNT5A/TRAF2/IL6	5
GO:0021782	glial cell development	7.70144e-06	6.34647e-05	3.18195e-05	TGFB1/LRP1/TLR4/TLR2/FPR2/CD9/VIM	7
GO:0042035	regulation of cytokine biosynthetic process	8.26154e-06	6.79463e-05	3.40665e-05	TLR4/WNT5A/THBS1/TNF/LILRB1/IL1B/IL6	7
GO:0016485	protein processing	8.56525e-06	7.03058e-05	3.52494e-05	NCSTN/C1QA/THBS1/CD46/C3AR1/C5AR1/C3/A2M/C1QB/PLAU/SERPINE1/SERPING1	12
GO:1905005	regulation of epithelial to mesenchymal transition involved in endocardial cushion formation	8.60226e-06	7.0471e-05	3.53323e-05	ENG/TGFBR1/TGFBR2	3
GO:0090092	regulation of transmembrane receptor protein serine/threonine kinase signaling pathway	9.09923e-06	7.43964e-05	3.73004e-05	TGFB1/ENG/TGFBR1/TGFBR2/WNT5A/ADAM17/THBS1/NOTCH1/HFE/BMPR2	10
GO:0002374	cytokine secretion involved in immune response	9.21076e-06	7.47234e-05	3.74643e-05	TLR2/WNT5A/TNF/LILRB1	4
GO:0010544	negative regulation of platelet activation	9.21076e-06	7.47234e-05	3.74643e-05	PDGFB/CD9/THBD/APOE	4
GO:0031342	negative regulation of cell killing	9.21076e-06	7.47234e-05	3.74643e-05	HLA-E/LGALS9/HAVCR2/LILRB1	4
GO:0032928	regulation of superoxide anion generation	9.21076e-06	7.47234e-05	3.74643e-05	TGFB1/ITGB2/ITGAM/FPR2	4
GO:0060389	pathway-restricted SMAD protein phosphorylation	9.32204e-06	7.54796e-05	3.78435e-05	TGFB1/ENG/TGFBR1/TGFBR2/HFE/BMPR2	6
GO:0048640	negative regulation of developmental growth	9.48351e-06	7.66385e-05	3.84245e-05	TGFBR2/SEMA4D/WNT5A/SPP1/NRP1/ADRB2/RTN4	7
GO:0001837	epithelial to mesenchymal transition	9.83293e-06	7.93089e-05	3.97633e-05	TGFB1/ENG/TGFBR1/TGFBR2/WNT5A/NOTCH1/IL1B/RTN4	8
GO:0002639	positive regulation of immunoglobulin production	9.95131e-06	8.0109e-05	4.01645e-05	TGFB1/HLA-E/TFRC/GPI/IL6	5
GO:0015850	organic hydroxy compound transport	1.02165e-05	8.20855e-05	4.11555e-05	LRP1/ABCA1/SCARB1/LILRB1/P2RY12/SPP1/APOE/CXCL12/LIPC/PLTP	10
GO:0007219	Notch signaling pathway	1.059e-05	8.49233e-05	4.25783e-05	TGFB1/NOTCH2/NCSTN/TGFBR2/JAG1/ADAM17/MFNG/NOTCH1/CD46	9
GO:0051924	regulation of calcium ion transport	1.10255e-05	8.82459e-05	4.42441e-05	CCR1/TGFB1/PDGFB/GNAI2/ICAM1/IL16/LILRB1/P2RY12/LILRB2/CXCL12	10
GO:0045670	regulation of osteoclast differentiation	1.11566e-05	8.89551e-05	4.45997e-05	CCR1/NOTCH2/TLR4/TNF/LILRB1/LILRB4	6
GO:0051145	smooth muscle cell differentiation	1.11566e-05	8.89551e-05	4.45997e-05	TGFB1/ENG/PDGFB/VEGFA/NOTCH1/ADM	6
GO:0045773	positive regulation of axon extension	1.1345e-05	9.01127e-05	4.51801e-05	FN1/VEGFA/BMPR2/NRP1/CXCL12	5
GO:0061028	establishment of endothelial barrier	1.1345e-05	9.01127e-05	4.51801e-05	ENG/ICAM1/TNF/TNFRSF1A/IL1B	5
GO:1903531	negative regulation of secretion by cell	1.15676e-05	9.15992e-05	4.59254e-05	LGALS9/ANXA1/TNF/FN1/NOTCH1/OSM/LILRB1/P2RY12/IL1B	9
GO:0033138	positive regulation of peptidyl-serine phosphorylation	1.15949e-05	9.15992e-05	4.59254e-05	TGFB1/WNT5A/TNF/CD44/VEGFA/OSM/IL6	7
GO:0043691	reverse cholesterol transport	1.15979e-05	9.15992e-05	4.59254e-05	ABCA1/SCARB1/APOE/LIPC	4
GO:0042531	positive regulation of tyrosine phosphorylation of STAT protein	1.21776e-05	9.59966e-05	4.81301e-05	IGF1/IL18/CSF1R/TNFRSF1A/OSM/IL6	6
GO:0060412	ventricular septum morphogenesis	1.28864e-05	0.000101393	5.08356e-05	TGFBR1/TGFBR2/WNT5A/NOTCH1/BMPR2	5
GO:0001654	eye development	1.33911e-05	0.000105166	5.27272e-05	TGFB1/TGFBR1/TGFBR2/JAG1/WNT5A/VEGFA/MERTK/PTN/BMPR2/JMJD6/NRP1/VIM	12
GO:0031348	negative regulation of defense response	1.37557e-05	0.000107624	5.396e-05	HLA-E/TNFRSF1B/LGALS9/TNFRSF1A/HAVCR2/LILRB1/A2M/APOE/SERPING1	9
GO:0060348	bone development	1.37557e-05	0.000107624	5.396e-05	TGFB1/NOTCH2/IGF1/ENG/TGFBR2/SEMA4D/PDGFC/LILRB1/BMPR2	9
GO:0051384	response to glucocorticoid	1.41965e-05	0.000110866	5.5585e-05	TGFB1/AREG/ANXA1/ICAM1/TNF/ADAM9/ADM/IL6	8
GO:0032373	positive regulation of sterol transport	1.44115e-05	0.000112126	5.62167e-05	LRP1/ABCA1/APOE/PLTP	4
GO:0032376	positive regulation of cholesterol transport	1.44115e-05	0.000112126	5.62167e-05	LRP1/ABCA1/APOE/PLTP	4
GO:0006809	nitric oxide biosynthetic process	1.44464e-05	0.000112188	5.62479e-05	ITGB2/TLR4/ICAM1/TNF/HSP90AA1/IL1B	6
GO:0002578	negative regulation of antigen processing and presentation	1.49696e-05	0.000114969	5.76422e-05	THBS1/HFE/LILRB2	3
GO:0032489	regulation of Cdc42 protein signal transduction	1.49696e-05	0.000114969	5.76422e-05	ABCA1/NRP1/APOE	3
GO:0046543	development of secondary female sexual characteristics	1.49696e-05	0.000114969	5.76422e-05	TGFB1/AREG/WNT5A	3
GO:0060907	positive regulation of macrophage cytokine production	1.49696e-05	0.000114969	5.76422e-05	CD74/TLR4/WNT5A	3
GO:2000669	negative regulation of dendritic cell apoptotic process	1.49696e-05	0.000114969	5.76422e-05	AXL/LILRB1/CXCL12	3
GO:2001185	regulation of CD8-positive, alpha-beta T cell activation	1.49696e-05	0.000114969	5.76422e-05	HLA-E/HFE/LILRB1	3
GO:0030799	regulation of cyclic nucleotide metabolic process	1.50025e-05	0.00011501	5.76628e-05	WNT5A/GNAI2/THBS1/VEGFA/ADM/APOE/TIMP2	7
GO:0071621	granulocyte chemotaxis	1.59726e-05	0.000122223	6.12792e-05	CD74/ITGB2/ANXA1/THBS1/C3AR1/C5AR1/IL1B	7
GO:0034341	response to interferon-gamma	1.62876e-05	0.000124405	6.23733e-05	HLA-E/LGALS9/WNT5A/ICAM1/CD44/HLA-F/HLA-A/HLA-B/VIM	9
GO:0030279	negative regulation of ossification	1.70448e-05	0.000129951	6.51541e-05	CCR1/TGFB1/AREG/SEMA4D/TNF/NOTCH1	6
GO:0003272	endocardial cushion formation	1.76971e-05	0.000134434	6.74015e-05	ENG/TGFBR1/TGFBR2/NOTCH1	4
GO:0046640	regulation of alpha-beta T cell proliferation	1.76971e-05	0.000134434	6.74015e-05	HLA-E/TGFBR2/LGALS9/IL18	4
GO:0042176	regulation of protein catabolic process	1.83054e-05	0.000138802	6.95915e-05	LRP1/TNFRSF1B/WNT5A/TNF/SORL1/HFE/ADAM9/APOE/HSP90AA1/IL1B/TIMP1/TIMP2	12
GO:0042632	cholesterol homeostasis	1.84785e-05	0.000138828	6.96045e-05	ABCA1/IL18/SCARB1/APOE/LIPC/LPL	6
GO:0055092	sterol homeostasis	1.84785e-05	0.000138828	6.96045e-05	ABCA1/IL18/SCARB1/APOE/LIPC/LPL	6
GO:0002437	inflammatory response to antigenic stimulus	1.85081e-05	0.000138828	6.96045e-05	ICAM1/TNF/NOTCH1/C3/IL1B	5
GO:0010712	regulation of collagen metabolic process	1.85081e-05	0.000138828	6.96045e-05	TGFB1/ENG/ITGB1/IL6/VIM	5
GO:0045601	regulation of endothelial cell differentiation	1.85081e-05	0.000138828	6.96045e-05	JAG1/TNF/TNFRSF1A/NOTCH1/IL1B	5
GO:1901224	positive regulation of NIK/NF-kappaB signaling	1.85081e-05	0.000138828	6.96045e-05	TNF/HAVCR2/TRAF2/CALR/CD14	5
GO:0032535	regulation of cellular component size	1.98927e-05	0.000148946	7.46774e-05	SEMA4D/WNT5A/ICAM1/FN1/VEGFA/BMPR2/SPP1/NRP1/APOE/ARF1/CXCL12/RTN4	12
GO:0003208	cardiac ventricle morphogenesis	2.00079e-05	0.00014954	7.49755e-05	TGFB1/ENG/TGFBR1/TGFBR2/JAG1/NOTCH1	6
GO:0035051	cardiocyte differentiation	2.00872e-05	0.000149865	7.51383e-05	TGFB1/IGF1/ITGB1/JAG1/EFNB2/VEGFA/NOTCH1/CALR	8
GO:0006874	cellular calcium ion homeostasis	2.05454e-05	0.00015301	7.67151e-05	CCR1/TGFB1/FPR1/FPR2/FPR3/C3AR1/ITGAV/CCR5/C5AR1/ADM/APOE/CALR/CXCL12	13
GO:0032653	regulation of interleukin-10 production	2.07535e-05	0.000154268	7.73457e-05	TLR4/TLR2/LGALS9/CD46/LILRB1	5
GO:0010001	glial cell differentiation	2.0825e-05	0.000154268	7.73457e-05	TGFB1/LRP1/TLR4/TLR2/NOTCH1/FPR2/CD9/PTPRZ1/VIM	9
GO:0016064	immunoglobulin mediated immune response	2.0825e-05	0.000154268	7.73457e-05	TGFB1/CD74/C1QA/TNF/CD46/TFRC/C3/C1QB/SERPING1	9
GO:0061082	myeloid leukocyte cytokine production	2.15018e-05	0.000158718	7.95771e-05	TGFB1/CD74/TLR4/WNT5A	4
GO:0090025	regulation of monocyte chemotaxis	2.15018e-05	0.000158718	7.95771e-05	CCR1/FPR2/CXCL12/SERPINE1	4
GO:0019724	B cell mediated immunity	2.16771e-05	0.00015973	8.00842e-05	TGFB1/CD74/C1QA/TNF/CD46/TFRC/C3/C1QB/SERPING1	9
GO:2000027	regulation of organ morphogenesis	2.19064e-05	0.000160852	8.06468e-05	TGFB1/ENG/TGFBR1/TGFBR2/WNT5A/TNF/VEGFA/NOTCH1/PTN/BMPR2	10
GO:2000116	regulation of cysteine-type endopeptidase activity	2.19064e-05	0.000160852	8.06468e-05	TNFRSF10D/PLAUR/TNFRSF1B/LGALS9/THBS1/TNF/CD44/VEGFA/TRAF2/GPI	10
GO:0034612	response to tumor necrosis factor	2.28912e-05	0.000167788	8.41246e-05	TNFRSF14/TNFRSF10D/TNFRSF1B/ADAM17/ICAM1/THBS1/TNF/TNFRSF1A/TRAF2/ADAM9/CD14	11
GO:2000117	negative regulation of cysteine-type endopeptidase activity	2.29462e-05	0.000167897	8.41789e-05	TNFRSF10D/PLAUR/TNFRSF1B/THBS1/CD44/VEGFA/GPI	7
GO:0002704	negative regulation of leukocyte mediated immunity	2.32051e-05	0.000169198	8.48316e-05	HLA-E/LGALS9/HAVCR2/HFE/LILRB1	5
GO:0032570	response to progesterone	2.32051e-05	0.000169198	8.48316e-05	TGFB1/TLR2/THBS1/PTN/GPI	5
GO:0045080	positive regulation of chemokine biosynthetic process	2.38172e-05	0.000173359	8.69176e-05	WNT5A/TNF/IL1B	3
GO:0090066	regulation of anatomical structure size	2.42647e-05	0.000176309	8.83968e-05	SEMA4D/WNT5A/ICAM1/FN1/VEGFA/BMPR2/SPP1/NRP1/ADRB2/ADM/APOE/ARF1/CXCL12/RTN4	14
GO:0071496	cellular response to external stimulus	2.43109e-05	0.000176339	8.84114e-05	TGFB1/TLR4/ENG/ICAM1/TNFRSF1A/AXL/PTN/HFE/BMPR2/P2RY12/IL1B	11
GO:0002407	dendritic cell chemotaxis	2.58745e-05	0.000185756	9.31329e-05	CCR1/LGALS9/CCR5/CALR	4
GO:0001961	positive regulation of cytokine-mediated signaling pathway	2.5876e-05	0.000185756	9.31329e-05	CD74/WNT5A/ADAM17/AXL/TRAF2	5
GO:0032613	interleukin-10 production	2.5876e-05	0.000185756	9.31329e-05	TLR4/TLR2/LGALS9/CD46/LILRB1	5
GO:0035987	endodermal cell differentiation	2.5876e-05	0.000185756	9.31329e-05	ITGB2/ITGB5/ITGA5/FN1/ITGAV	5
GO:0060443	mammary gland morphogenesis	2.5876e-05	0.000185756	9.31329e-05	TGFB1/TGFBR2/AREG/WNT5A/CSF1R	5
GO:0072132	mesenchyme morphogenesis	2.5876e-05	0.000185756	9.31329e-05	ENG/TGFBR1/TGFBR2/WNT5A/NOTCH1	5
GO:0048608	reproductive structure development	2.62634e-05	0.000188214	9.43652e-05	TGFBR1/PDGFB/WNT5A/ANXA1/ICAM1/VEGFA/NOTCH1/AXL/MERTK/BMPR2/SPP1/PSAP/ADM	13
GO:0055074	calcium ion homeostasis	2.69054e-05	0.000192484	9.65064e-05	CCR1/TGFB1/FPR1/FPR2/FPR3/C3AR1/ITGAV/CCR5/C5AR1/ADM/APOE/CALR/CXCL12	13
GO:0042509	regulation of tyrosine phosphorylation of STAT protein	2.71789e-05	0.000194108	9.73207e-05	IGF1/IL18/CSF1R/TNFRSF1A/OSM/IL6	6
GO:0002761	regulation of myeloid leukocyte differentiation	2.72764e-05	0.000194473	9.75033e-05	CCR1/CD74/NOTCH2/TLR4/TNF/LILRB1/LILRB4	7
GO:0007249	I-kappaB kinase/NF-kappaB signaling	2.77704e-05	0.000197657	9.90998e-05	CD74/TLR4/TLR2/LGALS9/WNT5A/TNF/TNFRSF1A/TRAF2/CD14/IL1B	10
GO:0051302	regulation of cell division	2.79073e-05	0.000198294	9.94191e-05	TGFB1/PDGFB/PDGFC/VEGFA/OSM/VEGFB/PTN/IL1B	8
