# Supplementary material for: A map of tumor–host interactions in glioma at single-cell resolution
Source: Gigascience. 2020 Oct 14;9(10):giaa109. doi: 10.1093/gigascience/giaa109 (PMC7645027; doi:10.1093/gigascience/giaa109)
Supplement: giaa109_Supplemental_Figures_and_Tables [file giaa109_supplemental_figures_and_tables.zip › Table S6_R1.xlsx]

## Sheet: L-tumor_R-Oligo_paracrine
	Darmanis et al.				Neftel et al.													Yuan et al.			Yu et al.
Interaction Pair	BT_S1	BT_S2	BT_S4	BT_S6	MGH102	MGH105	MGH110	MGH122	MGH125	MGH128	MGH151	MGH43	MGH45	MGH53	MGH54	MGH64	MGH97	PJ018	PJ030	PJ053	S1	S11	S12	S13	S14	S5	S6	S7	S8	S9	TOT	pvalue
MDK_LRP2	1			1										1				1	1	1	1	1		1		1	1	1			12	1.86409e-31
JAM2_JAM3	1				1						1			1	1			1	1				1	1		1				1	11	1.96125e-28
RGMB_NEO1				1	1				1			1		1	1		1	1							1				1	1	11	1.96125e-28
APOE_LRP2																			1	1		1		1	1	1	1	1	1	1	10	1.79699e-25
SEMA5A_PLXNB3				1							1		1								1				1		1	1	1		8	9.71597e-20
ADAM9_ITGB1													1	1	1		1					1				1					6	2.73633e-14
AGT_LRP2	1																		1		1	1				1		1			6	2.73633e-14
LRPAP1_SORT1						1						1			1			1	1	1											6	2.73633e-14
ADAM17_ITGB1												1	1	1	1							1									5	1.09436e-11
APOE_VLDLR																			1	1					1			1	1		5	1.09436e-11
NAMPT_INSR		1	1	1													1					1									5	1.09436e-11
SORBS1_INSR	1	1	1	1																		1									5	1.09436e-11
VCAN_ITGB1	1											1		1	1		1														5	1.09436e-11
APOE_LDLR		1																				1		1	1						4	3.50764e-09
COL4A3_CD47	1		1																1	1											4	3.50764e-09
GPI_AMFR																					1					1	1	1			4	3.50764e-09
NRG1_ERBB3			1							1			1							1											4	3.50764e-09
GRN_SORT1						1								1	1		1														4	3.50764e-09

## Sheet: L-Oligo_R-Tumor_paracrine
	Darmanis et al.				Neftel et al.							Tirosh et al. Venteicher et al.						Yuan et al.			Yu et al.
Interaction Pair	BT_S1	BT_S2	BT_S4	BT_S6	MGH102	MGH105	MGH110	MGH122	MGH125	MGH128	MGH151	MGH43	MGH45	MGH53	MGH54	MGH64	MGH97	PJ018	PJ030	PJ053	S1	S11	S12	S13	S14	S5	S6	S7	S8	S9	TOT	pvalue
CNTN2_NRCAM				1	1	1		1	1		1	1		1	1	1	1				1	1	1			1					15	2.34989e-36
PDGFA_PDGFRA	1											1	1		1	1	1								1		1	1	1	1	11	3.97486e-25
CNTN2_CNTN1	1			1			1					1	1	1	1	1	1		1												10	1.82014e-22
TF_TFRC	1					1		1											1		1	1				1					7	7.12053e-15
TGFA_EGFR		1	1								1			1	1	1					1										7	7.12053e-15
EDIL3_ITGAV				1		1	1															1	1								5	3.45844e-10
THBS2_ITGA6			1																1		1		1			1					5	3.45844e-10
PSEN1_NOTCH1													1				1										1	1			4	5.54262e-08

## Sheet: L-Tumor_R-Oligo_autocrine
	Darmanis et al.				Neftel et al.							Tirosh et al. Venteicher et al.						Yuan et al.			Yu et al.
Interaction Pair	BT_S1	BT_S2	BT_S4	BT_S6	MGH102	MGH105	MGH110	MGH122	MGH125	MGH128	MGH151	MGH43	MGH45	MGH53	MGH54	MGH64	MGH97	PJ018	PJ030	PJ053	S1	S11	S12	S13	S14	S5	S6	S7	S8	S9	TOT	pvalue
PSAP_GPR37	1			1	1	1	1	1	1	1	1	1	1	1	1	1	1	1	1	1	1	1	1	1	1	1	1	1	1	1	28	1.64962e-60
COPA_SORT1				1	1	1	1	1	1	1	1	1	1	1	1	1	1			1	1	1	1	1	1	1	1	1	1	1	25	2.5869e-51
JAM2_JAM3	1				1	1		1	1		1	1	1	1	1	1	1	1	1		1	1	1	1	1	1	1	1	1	1	24	1.81664e-48
HLA-B_CANX		1	1	1		1		1	1	1	1		1				1	1	1	1	1	1	1	1	1	1	1	1	1	1	23	1.04977e-45
APP_NCSTN					1	1	1	1	1	1	1	1	1	1	1	1	1				1		1	1	1	1	1	1	1	1	22	5.08692e-43
PTN_PTPRS	1	1	1	1								1	1	1	1		1	1	1	1	1	1	1	1	1	1	1	1	1	1	22	5.08692e-43
PSAP_GPR37L1		1	1	1	1	1			1	1	1	1	1	1	1	1	1	1			1	1		1	1	1				1	21	2.0959e-40
LRPAP1_SORT1				1		1						1		1	1			1	1	1	1	1	1	1	1	1	1	1	1	1	18	6.06889e-33
ARF1_INSR	1	1	1	1								1	1	1	1		1				1	1	1	1			1	1	1	1	17	1.41661e-30
LRPAP1_LRP2				1										1				1	1	1	1	1		1	1	1	1	1	1	1	14	8.24513e-24
PSEN1_NCSTN		1			1	1		1	1		1	1		1	1	1						1			1				1	1	14	8.24513e-24
TIMP1_CD63	1	1	1	1		1	1												1		1	1	1	1		1	1	1			14	8.24513e-24
GRN_SORT1				1		1								1	1		1				1	1	1		1	1		1	1	1	13	1.14508e-21
GPI_AMFR		1	1	1														1	1	1	1	1	1			1	1	1			12	1.39485e-19
MDK_LRP2	1			1										1				1	1	1	1	1		1		1	1	1			12	1.39485e-19
SEMA5A_PLXNB3				1							1		1	1	1		1				1				1		1	1	1	1	12	1.39485e-19
PTN_PTPRZ1		1	1	1														1	1	1	1		1	1			1	1	1		12	1.39485e-19
RGMB_NEO1				1	1				1			1		1	1		1	1							1				1	1	11	1.4861e-17
MDK_PTPRZ1		1	1	1														1	1	1	1		1	1			1	1			11	1.4861e-17
APOE_LRP2																			1	1		1		1	1	1	1	1	1	1	10	1.37911e-15
ADAM9_ITGB1												1	1	1	1	1	1					1	1			1					9	1.10838e-13
APP_CD74																					1		1	1	1	1	1	1	1	1	9	1.10838e-13
LRPAP1_LDLR		1	1			1						1		1								1	1	1	1						9	1.10838e-13
LGALS3BP_ITGB1													1	1	1	1	1					1	1			1					8	7.65569e-12
ADAM17_ITGB1												1	1	1	1	1						1	1								7	4.49827e-10
VCAN_ITGB1	1											1		1	1	1	1						1								7	4.49827e-10
AGT_LRP2	1																		1		1	1				1		1			6	2.21796e-08
APOE_LDLR		1	1																			1	1	1	1						6	2.21796e-08
C3_CD46		1	1																				1		1			1	1		6	2.21796e-08
HLA-A_APLP2		1	1	1																			1				1		1		6	2.21796e-08
LRPAP1_VLDLR																		1	1	1					1			1	1		6	2.21796e-08
NAMPT_INSR		1	1	1													1					1	1								6	2.21796e-08
NCAM1_GFRA1		1	1	1														1	1	1											6	2.21796e-08
NCAM1_ROBO1		1	1	1										1									1				1				6	2.21796e-08
NLGN1_NRXN1																			1	1	1						1	1	1		6	2.21796e-08
APOE_VLDLR																			1	1					1			1	1		5	9.00889e-07
CALR_ITGAV		1																			1						1	1	1		5	9.00889e-07
COL11A1_DDR1	1		1				1									1								1							5	9.00889e-07
GNAI2_IGF1R		1		1																			1				1	1			5	9.00889e-07
JAG1_CD46				1									1									1	1			1					5	9.00889e-07
PTDSS1_SCARB1													1	1	1	1	1														5	9.00889e-07
SIRPA_CD47																					1		1			1		1	1		5	9.00889e-07
SORBS1_INSR	1	1	1	1																		1									5	9.00889e-07
SPP1_ITGAV		1																			1						1	1	1		5	9.00889e-07
APP_TNFRSF21							1									1										1		1			4	2.9373e-05
CNTN2_CNTNAP2																		1		1					1					1	4	2.9373e-05
COL4A3_CD47	1		1																1	1											4	2.9373e-05
FGF2_FGFR2																			1		1		1			1					4	2.9373e-05
FN1_ITGB8		1	1																				1	1							4	2.9373e-05
GAS6_TYRO3			1															1	1	1											4	2.9373e-05
GNAS_ADORA1		1																1	1	1											4	2.9373e-05
HBEGF_CD82				1			1	1															1								4	2.9373e-05
HBEGF_CD9				1			1	1															1								4	2.9373e-05
NLGN1_NRXN2																			1	1								1	1		4	2.9373e-05
NLGN1_NRXN3				1															1	1										1	4	2.9373e-05
NLGN2_NRXN1																				1							1	1	1		4	2.9373e-05
NLGN2_NRXN2																		1		1								1	1		4	2.9373e-05
NRG1_ERBB3			1							1			1							1											4	2.9373e-05
RTN4_TNFRSF19												1	1	1			1														4	2.9373e-05
SEMA4D_PLXNB1																		1							1				1	1	4	2.9373e-05
TIMP2_ITGB1													1				1					1	1								4	2.9373e-05
TNC_CNTN1		1	1	1		1																									4	2.9373e-05
TNC_ITGB1	1																					1	1			1					4	2.9373e-05
HLA-E_KLRC2			1			1				1												1									4	2.9373e-05

## Sheet: L-Oligo_R-Tumor_autocrine
	Darmanis et al.				Neftel et al.							Tirosh et al. Venteicher et al.						Yuan et al.			Yu et al.
Interaction Pair	BT_S1	BT_S2	BT_S4	BT_S6	MGH102	MGH105	MGH110	MGH122	MGH125	MGH128	MGH151	MGH43	MGH45	MGH53	MGH54	MGH64	MGH97	PJ018	PJ030	PJ053	S1	S11	S12	S13	S14	S5	S6	S7	S8	S9	TOT	pvalue
PTN_PTPRZ1	1	1	1	1	1	1	1	1	1	1	1	1	1	1	1	1	1		1	1	1	1	1	1	1	1	1	1	1	1	29	5.56093e-66
HLA-A_APLP2		1	1	1	1	1	1	1	1	1	1	1	1	1	1		1	1	1	1	1	1	1	1	1	1	1	1	1	1	28	1.60489e-62
HLA-B_CANX		1	1	1	1	1	1	1	1	1	1	1	1				1	1	1	1	1	1	1	1	1	1	1	1	1	1	26	4.00558e-56
CNTN2_NRCAM				1	1	1		1	1		1	1		1	1	1	1	1	1	1	1	1	1	1	1	1	1	1	1	1	24	3.43846e-50
PTN_PTPRS	1			1	1			1	1		1	1	1	1	1	1	1		1	1	1	1	1	1	1	1	1	1	1	1	24	3.43846e-50
APP_LRP1		1	1	1		1	1				1	1		1	1		1	1	1	1	1	1	1		1	1	1	1	1	1	22	1.34294e-44
PSAP_LRP1		1	1	1		1	1				1	1		1	1		1	1	1	1	1	1	1		1	1	1	1	1	1	22	1.34294e-44
THBS2_CD47				1	1	1	1	1	1		1		1	1	1		1				1	1	1	1	1	1	1	1	1	1	21	6.53468e-42
APP_NCSTN		1				1		1	1	1	1	1	1	1	1	1	1				1		1	1		1		1	1	1	19	9.8877e-37
HSP90AA1_EGFR	1	1	1	1		1			1	1	1	1		1	1	1	1		1	1	1	1				1					18	3.11673e-34
PSEN1_NCSTN						1		1	1	1	1	1	1	1	1	1	1				1		1	1		1		1	1	1	18	3.11673e-34
CALR_LRP1						1	1				1	1		1	1		1				1	1	1		1	1	1	1	1	1	16	2.07719e-29
CNTN2_CNTN1	1			1			1					1	1	1	1	1	1	1	1						1		1	1	1	1	16	2.07719e-29
NLGN3_NRXN1				1					1		1		1	1	1		1	1	1	1	1						1	1	1	1	15	4.41171e-27
PSAP_GPR37L1						1				1	1	1		1	1	1	1		1		1	1			1	1			1	1	15	4.41171e-27
PTN_CDH10				1			1		1		1	1	1	1	1	1	1								1		1	1	1	1	15	4.41171e-27
PTN_SDC3	1	1	1	1		1					1		1						1	1	1	1	1			1	1	1			15	4.41171e-27
SEMA4D_PLXNB1	1			1	1		1	1	1		1	1				1								1	1		1	1	1	1	15	4.41171e-27
PSEN1_NOTCH1				1					1		1	1	1	1	1	1	1					1			1		1	1	1		14	8.23596e-25
LRPAP1_LRP1		1	1	1										1							1	1	1		1	1	1	1	1	1	13	1.35073e-22
LRPAP1_SORT1		1	1	1																	1	1	1	1	1	1	1	1	1	1	13	1.35073e-22
NCAM1_ROBO1				1				1	1		1			1	1		1						1		1		1	1	1	1	13	1.35073e-22
COPA_SORT1		1	1	1																	1	1	1	1	1	1	1	1	1	1	13	1.35073e-22
APP_TNFRSF21												1			1		1	1			1		1	1	1		1	1	1	1	12	1.94298e-20
EDIL3_ITGAV		1	1	1		1	1															1	1		1		1	1	1	1	12	1.94298e-20
PDGFA_PDGFRA	1											1	1		1	1	1								1		1	1	1	1	11	2.44447e-18
APP_CD74			1																		1		1	1	1	1	1	1	1	1	10	2.67865e-16
LRPAP1_SORL1		1																			1	1	1	1	1	1		1	1	1	10	2.67865e-16
SPP1_ITGAV				1		1	1															1	1		1		1	1	1	1	10	2.67865e-16
TF_TFRC	1				1	1		1										1	1		1	1	1			1					10	2.67865e-16
CALR_ITGAV						1	1															1	1		1		1	1	1	1	9	2.54196e-14
HBEGF_CD9																						1	1	1	1	1	1	1	1	1	9	2.54196e-14
NLGN3_NRXN2				1											1			1	1	1							1	1	1	1	9	2.54196e-14
AZGP1_ITGAV		1	1	1		1																	1		1		1			1	8	2.073e-12
PSEN1_NOTCH2						1					1	1				1					1		1	1				1			8	2.073e-12
SERPINE2_LRP1		1	1	1															1		1						1		1		7	1.43801e-10
TGFA_EGFR		1	1								1			1	1	1					1										7	1.43801e-10
NCAM1_ROBO3	1	1	1															1	1	1											6	8.36994e-09
NLGN1_NRXN1				1							1							1	1	1	1										6	8.36994e-09
OMG_LINGO1															1		1	1							1		1		1		6	8.36994e-09
RTN4_LINGO1															1		1	1							1		1		1		6	8.36994e-09
DLL1_NOTCH1		1	1	1							1														1						5	4.0125e-07
GNAI2_EGFR		1		1																	1	1				1					5	4.0125e-07
LGALS3BP_ITGB1							1									1							1	1	1						5	4.0125e-07
NCAM1_GFRA1														1	1										1				1	1	5	4.0125e-07
PTN_PLXNB2			1										1										1			1		1			5	4.0125e-07
SPP1_ITGB1							1									1							1	1	1						5	4.0125e-07
THBS2_ITGA6			1																1		1		1			1					5	4.0125e-07
TIMP2_ITGB1							1									1							1	1	1						5	4.0125e-07
DLL1_NOTCH2		1	1			1					1										1										5	4.0125e-07
APP_GPC1																						1	1	1		1					4	1.54365e-05
ARF1_INSR														1	1								1							1	4	1.54365e-05
BMP7_BMPR2		1		1															1	1											4	1.54365e-05
COL9A2_MAG																		1							1				1	1	4	1.54365e-05
FGF1_FGFR2	1																								1				1	1	4	1.54365e-05
GNAI2_IGF1R				1																	1		1					1			4	1.54365e-05
HBEGF_CD82																									1		1	1	1		4	1.54365e-05
NLGN1_NRXN2				1														1	1	1											4	1.54365e-05
SEMA4D_PLXNB2													1										1			1		1			4	1.54365e-05
SEMA6A_PLXNA4				1																	1						1	1			4	1.54365e-05
SLIT2_ROBO1																							1		1		1			1	4	1.54365e-05
THBS2_ITGB1							1																1	1	1						4	1.54365e-05
