# Supplementary material for: A map of tumor–host interactions in glioma at single-cell resolution
Source: Gigascience. 2020 Oct 14;9(10):giaa109. doi: 10.1093/gigascience/giaa109 (PMC7645027; doi:10.1093/gigascience/giaa109)
Supplement: giaa109_Supplemental_Figures_and_Tables [file giaa109_supplemental_figures_and_tables.zip › Table S7_R1.xlsx]

## Sheet: GO_TumorL-R
ID	Description	pvalue	p.adjust	qvalue	geneID	Count
GO:0061564	axon development	2.27873e-23	6.27176e-20	3.24477e-20	NRG1/SEMA5A/APOE/NRCAM/NOTCH1/APP/PTPRZ1/SEMA4D/CNTN2/FN1/NCAM1/PSEN1/RTN4/SPP1/TNC/PLXNB2/FGFR2/PLXNB1/PTPRS/GPC1/BMPR2/MAG/ITGB1/GFRA1/ROBO1/ROBO3/NRXN1/LINGO1/PLXNA4	29
GO:0007409	axonogenesis	3.8103e-23	6.27176e-20	3.24477e-20	NRG1/SEMA5A/APOE/NRCAM/NOTCH1/APP/PTPRZ1/SEMA4D/CNTN2/FN1/NCAM1/PSEN1/RTN4/SPP1/PLXNB2/FGFR2/PLXNB1/PTPRS/GPC1/BMPR2/MAG/ITGB1/GFRA1/ROBO1/ROBO3/NRXN1/LINGO1/PLXNA4	28
GO:0050770	regulation of axonogenesis	2.46024e-19	2.67094e-16	1.38184e-16	NRG1/SEMA5A/APOE/NRCAM/SEMA4D/CNTN2/FN1/PSEN1/RTN4/SPP1/PLXNB2/PLXNB1/PTPRS/BMPR2/MAG/ROBO1/LINGO1/PLXNA4	18
GO:0051961	negative regulation of nervous system development	3.24537e-19	2.67094e-16	1.38184e-16	NRG1/SEMA5A/APOE/NOTCH1/APP/JAG1/SEMA4D/PTN/CALR/CNTN2/NLGN1/PSEN1/RTN4/SPP1/PTPRS/GPR37L1/LRP1/TNFRSF21/MAG/SORL1/LINGO1	21
GO:0051962	positive regulation of nervous system development	1.24133e-18	8.17289e-16	4.22835e-16	NRG1/SEMA5A/AGT/APOE/CNTN1/NRCAM/NOTCH1/APP/SEMA4D/PTN/ARF1/FN1/NLGN1/NLGN2/PSEN1/RTN4/TIMP2/PLXNB2/PLXNB1/GPR37L1/BMPR2/MAG/ROBO1/NRXN1/PLXNA4	25
GO:0050768	negative regulation of neurogenesis	1.64437e-18	9.0221e-16	4.6677e-16	NRG1/SEMA5A/APOE/NOTCH1/APP/JAG1/SEMA4D/PTN/CALR/CNTN2/NLGN1/PSEN1/RTN4/SPP1/PTPRS/GPR37L1/LRP1/MAG/SORL1/LINGO1	20
GO:0010975	regulation of neuron projection development	2.16212e-18	1.01681e-15	5.26061e-16	NRG1/SEMA5A/AGT/APOE/CNTN1/NRCAM/SEMA4D/PTN/ARF1/CNTN2/FN1/NLGN1/PSEN1/RTN4/SPP1/PLXNB2/PLXNB1/PTPRS/LRP1/BMPR2/MAG/ROBO1/LINGO1/PLXNA4	24
GO:0010769	regulation of cell morphogenesis involved in differentiation	5.36924e-18	2.20944e-15	1.14308e-15	NRG1/SEMA5A/APOE/NRCAM/SEMA4D/CALR/CNTN2/FN1/NLGN1/PSEN1/RTN4/SPP1/PLXNB2/PLXNB1/PTPRS/BMPR2/MAG/ROBO1/LINGO1/PLXNA4	20
GO:0060560	developmental growth involved in morphogenesis	3.07807e-17	1.03879e-14	5.37429e-15	NRG1/SEMA5A/APOE/NRCAM/NOTCH1/APP/SEMA4D/FN1/RTN4/SPP1/TNC/FGFR2/PLXNB1/PTPRS/BMPR2/MAG/ITGB1/PLXNA4	18
GO:0010721	negative regulation of cell development	3.15549e-17	1.03879e-14	5.37429e-15	NRG1/SEMA5A/APOE/NOTCH1/APP/JAG1/SEMA4D/PTN/CALR/CNTN2/NLGN1/PSEN1/RTN4/SPP1/PTPRS/GPR37L1/LRP1/MAG/SORL1/LINGO1	20
GO:0050769	positive regulation of neurogenesis	1.69101e-16	5.06073e-14	2.61823e-14	NRG1/SEMA5A/AGT/APOE/CNTN1/NRCAM/NOTCH1/APP/SEMA4D/PTN/ARF1/FN1/NLGN1/PSEN1/RTN4/TIMP2/PLXNB2/PLXNB1/BMPR2/MAG/ROBO1/PLXNA4	22
GO:0045665	negative regulation of neuron differentiation	2.00471e-16	5.49958e-14	2.84528e-14	SEMA5A/APOE/NOTCH1/APP/JAG1/SEMA4D/CALR/CNTN2/NLGN1/PSEN1/RTN4/SPP1/PTPRS/GPR37L1/LRP1/MAG/LINGO1	17
GO:0043062	extracellular structure organization	4.22806e-16	1.07068e-13	5.53928e-14	JAM2/AGT/APOE/COL4A3/VCAN/ITGAV/NOTCH1/ITGA6/APP/FGF2/GAS6/ARF1/COL11A1/FN1/SPP1/TIMP1/TIMP2/TNC/LRP1/ITGB1/CD47	21
GO:0030198	extracellular matrix organization	5.46023e-15	1.28393e-12	6.6426e-13	JAM2/AGT/COL4A3/VCAN/ITGAV/NOTCH1/ITGA6/APP/FGF2/GAS6/COL11A1/FN1/SPP1/TIMP1/TIMP2/TNC/LRP1/ITGB1/CD47	19
GO:0045666	positive regulation of neuron differentiation	6.07372e-15	1.33298e-12	6.89634e-13	NRG1/SEMA5A/AGT/APOE/CNTN1/NRCAM/SEMA4D/PTN/ARF1/FN1/NLGN1/PSEN1/RTN4/TIMP2/PLXNB2/PLXNB1/BMPR2/ROBO1/PLXNA4	19
GO:0048588	developmental cell growth	8.01742e-15	1.64958e-12	8.53433e-13	NRG1/SEMA5A/AGT/APOE/NRCAM/APP/SEMA4D/FN1/RTN4/SPP1/PLXNB1/PTPRS/BMPR2/MAG/ITGB1/PLXNA4	16
GO:0048675	axon extension	1.1022e-14	2.13438e-12	1.10425e-12	NRG1/SEMA5A/APOE/NRCAM/SEMA4D/FN1/RTN4/PLXNB1/PTPRS/BMPR2/MAG/ITGB1/PLXNA4	13
GO:0022604	regulation of cell morphogenesis	1.23253e-14	2.17987e-12	1.12778e-12	NRG1/SEMA5A/APOE/NRCAM/SEMA4D/PTN/CALR/CNTN2/FN1/NLGN1/PSEN1/RTN4/SPP1/PLXNB2/PLXNB1/PTPRS/BMPR2/MAG/ROBO1/LINGO1/PLXNA4	21
GO:0010976	positive regulation of neuron projection development	1.25813e-14	2.17987e-12	1.12778e-12	NRG1/SEMA5A/AGT/APOE/CNTN1/SEMA4D/PTN/ARF1/FN1/NLGN1/PSEN1/RTN4/PLXNB2/PLXNB1/BMPR2/ROBO1/PLXNA4	17
GO:0030335	positive regulation of cell migration	2.58811e-14	4.26002e-12	2.20398e-12	SEMA5A/ADAM17/ADAM9/AGT/EGFR/PDGFRA/ITGAV/NOTCH1/ITGA6/APP/FGF2/GAS6/SEMA4D/CALR/FN1/HBEGF/RTN4/CD74/INSR/BMPR2/IGF1R	21
GO:0061387	regulation of extent of cell growth	9.1719e-14	1.4378e-11	7.43866e-12	NRG1/SEMA5A/APOE/NRCAM/SEMA4D/FN1/RTN4/SPP1/PTPRS/BMPR2/MAG/PLXNA4	12
GO:0048638	regulation of developmental growth	4.37319e-13	6.37141e-11	3.29633e-11	NRG1/SEMA5A/APOE/NRCAM/NOTCH1/APP/FGF2/SEMA4D/FN1/RTN4/SPP1/FGFR2/PTPRS/INSR/BMPR2/MAG/PLXNA4	17
GO:0030516	regulation of axon extension	4.45147e-13	6.37141e-11	3.29633e-11	NRG1/SEMA5A/APOE/NRCAM/SEMA4D/FN1/RTN4/PTPRS/BMPR2/MAG/PLXNA4	11
GO:1990138	neuron projection extension	6.81514e-13	9.3481e-11	4.83636e-11	NRG1/SEMA5A/APOE/NRCAM/SEMA4D/FN1/RTN4/PLXNB1/PTPRS/BMPR2/MAG/ITGB1/PLXNA4	13
GO:0007411	axon guidance	1.62416e-12	2.13869e-10	1.10648e-10	SEMA5A/NRCAM/APP/SEMA4D/CNTN2/NCAM1/PLXNB2/PLXNB1/GPC1/BMPR2/GFRA1/ROBO1/ROBO3/NRXN1/PLXNA4	15
GO:0097485	neuron projection guidance	1.82403e-12	2.22683e-10	1.15208e-10	SEMA5A/NRCAM/APP/SEMA4D/CNTN2/NCAM1/PLXNB2/PLXNB1/GPC1/BMPR2/GFRA1/ROBO1/ROBO3/NRXN1/PLXNA4	15
GO:0031346	positive regulation of cell projection organization	1.82638e-12	2.22683e-10	1.15208e-10	NRG1/SEMA5A/AGT/APOE/CNTN1/SEMA4D/PTN/ARF1/FN1/NLGN1/PSEN1/RTN4/PLXNB2/PLXNB1/BMPR2/ROBO1/PLXNA4	17
GO:0016049	cell growth	2.20695e-12	2.59474e-10	1.34242e-10	NRG1/SEMA5A/ADAM17/AGT/APOE/EGFR/NRCAM/APP/SEMA4D/FN1/HBEGF/RTN4/SPP1/PLXNB1/PTPRS/BMPR2/MAG/ITGB1/PLXNA4	19
GO:0042063	gliogenesis	3.21038e-12	3.64434e-10	1.88544e-10	NRG1/EGFR/NOTCH1/APP/PTPRZ1/PTN/CNTN2/PSEN1/RTN4/GPR37L1/GPC1/LRP1/TNFRSF21/MAG/CD9	15
GO:0050772	positive regulation of axonogenesis	8.8494e-12	9.71074e-10	5.02397e-10	NRG1/SEMA5A/SEMA4D/FN1/RTN4/PLXNB2/PLXNB1/BMPR2/ROBO1/PLXNA4	10
GO:0010001	glial cell differentiation	1.8722e-11	1.98816e-09	1.0286e-09	NRG1/EGFR/NOTCH1/APP/PTPRZ1/CNTN2/PSEN1/GPR37L1/GPC1/LRP1/TNFRSF21/MAG/CD9	13
GO:0050808	synapse organization	2.98746e-11	3.07335e-09	1.59004e-09	NRG1/APOE/NRCAM/APP/PTN/ARF1/CNTN2/NLGN1/NLGN2/PSEN1/TNC/INSR/IGF1R/NRXN1/NRXN2	15
GO:0008361	regulation of cell size	3.52604e-11	3.5175e-09	1.81982e-09	NRG1/SEMA5A/APOE/NRCAM/SEMA4D/FN1/RTN4/SPP1/PTPRS/BMPR2/MAG/PLXNA4	12
GO:0018108	peptidyl-tyrosine phosphorylation	6.30501e-11	6.10474e-09	3.15836e-09	NRG1/ADAM17/AGT/EGFR/PDGFRA/CNTN1/APP/FGF2/GAS6/SEMA4D/HBEGF/PSEN1/CD74/FGFR2/INSR/IGF1R	16
GO:0018212	peptidyl-tyrosine modification	7.08638e-11	6.66525e-09	3.44835e-09	NRG1/ADAM17/AGT/EGFR/PDGFRA/CNTN1/APP/FGF2/GAS6/SEMA4D/HBEGF/PSEN1/CD74/FGFR2/INSR/IGF1R	16
GO:0010977	negative regulation of neuron projection development	9.67337e-11	8.84576e-09	4.57646e-09	SEMA5A/APOE/SEMA4D/NLGN1/PSEN1/RTN4/SPP1/PTPRS/LRP1/MAG/LINGO1	11
GO:0050890	cognition	1.05408e-10	9.37849e-09	4.85208e-09	APOE/GPI/MDK/EGFR/APP/PTPRZ1/PTN/CNTN2/GNAS/PSEN1/INSR/ITGB1/NRXN1/NRXN2	14
GO:0001558	regulation of cell growth	1.25186e-10	1.08451e-08	5.61083e-09	NRG1/SEMA5A/ADAM17/AGT/APOE/EGFR/NRCAM/SEMA4D/FN1/HBEGF/RTN4/SPP1/PTPRS/BMPR2/MAG/PLXNA4	16
GO:0010770	positive regulation of cell morphogenesis involved in differentiation	1.31868e-10	1.1131e-08	5.75875e-09	NRG1/SEMA5A/SEMA4D/CALR/FN1/RTN4/PLXNB2/PLXNB1/BMPR2/ROBO1/PLXNA4	11
GO:0008038	neuron recognition	1.97843e-10	1.62825e-08	8.42394e-09	SEMA5A/NRCAM/APP/CNTN2/RTN4/ROBO1/ROBO3	7
GO:0007611	learning or memory	2.20672e-10	1.77183e-08	9.16681e-09	APOE/GPI/MDK/EGFR/APP/PTPRZ1/PTN/CNTN2/PSEN1/INSR/ITGB1/NRXN1/NRXN2	13
GO:0097242	amyloid-beta clearance	3.56227e-10	2.79214e-08	1.44455e-08	APOE/LRPAP1/C3/LRP1/INSR/IGF1R	6
GO:0051897	positive regulation of protein kinase B signaling	3.89218e-10	2.93405e-08	1.51797e-08	NRG1/SEMA5A/EGFR/PDGFRA/FGF2/GAS6/HBEGF/RTN4/FGFR2/INSR/ITGB1	11
GO:0050920	regulation of chemotaxis	3.98824e-10	2.93405e-08	1.51797e-08	SEMA5A/ADAM17/PDGFRA/NOTCH1/FGF2/GAS6/SEMA4D/CALR/CD74/BMPR2/ROBO1/PLXNA4	12
GO:0030900	forebrain development	4.0107e-10	2.93405e-08	1.51797e-08	NRG1/SEMA5A/MDK/EGFR/NOTCH1/APP/PTN/CNTN2/PSEN1/RTN4/FGFR2/PTPRS/LRP1/ROBO1/PLXNA4	15
GO:0045927	positive regulation of growth	5.91308e-10	4.23171e-08	2.18933e-08	NRG1/SEMA5A/ADAM17/EGFR/NOTCH1/FGF2/SEMA4D/FN1/HBEGF/RTN4/FGFR2/INSR/BMPR2	13
GO:0010771	negative regulation of cell morphogenesis involved in differentiation	6.3616e-10	4.45583e-08	2.30528e-08	SEMA5A/SEMA4D/NLGN1/PSEN1/RTN4/SPP1/PTPRS/MAG/LINGO1	9
GO:0031345	negative regulation of cell projection organization	7.53365e-10	5.16683e-08	2.67312e-08	SEMA5A/APOE/SEMA4D/NLGN1/PSEN1/RTN4/SPP1/PTPRS/LRP1/MAG/LINGO1	11
GO:0050771	negative regulation of axonogenesis	8.19957e-10	5.50877e-08	2.85003e-08	SEMA5A/SEMA4D/PSEN1/RTN4/SPP1/PTPRS/MAG/LINGO1	8
GO:0070371	ERK1 and ERK2 cascade	9.64547e-10	6.35058e-08	3.28555e-08	AGT/EGFR/PDGFRA/ITGAV/NOTCH1/APP/FGF2/GAS6/NOTCH2/FN1/CD74/FGFR2/INSR/IGF1R	14
GO:0043112	receptor metabolic process	1.0314e-09	6.65756e-08	3.44437e-08	NRG1/APOE/LRPAP1/ITGAV/TFRC/ARF1/CNTN2/PSEN1/LRP1/CD9/ITGB1	11
GO:0045807	positive regulation of endocytosis	1.10773e-09	7.0128e-08	3.62816e-08	APOE/ITGAV/GAS6/SIRPA/ARF1/C3/CALR/NLGN1/LRP1/CD47	10
GO:0033619	membrane protein proteolysis	1.20913e-09	7.51028e-08	3.88554e-08	ADAM17/ADAM9/APOE/JAG1/PSEN1/TIMP1/TIMP2/NCSTN	8
GO:0006509	membrane protein ectodomain proteolysis	1.52249e-09	9.28152e-08	4.80191e-08	ADAM17/ADAM9/APOE/PSEN1/TIMP1/TIMP2/NCSTN	7
GO:0048708	astrocyte differentiation	1.97054e-09	1.17946e-07	6.10208e-08	EGFR/NOTCH1/APP/CNTN2/PSEN1/GPR37L1/LRP1/MAG	8
GO:0099173	postsynapse organization	2.17358e-09	1.27775e-07	6.61061e-08	APOE/PTN/ARF1/NLGN1/NLGN2/INSR/IGF1R/NRXN1/NRXN2	9
GO:0090066	regulation of anatomical structure size	2.74125e-09	1.58319e-07	8.19086e-08	NRG1/SEMA5A/AGT/APOE/EGFR/NRCAM/SEMA4D/ARF1/CNTN2/FN1/RTN4/SPP1/PTPRS/BMPR2/MAG/PLXNA4	16
GO:0032535	regulation of cellular component size	2.98151e-09	1.69226e-07	8.75514e-08	NRG1/SEMA5A/APOE/NRCAM/SEMA4D/ARF1/CNTN2/FN1/RTN4/SPP1/PTPRS/BMPR2/MAG/PLXNA4	14
GO:0001667	ameboidal-type cell migration	3.20634e-09	1.78903e-07	9.25578e-08	SEMA5A/ADAM17/ADAM9/AGT/APOE/NOTCH1/FGF2/SEMA4D/CALR/HBEGF/RTN4/TIMP1/BMPR2/ITGB1/ROBO1	15
GO:0001503	ossification	4.70499e-09	2.58147e-07	1.33556e-07	VCAN/EGFR/NOTCH1/SORT1/JAG1/SEMA4D/PTN/COL11A1/GNAS/SPP1/TNC/FGFR2/PLXNB1/BMPR2	14
GO:0007162	negative regulation of cell adhesion	5.65085e-09	3.0496e-07	1.57775e-07	SEMA5A/JAM2/NOTCH1/JAG1/SEMA4D/TNC/CD74/PLXNB2/PLXNB1/TNFRSF21/CD9/PLXNA4	12
GO:0010631	epithelial cell migration	8.47957e-09	4.50238e-07	2.32936e-07	SEMA5A/ADAM17/ADAM9/AGT/APOE/NOTCH1/FGF2/CALR/HBEGF/RTN4/BMPR2/ITGB1/ROBO1	13
GO:0090132	epithelium migration	9.46502e-09	4.94585e-07	2.5588e-07	SEMA5A/ADAM17/ADAM9/AGT/APOE/NOTCH1/FGF2/CALR/HBEGF/RTN4/BMPR2/ITGB1/ROBO1	13
GO:0090130	tissue migration	1.17529e-08	6.04538e-07	3.12766e-07	SEMA5A/ADAM17/ADAM9/AGT/APOE/NOTCH1/FGF2/CALR/HBEGF/RTN4/BMPR2/ITGB1/ROBO1	13
GO:0050900	leukocyte migration	1.20248e-08	6.09011e-07	3.15079e-07	JAM2/ADAM17/ITGAV/ITGA6/APP/GAS6/SIRPA/CALR/FN1/CD74/GPC1/MAG/ITGB1/SDC3/CD47	15
GO:0051896	regulation of protein kinase B signaling	1.24334e-08	6.20163e-07	3.20849e-07	NRG1/SEMA5A/EGFR/PDGFRA/FGF2/GAS6/HBEGF/RTN4/FGFR2/INSR/ITGB1	11
GO:0051271	negative regulation of cellular component movement	1.50465e-08	7.393e-07	3.82486e-07	NRG1/SEMA5A/APOE/NOTCH1/FGF2/JAG1/SEMA4D/PTN/CALR/TIMP1/LRP1/CD9/ROBO1	13
GO:0030100	regulation of endocytosis	2.06872e-08	1.00151e-06	5.18142e-07	APOE/LRPAP1/ITGAV/GAS6/SIRPA/ARF1/C3/CALR/NLGN1/LRP1/CD47	11
GO:0048639	positive regulation of developmental growth	2.15575e-08	1.02851e-06	5.32112e-07	NRG1/SEMA5A/NOTCH1/FGF2/SEMA4D/FN1/RTN4/FGFR2/INSR/BMPR2	10
GO:0032103	positive regulation of response to external stimulus	2.28029e-08	1.07239e-06	5.54813e-07	SEMA5A/ADAM17/AGT/EGFR/FGF2/GAS6/C3/CALR/RTN4/CD74/BMPR2/CD47	12
GO:0001941	postsynaptic membrane organization	2.38773e-08	1.09172e-06	5.64817e-07	APOE/PTN/NLGN1/NLGN2/NRXN1/NRXN2	6
GO:0050919	negative chemotaxis	2.38773e-08	1.09172e-06	5.64817e-07	NRG1/SEMA5A/ITGAV/SEMA4D/ROBO1/PLXNA4	6
GO:0007219	Notch signaling pathway	2.52779e-08	1.13993e-06	5.89757e-07	ADAM17/MDK/EGFR/CNTN1/NOTCH1/APP/JAG1/NOTCH2/PSEN1/NCSTN	10
GO:0050730	regulation of peptidyl-tyrosine phosphorylation	2.94576e-08	1.31046e-06	6.77985e-07	NRG1/ADAM17/AGT/EGFR/CNTN1/APP/GAS6/SEMA4D/HBEGF/PSEN1/CD74	11
GO:0070374	positive regulation of ERK1 and ERK2 cascade	3.21119e-08	1.4095e-06	7.29222e-07	EGFR/PDGFRA/NOTCH1/APP/FGF2/GAS6/NOTCH2/CD74/FGFR2/INSR/IGF1R	11
GO:1901184	regulation of ERBB signaling pathway	3.56899e-08	1.54593e-06	7.99809e-07	NRG1/ADAM17/AGT/EGFR/APP/HBEGF/PSEN1/RTN4	8
GO:0032102	negative regulation of response to external stimulus	4.93574e-08	2.11019e-06	1.09173e-06	SEMA5A/APOE/PDGFRA/NOTCH1/FGF2/SEMA4D/RTN4/SPP1/PTPRS/CD9/ROBO1/NRXN1	12
GO:0070372	regulation of ERK1 and ERK2 cascade	5.11299e-08	2.15794e-06	1.11644e-06	EGFR/PDGFRA/NOTCH1/APP/FGF2/GAS6/NOTCH2/FN1/CD74/FGFR2/INSR/IGF1R	12
GO:0043491	protein kinase B signaling	5.52025e-08	2.30034e-06	1.19011e-06	NRG1/SEMA5A/EGFR/PDGFRA/FGF2/GAS6/HBEGF/RTN4/FGFR2/INSR/ITGB1	11
GO:0014013	regulation of gliogenesis	5.67164e-08	2.33388e-06	1.20746e-06	NOTCH1/APP/PTPRZ1/PTN/CNTN2/GPR37L1/TNFRSF21/MAG	8
GO:0097119	postsynaptic density protein 95 clustering	7.46026e-08	3.032e-06	1.56864e-06	NLGN1/NLGN2/NRXN1/NRXN2	4
GO:0106027	neuron projection organization	8.1048e-08	3.21875e-06	1.66526e-06	APOE/APP/ARF1/NLGN1/PSEN1/INSR/IGF1R	7
GO:0010634	positive regulation of epithelial cell migration	8.11533e-08	3.21875e-06	1.66526e-06	SEMA5A/ADAM17/ADAM9/AGT/FGF2/CALR/HBEGF/RTN4/BMPR2	9
GO:0034205	amyloid-beta formation	9.10718e-08	3.56915e-06	1.84654e-06	APOE/APP/PSEN1/NCSTN/SORL1	5
GO:0006898	receptor-mediated endocytosis	9.76273e-08	3.78105e-06	1.95617e-06	APOE/LRPAP1/TFRC/ARF1/CALR/CNTN2/LGALS3BP/LRP1/CD9/CANX/ITGB1/SORL1	12
GO:0010632	regulation of epithelial cell migration	1.07113e-07	4.10018e-06	2.12128e-06	SEMA5A/ADAM17/ADAM9/AGT/APOE/NOTCH1/FGF2/CALR/HBEGF/RTN4/BMPR2	11
GO:0030307	positive regulation of cell growth	1.12715e-07	4.25107e-06	2.19935e-06	NRG1/SEMA5A/ADAM17/EGFR/SEMA4D/FN1/HBEGF/RTN4/BMPR2	9
GO:0050804	modulation of chemical synaptic transmission	1.14929e-07	4.25107e-06	2.19935e-06	AGT/APOE/EGFR/APP/PTN/ARF1/CNTN2/GNAI2/NLGN1/NLGN2/PSEN1/NRXN1	12
GO:0099177	regulation of trans-synaptic signaling	1.14929e-07	4.25107e-06	2.19935e-06	AGT/APOE/EGFR/APP/PTN/ARF1/CNTN2/GNAI2/NLGN1/NLGN2/PSEN1/NRXN1	12
GO:0050673	epithelial cell proliferation	1.30729e-07	4.78177e-06	2.47391e-06	SEMA5A/ADAM17/APOE/EGFR/NOTCH1/FGF2/PTN/PSEN1/RTN4/FGFR2/NCSTN/BMPR2/ROBO1	13
GO:0043405	regulation of MAP kinase activity	1.53097e-07	5.53843e-06	2.86537e-06	NRG1/ADAM9/APOE/EGFR/FGF2/GNAI2/PSEN1/CD74/INSR/IGF1R/SORL1/ROBO1	12
GO:0097104	postsynaptic membrane assembly	1.93886e-07	6.93774e-06	3.58933e-06	NLGN1/NLGN2/NRXN1/NRXN2	4
GO:0040013	negative regulation of locomotion	2.02217e-07	7.15804e-06	3.7033e-06	NRG1/SEMA5A/APOE/NOTCH1/FGF2/JAG1/SEMA4D/PTN/CALR/TIMP1/LRP1/ROBO1	12
GO:0048668	collateral sprouting	2.15056e-07	7.46553e-06	3.86238e-06	APP/SEMA4D/RTN4/SPP1/PTPRS	5
GO:0060191	regulation of lipase activity	2.15439e-07	7.46553e-06	3.86238e-06	AGT/EGFR/PDGFRA/FGF2/SORT1/FGFR2/LRP1	7
GO:1903035	negative regulation of response to wounding	2.3382e-07	7.94045e-06	4.10809e-06	APOE/PDGFRA/FGF2/RTN4/SPP1/PTPRS/CD9	7
GO:0050766	positive regulation of phagocytosis	2.33968e-07	7.94045e-06	4.10809e-06	ITGAV/GAS6/SIRPA/C3/CALR/CD47	6
GO:0048710	regulation of astrocyte differentiation	2.6077e-07	8.71488e-06	4.50875e-06	NOTCH1/APP/CNTN2/GPR37L1/MAG	5
GO:0048146	positive regulation of fibroblast proliferation	2.62775e-07	8.71488e-06	4.50875e-06	AGT/EGFR/PDGFRA/GAS6/FN1/CD74	6
GO:0002576	platelet degranulation	2.64729e-07	8.71488e-06	4.50875e-06	APP/PSAP/GAS6/FN1/LGALS3BP/TIMP1/CD9/APLP2	8
GO:0048143	astrocyte activation	2.89709e-07	9.35022e-06	4.83746e-06	EGFR/APP/PSEN1/LRP1	4
GO:0097090	presynaptic membrane organization	2.89709e-07	9.35022e-06	4.83746e-06	APOE/CNTN2/NLGN1/NLGN2	4
GO:0022029	telencephalon cell migration	2.94432e-07	9.41039e-06	4.86858e-06	NRG1/EGFR/CNTN2/PSEN1/RTN4/ROBO1	6
GO:0021537	telencephalon development	3.16419e-07	1.00159e-05	5.18184e-06	NRG1/MDK/EGFR/CNTN2/PSEN1/RTN4/PTPRS/LRP1/ROBO1/PLXNA4	10
GO:0048709	oligodendrocyte differentiation	3.21135e-07	1.00683e-05	5.20898e-06	NRG1/NOTCH1/PTPRZ1/CNTN2/TNFRSF21/MAG/CD9	7
GO:0003007	heart morphogenesis	3.98353e-07	1.23715e-05	6.40055e-06	NRG1/NOTCH1/JAG1/NOTCH2/COL11A1/PSEN1/RTN4/FGFR2/INSR/BMPR2	10
GO:0021885	forebrain cell migration	4.08715e-07	1.25747e-05	6.50566e-06	NRG1/EGFR/CNTN2/PSEN1/RTN4/ROBO1	6
GO:0045926	negative regulation of growth	4.1368e-07	1.25899e-05	6.51353e-06	SEMA5A/AGT/NOTCH1/SEMA4D/NOTCH2/RTN4/SPP1/PTPRS/BMPR2/MAG	10
GO:1904861	excitatory synapse assembly	4.16858e-07	1.25899e-05	6.51353e-06	NLGN1/NLGN2/NRXN1/NRXN2	4
GO:0031623	receptor internalization	4.3441e-07	1.30007e-05	6.72607e-06	LRPAP1/TFRC/ARF1/CNTN2/LRP1/CD9/ITGB1	7
GO:0051346	negative regulation of hydrolase activity	4.53282e-07	1.33455e-05	6.90448e-06	AGT/COL4A3/GPI/APP/SORT1/GAS6/SEMA4D/PTN/C3/TIMP1/TIMP2/APLP2/SORL1	13
GO:0010517	regulation of phospholipase activity	4.5404e-07	1.33455e-05	6.90448e-06	AGT/EGFR/PDGFRA/FGF2/FGFR2/LRP1	6
GO:0021782	glial cell development	4.67456e-07	1.36183e-05	7.04559e-06	EGFR/APP/CNTN2/PSEN1/LRP1/MAG/CD9	7
GO:0043542	endothelial cell migration	4.98336e-07	1.43905e-05	7.44513e-06	SEMA5A/ADAM17/AGT/APOE/NOTCH1/FGF2/CALR/BMPR2/ITGB1/ROBO1	10
GO:0042987	amyloid precursor protein catabolic process	5.25905e-07	1.50506e-05	7.78661e-06	APOE/APP/PSEN1/NCSTN/SORL1	5
GO:0050679	positive regulation of epithelial cell proliferation	5.30337e-07	1.50506e-05	7.78661e-06	SEMA5A/ADAM17/EGFR/NOTCH1/FGF2/PTN/RTN4/FGFR2/BMPR2	9
GO:0010951	negative regulation of endopeptidase activity	5.36231e-07	1.50878e-05	7.80587e-06	AGT/COL4A3/GPI/APP/GAS6/C3/TIMP1/TIMP2/APLP2/SORL1	10
GO:0031589	cell-substrate adhesion	5.88592e-07	1.64207e-05	8.49547e-06	ADAM9/SORBS1/ITGAV/NOTCH1/ITGA6/GAS6/JAG1/PTN/CALR/FN1/ITGB1	11
GO:0097106	postsynaptic density organization	7.89706e-07	2.16643e-05	1.12083e-05	NLGN1/NLGN2/NRXN1/NRXN2	4
GO:0099084	postsynaptic specialization organization	7.89706e-07	2.16643e-05	1.12083e-05	NLGN1/NLGN2/NRXN1/NRXN2	4
GO:0030517	negative regulation of axon extension	8.37766e-07	2.2606e-05	1.16955e-05	SEMA5A/SEMA4D/RTN4/PTPRS/MAG	5
GO:0050435	amyloid-beta metabolic process	8.37766e-07	2.2606e-05	1.16955e-05	APOE/APP/PSEN1/NCSTN/SORL1	5
GO:0010466	negative regulation of peptidase activity	8.50105e-07	2.27524e-05	1.17712e-05	AGT/COL4A3/GPI/APP/GAS6/C3/TIMP1/TIMP2/APLP2/SORL1	10
GO:0035051	cardiocyte differentiation	8.89735e-07	2.3621e-05	1.22206e-05	NRG1/AGT/EGFR/PDGFRA/NOTCH1/JAG1/CALR/ITGB1	8
GO:0045685	regulation of glial cell differentiation	9.00787e-07	2.37231e-05	1.22735e-05	NOTCH1/APP/CNTN2/GPR37L1/TNFRSF21/MAG	6
GO:0001649	osteoblast differentiation	9.17963e-07	2.39836e-05	1.24082e-05	VCAN/NOTCH1/JAG1/SEMA4D/GNAS/SPP1/TNC/FGFR2/BMPR2	9
GO:0060627	regulation of vesicle-mediated transport	1.01771e-06	2.63804e-05	1.36482e-05	APOE/LRPAP1/ITGAV/NOTCH1/GAS6/SIRPA/ARF1/C3/CALR/NLGN1/LRP1/SORL1/CD47	13
GO:0007158	neuron cell-cell adhesion	1.04889e-06	2.6767e-05	1.38482e-05	NLGN1/NLGN2/NRXN1/NRXN2	4
GO:1905314	semi-lunar valve development	1.04889e-06	2.6767e-05	1.38482e-05	NOTCH1/JAG1/NOTCH2/BMPR2	4
GO:0038127	ERBB signaling pathway	1.08586e-06	2.74973e-05	1.42261e-05	NRG1/ADAM17/AGT/EGFR/APP/HBEGF/PSEN1/RTN4	8
GO:0060998	regulation of dendritic spine development	1.1793e-06	2.96356e-05	1.53324e-05	NRG1/APOE/ARF1/NLGN1/PSEN1/PTPRS	6
GO:0021987	cerebral cortex development	1.28023e-06	3.19281e-05	1.65184e-05	MDK/EGFR/PSEN1/RTN4/PTPRS/LRP1/ROBO1	7
GO:0007220	Notch receptor processing	1.36635e-06	3.35673e-05	1.73665e-05	ADAM17/JAG1/PSEN1/NCSTN	4
GO:0099068	postsynapse assembly	1.36635e-06	3.35673e-05	1.73665e-05	NLGN1/NLGN2/NRXN1/NRXN2	4
GO:0016358	dendrite development	1.4176e-06	3.45685e-05	1.78845e-05	NRG1/APOE/APP/SEMA4D/ARF1/NLGN1/PSEN1/PTPRS/ITGB1	9
GO:1903034	regulation of response to wounding	1.51823e-06	3.67501e-05	1.90131e-05	APOE/PDGFRA/FGF2/HBEGF/RTN4/SPP1/PTPRS/CD9	8
GO:0045861	negative regulation of proteolysis	1.54406e-06	3.71026e-05	1.91955e-05	AGT/COL4A3/GPI/APP/GAS6/C3/PSEN1/TIMP1/TIMP2/APLP2/SORL1	11
GO:0048732	gland development	1.63176e-06	3.89259e-05	2.01388e-05	NRG1/MDK/EGFR/NOTCH1/PSAP/PTN/PSEN1/RTN4/TNC/FGFR2/INSR/ROBO1	12
GO:0048738	cardiac muscle tissue development	1.71314e-06	4.0573e-05	2.09909e-05	NRG1/AGT/PDGFRA/NOTCH1/FGF2/CALR/COL11A1/FGFR2/ITGB1	9
GO:0050678	regulation of epithelial cell proliferation	1.77066e-06	4.16358e-05	2.15408e-05	SEMA5A/ADAM17/APOE/EGFR/NOTCH1/FGF2/PTN/RTN4/FGFR2/BMPR2/ROBO1	11
GO:0060999	positive regulation of dendritic spine development	1.88847e-06	4.40911e-05	2.28111e-05	NRG1/APOE/ARF1/NLGN1/PSEN1	5
GO:0050764	regulation of phagocytosis	1.9483e-06	4.51676e-05	2.3368e-05	ITGAV/GAS6/SIRPA/C3/CALR/CD47	6
GO:0048167	regulation of synaptic plasticity	2.08943e-06	4.81008e-05	2.48855e-05	AGT/APOE/APP/PTN/ARF1/CNTN2/NLGN1/PSEN1	8
GO:0052547	regulation of peptidase activity	2.1208e-06	4.84837e-05	2.50837e-05	AGT/COL4A3/GPI/APP/GAS6/C3/FN1/TIMP1/TIMP2/APLP2/SORL1/ROBO1	12
GO:0030308	negative regulation of cell growth	2.28283e-06	5.18281e-05	2.68139e-05	SEMA5A/AGT/SEMA4D/RTN4/SPP1/PTPRS/BMPR2/MAG	8
GO:0046718	viral entry into host cell	2.31089e-06	5.21058e-05	2.69576e-05	EGFR/ITGAV/TFRC/GAS6/NCAM1/CD74/ITGB1	7
GO:0030336	negative regulation of cell migration	2.38579e-06	5.34288e-05	2.76421e-05	NRG1/APOE/NOTCH1/FGF2/JAG1/PTN/CALR/TIMP1/LRP1/ROBO1	10
GO:0016198	axon choice point recognition	2.45059e-06	5.41433e-05	2.80117e-05	APP/ROBO1/ROBO3	3
GO:1990535	neuron projection maintenance	2.45059e-06	5.41433e-05	2.80117e-05	APP/PSEN1/INSR	3
GO:0002478	antigen processing and presentation of exogenous peptide antigen	2.71564e-06	5.95487e-05	3.08083e-05	ITGAV/ARF1/CALR/HLA-A/HLA-B/CD74/HLA-E/CANX	8
GO:0007413	axonal fasciculation	2.74952e-06	5.95487e-05	3.08083e-05	SEMA5A/NRCAM/CNTN2/RTN4	4
GO:0106030	neuron projection fasciculation	2.74952e-06	5.95487e-05	3.08083e-05	SEMA5A/NRCAM/CNTN2/RTN4	4
GO:0003206	cardiac chamber morphogenesis	3.04283e-06	6.54707e-05	3.38721e-05	NRG1/NOTCH1/JAG1/NOTCH2/COL11A1/FGFR2/BMPR2	7
GO:0001704	formation of primary germ layer	3.21026e-06	6.86246e-05	3.55038e-05	GPI/ITGAV/COL11A1/FN1/FGFR2/BMPR2/ITGB1	7
GO:0050731	positive regulation of peptidyl-tyrosine phosphorylation	3.35304e-06	7.12142e-05	3.68436e-05	NRG1/ADAM17/AGT/CNTN1/GAS6/SEMA4D/HBEGF/CD74	8
GO:0048670	regulation of collateral sprouting	3.3834e-06	7.13984e-05	3.69389e-05	SEMA4D/RTN4/SPP1/PTPRS	4
GO:0019884	antigen processing and presentation of exogenous antigen	3.64138e-06	7.6353e-05	3.95022e-05	ITGAV/ARF1/CALR/HLA-A/HLA-B/CD74/HLA-E/CANX	8
GO:2000146	negative regulation of cell motility	3.70588e-06	7.72136e-05	3.99474e-05	NRG1/APOE/NOTCH1/FGF2/JAG1/PTN/CALR/TIMP1/LRP1/ROBO1	10
GO:0014065	phosphatidylinositol 3-kinase signaling	4.16727e-06	8.57415e-05	4.43594e-05	NRG1/AGT/EGFR/PDGFRA/SEMA4D/PLXNB1/IGF1R	7
GO:0050921	positive regulation of chemotaxis	4.16727e-06	8.57415e-05	4.43594e-05	SEMA5A/ADAM17/FGF2/GAS6/CALR/CD74/BMPR2	7
GO:0042982	amyloid precursor protein metabolic process	4.1969e-06	8.57701e-05	4.43743e-05	APOE/APP/PSEN1/NCSTN/SORL1	5
GO:0001655	urogenital system development	4.26853e-06	8.57701e-05	4.43743e-05	AGT/COL4A3/PDGFRA/NOTCH1/ITGA6/FGF2/PSAP/JAG1/TNC/FGFR2	10
GO:0097107	postsynaptic density assembly	4.27287e-06	8.57701e-05	4.43743e-05	NLGN2/NRXN1/NRXN2	3
GO:0098698	postsynaptic specialization assembly	4.27287e-06	8.57701e-05	4.43743e-05	NLGN2/NRXN1/NRXN2	3
GO:0045785	positive regulation of cell adhesion	4.3535e-06	8.68589e-05	4.49375e-05	ADAM9/ITGAV/TFRC/ITGA6/SIRPA/PTN/CALR/FN1/CD74/HLA-E/CD47	11
GO:0031099	regeneration	4.4558e-06	8.83643e-05	4.57164e-05	APOE/EGFR/NOTCH1/GAS6/RTN4/SPP1/TNC/PTPRS	8
GO:0008037	cell recognition	4.63596e-06	9.06826e-05	4.69158e-05	SEMA5A/VCAN/NRCAM/APP/CNTN2/RTN4/ROBO1/ROBO3	8
GO:0048002	antigen processing and presentation of peptide antigen	4.63596e-06	9.06826e-05	4.69158e-05	ITGAV/ARF1/CALR/HLA-A/HLA-B/CD74/HLA-E/CANX	8
GO:0010518	positive regulation of phospholipase activity	4.65533e-06	9.06826e-05	4.69158e-05	AGT/EGFR/PDGFRA/FGF2/FGFR2	5
GO:0048661	positive regulation of smooth muscle cell proliferation	4.71132e-06	9.12334e-05	4.72008e-05	AGT/NAMPT/EGFR/FGF2/HBEGF/FGFR2	6
GO:0051043	regulation of membrane protein ectodomain proteolysis	4.96743e-06	9.56302e-05	4.94755e-05	ADAM9/APOE/TIMP1/TIMP2	4
GO:0048145	regulation of fibroblast proliferation	5.03997e-06	9.64627e-05	4.99062e-05	AGT/EGFR/PDGFRA/GAS6/FN1/CD74	6
GO:0043113	receptor clustering	5.15214e-06	9.80395e-05	5.0722e-05	APOE/PTN/NLGN1/NRXN1/NRXN2	5
GO:0030260	entry into host cell	5.3511e-06	9.95245e-05	5.14903e-05	EGFR/ITGAV/TFRC/GAS6/NCAM1/CD74/ITGB1	7
GO:0044409	entry into host	5.3511e-06	9.95245e-05	5.14903e-05	EGFR/ITGAV/TFRC/GAS6/NCAM1/CD74/ITGB1	7
GO:0051806	entry into cell of other organism involved in symbiotic interaction	5.3511e-06	9.95245e-05	5.14903e-05	EGFR/ITGAV/TFRC/GAS6/NCAM1/CD74/ITGB1	7
GO:0051828	entry into other organism involved in symbiotic interaction	5.3511e-06	9.95245e-05	5.14903e-05	EGFR/ITGAV/TFRC/GAS6/NCAM1/CD74/ITGB1	7
GO:0048144	fibroblast proliferation	5.38701e-06	9.96295e-05	5.15446e-05	AGT/EGFR/PDGFRA/GAS6/FN1/CD74	6
GO:0007612	learning	5.61859e-06	0.000102758	5.3163e-05	APP/PTN/CNTN2/INSR/ITGB1/NRXN1/NRXN2	7
GO:0050773	regulation of dendrite development	5.61859e-06	0.000102758	5.3163e-05	NRG1/APOE/SEMA4D/ARF1/NLGN1/PSEN1/PTPRS	7
GO:0032147	activation of protein kinase activity	5.93069e-06	0.000107406	5.55678e-05	NRG1/ADAM9/AGT/EGFR/FGF2/GAS6/GNAI2/PSEN1/CD74/INSR	10
GO:0031293	membrane protein intracellular domain proteolysis	5.938e-06	0.000107406	5.55678e-05	ADAM17/JAG1/PSEN1/NCSTN	4
GO:0060996	dendritic spine development	6.13939e-06	0.000110442	5.71386e-05	NRG1/APOE/ARF1/NLGN1/PSEN1/PTPRS	6
GO:0001501	skeletal system development	6.6399e-06	0.000118796	6.14609e-05	VCAN/PDGFRA/FGF2/SEMA4D/NOTCH2/COL11A1/GNAS/PSEN1/TIMP1/FGFR2/PLXNB1/BMPR2	12
GO:1905906	regulation of amyloid fibril formation	6.81164e-06	0.00012121	6.27097e-05	APOE/APP/PSEN1	3
GO:1904646	cellular response to amyloid-beta	7.04187e-06	0.000124634	6.44807e-05	APP/PSEN1/LRP1/IGF1R	4
GO:0052548	regulation of endopeptidase activity	7.3095e-06	0.000128678	6.65734e-05	AGT/COL4A3/GPI/APP/GAS6/C3/TIMP1/TIMP2/APLP2/SORL1/ROBO1	11
GO:0002474	antigen processing and presentation of peptide antigen via MHC class I	7.90045e-06	0.000138342	7.15729e-05	ITGAV/CALR/HLA-A/HLA-B/HLA-E/CANX	6
GO:0043406	positive regulation of MAP kinase activity	8.25267e-06	0.000143745	7.43682e-05	NRG1/ADAM9/EGFR/FGF2/GNAI2/PSEN1/CD74/INSR/ROBO1	9
GO:0050806	positive regulation of synaptic transmission	8.96218e-06	0.000154713	8.00429e-05	APOE/EGFR/APP/PTN/NLGN1/NLGN2/NRXN1	7
GO:0031102	neuron projection regeneration	9.07038e-06	0.000154713	8.00429e-05	APOE/RTN4/SPP1/TNC/PTPRS	5
GO:0033627	cell adhesion mediated by integrin	9.07038e-06	0.000154713	8.00429e-05	ADAM17/ADAM9/ITGAV/ITGA6/ITGB1	5
GO:0045740	positive regulation of DNA replication	9.07038e-06	0.000154713	8.00429e-05	EGFR/PDGFRA/CALR/INSR/IGF1R	5
GO:0007229	integrin-mediated signaling pathway	9.47326e-06	0.000159928	8.27408e-05	ADAM9/ITGAV/ITGA6/TIMP1/ITGB1/CD47	6
GO:0048640	negative regulation of developmental growth	9.47326e-06	0.000159928	8.27408e-05	SEMA5A/SEMA4D/RTN4/SPP1/PTPRS/MAG	6
GO:0060326	cell chemotaxis	9.57291e-06	0.000160615	8.30962e-05	SEMA5A/ADAM17/PDGFRA/NOTCH1/FGF2/GAS6/CALR/HBEGF/CD74	9
GO:0071402	cellular response to lipoprotein particle stimulus	9.6946e-06	0.000160615	8.30962e-05	ADAM17/APOE/CD9/ITGB1	4
GO:1904645	response to amyloid-beta	9.6946e-06	0.000160615	8.30962e-05	APP/PSEN1/LRP1/IGF1R	4
GO:1903829	positive regulation of cellular protein localization	9.70911e-06	0.000160615	8.30962e-05	NRG1/SORBS1/EGFR/GAS6/PTN/PSEN1/RTN4/LRP1/ITGB1/SORL1	10
GO:0051222	positive regulation of protein transport	9.77833e-06	0.000160951	8.32702e-05	NRG1/ADAM9/GPI/EGFR/GAS6/ARF1/NLGN2/PSEN1/HLA-E/LRP1/SORL1	11
GO:0002480	antigen processing and presentation of exogenous peptide antigen via MHC class I, TAP-independent	1.01802e-05	0.000165906	8.58337e-05	HLA-A/HLA-B/HLA-E	3
GO:0061314	Notch signaling involved in heart development	1.01802e-05	0.000165906	8.58337e-05	NOTCH1/JAG1/NOTCH2	3
GO:0009612	response to mechanical stimulus	1.0485e-05	0.000170032	8.79683e-05	AGT/GPI/EGFR/COL11A1/TNC/MAG/NRXN1/NRXN2	8
GO:0010594	regulation of endothelial cell migration	1.08558e-05	0.000175183	9.06329e-05	SEMA5A/ADAM17/AGT/APOE/NOTCH1/FGF2/CALR/BMPR2	8
GO:0051701	interaction with host	1.12376e-05	0.000179182	9.2702e-05	EGFR/ITGAV/TFRC/GAS6/NCAM1/CD74/INSR/ITGB1	8
GO:0048841	regulation of axon extension involved in axon guidance	1.12669e-05	0.000179182	9.2702e-05	SEMA5A/SEMA4D/BMPR2/PLXNA4	4
GO:0071709	membrane assembly	1.12669e-05	0.000179182	9.2702e-05	NLGN1/NLGN2/NRXN1/NRXN2	4
GO:0071902	positive regulation of protein serine/threonine kinase activity	1.18365e-05	0.000187336	9.69206e-05	NRG1/ADAM17/ADAM9/EGFR/FGF2/GNAI2/PSEN1/CD74/INSR/ROBO1	10
GO:0014066	regulation of phosphatidylinositol 3-kinase signaling	1.19555e-05	0.000188313	9.74262e-05	NRG1/AGT/EGFR/PDGFRA/SEMA4D/PLXNB1	6
GO:0007416	synapse assembly	1.21723e-05	0.000190816	9.8721e-05	NRG1/NRCAM/APP/NLGN1/NLGN2/NRXN1/NRXN2	7

## Sheet: GO_OligoL-R
ID	Description	pvalue	p.adjust	qvalue	geneID	Count
GO:0061564	axon development	3.32517e-21	9.31047e-18	5.58278e-18	PLXNB3/JAM3/ITGB1/VLDLR/NEO1/CNTN2/PSEN1/FGFR2/PLXNB1/PTPRS/DDR1/GFRA1/ROBO1/NRXN1/NRXN3/APP/SEMA4D/PTPRZ1/BMP7/NCAM1/NLGN3/OMG/RTN4/SEMA6A/SLIT2/SPP1	26
GO:0007409	axonogenesis	1.30978e-19	1.83369e-16	1.09952e-16	PLXNB3/ITGB1/VLDLR/NEO1/CNTN2/PSEN1/FGFR2/PLXNB1/PTPRS/GFRA1/ROBO1/NRXN1/NRXN3/APP/SEMA4D/PTPRZ1/BMP7/NCAM1/NLGN3/OMG/RTN4/SEMA6A/SLIT2/SPP1	24
GO:0051962	positive regulation of nervous system development	1.83695e-16	1.66628e-13	9.9914e-14	PLXNB3/LRP2/VLDLR/PSEN1/THBS2/PTN/PLXNB1/GPR37L1/ROBO1/NRXN1/CNTN1/APP/SEMA4D/ARF1/BMP7/NLGN1/NLGN3/RTN4/SEMA6A/SERPINE2/SLIT2/TIMP2	22
GO:0051961	negative regulation of nervous system development	2.3804e-16	1.66628e-13	9.9914e-14	LDLR/CNTN2/PSEN1/PTN/DLL1/PTPRS/GPR37L1/TNFRSF21/APP/SEMA4D/BMP7/CALR/NLGN1/NLGN3/OMG/RTN4/SLIT2/SPP1	18
GO:0050768	negative regulation of neurogenesis	1.41837e-15	7.94286e-13	4.76273e-13	LDLR/CNTN2/PSEN1/PTN/DLL1/PTPRS/GPR37L1/APP/SEMA4D/BMP7/CALR/NLGN1/NLGN3/OMG/RTN4/SLIT2/SPP1	17
GO:0045665	negative regulation of neuron differentiation	1.36468e-14	6.36852e-12	3.81872e-12	CNTN2/PSEN1/DLL1/PTPRS/GPR37L1/APP/SEMA4D/BMP7/CALR/NLGN1/NLGN3/OMG/RTN4/SLIT2/SPP1	15
GO:0010721	negative regulation of cell development	1.71043e-14	6.84174e-12	4.10247e-12	LDLR/CNTN2/PSEN1/PTN/DLL1/PTPRS/GPR37L1/APP/SEMA4D/BMP7/CALR/NLGN1/NLGN3/OMG/RTN4/SLIT2/SPP1	17
GO:0006898	receptor-mediated endocytosis	7.72071e-14	2.42487e-11	1.45401e-11	ITGB1/LRP2/LDLR/VLDLR/CNTN2/TF/DLL1/CD9/CANX/SCARB1/CD63/ARF1/CALR/HSP90AA1/LGALS3BP/LRPAP1/NLGN3	17
GO:0050890	cognition	7.79422e-14	2.42487e-11	1.45401e-11	ITGB1/LDLR/VLDLR/AMFR/INSR/CNTN2/PSEN1/PTN/CNTNAP2/ADORA1/NRXN1/NRXN2/NRXN3/APP/PTPRZ1/NLGN3	16
GO:0007611	learning or memory	1.60987e-13	4.50762e-11	2.70288e-11	ITGB1/LDLR/VLDLR/AMFR/INSR/CNTN2/PSEN1/PTN/CNTNAP2/NRXN1/NRXN2/NRXN3/APP/PTPRZ1/NLGN3	15
GO:0007411	axon guidance	2.59916e-13	6.61605e-11	3.96714e-11	PLXNB3/VLDLR/NEO1/CNTN2/PLXNB1/GFRA1/ROBO1/NRXN1/NRXN3/APP/SEMA4D/BMP7/NCAM1/SEMA6A/SLIT2	15
GO:0097485	neuron projection guidance	2.92215e-13	6.81834e-11	4.08844e-11	PLXNB3/VLDLR/NEO1/CNTN2/PLXNB1/GFRA1/ROBO1/NRXN1/NRXN3/APP/SEMA4D/BMP7/NCAM1/SEMA6A/SLIT2	15
GO:0050769	positive regulation of neurogenesis	4.50682e-13	9.707e-11	5.82055e-11	PLXNB3/LRP2/VLDLR/PSEN1/PTN/PLXNB1/ROBO1/CNTN1/APP/SEMA4D/ARF1/BMP7/NLGN1/RTN4/SEMA6A/SERPINE2/SLIT2/TIMP2	18
GO:0042063	gliogenesis	5.17078e-13	1.03416e-10	6.20105e-11	ERBB3/LRP2/LDLR/CNTN2/PSEN1/PTN/DLL1/GPR37L1/TNFRSF21/CD9/APP/PTPRZ1/NLGN3/RTN4/SERPINE2	15
GO:0018108	peptidyl-tyrosine phosphorylation	7.2756e-13	1.35811e-10	8.14356e-11	ERBB3/INSR/TGFA/PDGFA/PSEN1/CD74/FGFR2/TYRO3/DDR1/IGF1R/ADORA1/CNTN1/APP/SEMA4D/FGF1/HBEGF/HSP90AA1	17
GO:0018212	peptidyl-tyrosine modification	8.25921e-13	1.44536e-10	8.66674e-11	ERBB3/INSR/TGFA/PDGFA/PSEN1/CD74/FGFR2/TYRO3/DDR1/IGF1R/ADORA1/CNTN1/APP/SEMA4D/FGF1/HBEGF/HSP90AA1	17
GO:0010975	regulation of neuron projection development	9.71115e-13	1.59948e-10	9.59089e-11	PLXNB3/VLDLR/CNTN2/PSEN1/PTN/PLXNB1/PTPRS/ROBO1/CNTN1/SEMA4D/ARF1/BMP7/NLGN1/NLGN3/OMG/RTN4/SLIT2/SPP1	18
GO:0060560	developmental growth involved in morphogenesis	1.39734e-11	2.17365e-09	1.30337e-09	PLXNB3/ITGB1/FGFR2/PLXNB1/PTPRS/DDR1/APP/SEMA4D/FGF1/NLGN3/RTN4/SLIT2/SPP1	13
GO:0010769	regulation of cell morphogenesis involved in differentiation	1.79388e-11	2.64361e-09	1.58517e-09	PLXNB3/CNTN2/PSEN1/PLXNB1/PTPRS/ROBO1/SEMA4D/CALR/NLGN1/NLGN3/OMG/RTN4/SLIT2/SPP1	14
GO:0010001	glial cell differentiation	7.1016e-11	9.94223e-09	5.9616e-09	ERBB3/LDLR/CNTN2/PSEN1/DLL1/GPR37L1/TNFRSF21/CD9/APP/PTPRZ1/NLGN3/SERPINE2	12
GO:0010976	positive regulation of neuron projection development	1.26494e-10	1.68659e-08	1.01132e-08	PLXNB3/VLDLR/PSEN1/PTN/PLXNB1/ROBO1/CNTN1/SEMA4D/ARF1/BMP7/NLGN1/RTN4/SLIT2	13
GO:0043062	extracellular structure organization	1.98394e-10	2.46184e-08	1.47618e-08	JAM3/ITGB1/CD47/PDGFA/THBS2/ITGAV/DDR1/ITGB8/SCARB1/APP/ARF1/BMP7/COL9A2/SPP1/TIMP2	15
GO:0050770	regulation of axonogenesis	2.02222e-10	2.46184e-08	1.47618e-08	PLXNB3/CNTN2/PSEN1/PLXNB1/PTPRS/ROBO1/SEMA4D/OMG/RTN4/SLIT2/SPP1	11
GO:0010771	negative regulation of cell morphogenesis involved in differentiation	2.14587e-10	2.50352e-08	1.50117e-08	PSEN1/PTPRS/SEMA4D/NLGN1/NLGN3/OMG/RTN4/SLIT2/SPP1	9
GO:0045666	positive regulation of neuron differentiation	3.34009e-10	3.7409e-08	2.24314e-08	PLXNB3/VLDLR/PSEN1/PTN/PLXNB1/ROBO1/CNTN1/SEMA4D/ARF1/BMP7/NLGN1/RTN4/SLIT2/TIMP2	14
GO:0007612	learning	4.8367e-10	5.20875e-08	3.12329e-08	ITGB1/INSR/CNTN2/PTN/CNTNAP2/NRXN1/NRXN2/NRXN3/APP/NLGN3	10
GO:0014013	regulation of gliogenesis	9.58002e-10	9.93484e-08	5.95717e-08	LRP2/LDLR/CNTN2/PTN/GPR37L1/TNFRSF21/APP/PTPRZ1/SERPINE2	9
GO:0022604	regulation of cell morphogenesis	2.04592e-09	2.04592e-07	1.22679e-07	PLXNB3/CNTN2/PSEN1/PTN/PLXNB1/PTPRS/ROBO1/SEMA4D/CALR/NLGN1/NLGN3/OMG/RTN4/SLIT2/SPP1	15
GO:0048588	developmental cell growth	2.43276e-09	2.34887e-07	1.40844e-07	PLXNB3/ITGB1/PLXNB1/PTPRS/DDR1/APP/SEMA4D/NLGN3/RTN4/SLIT2/SPP1	11
GO:0031345	negative regulation of cell projection organization	3.59824e-09	3.35836e-07	2.01375e-07	PLXNB3/PSEN1/PTPRS/SEMA4D/NLGN1/NLGN3/OMG/RTN4/SLIT2/SPP1	10
GO:0031346	positive regulation of cell projection organization	5.2703e-09	4.76027e-07	2.85437e-07	PLXNB3/VLDLR/PSEN1/PTN/PLXNB1/ROBO1/CNTN1/SEMA4D/ARF1/BMP7/NLGN1/RTN4/SLIT2	13
GO:0030100	regulation of endocytosis	5.73528e-09	5.01837e-07	3.00914e-07	LDLR/CD47/TF/DLL1/ITGAV/SCARB1/CD63/ARF1/CALR/LRPAP1/NLGN1	11
GO:0007158	neuron cell-cell adhesion	6.63446e-09	5.62924e-07	3.37543e-07	NRXN1/NRXN2/NRXN3/NLGN1/NLGN3	5
GO:0045807	positive regulation of endocytosis	6.86635e-09	5.65464e-07	3.39066e-07	LDLR/CD47/TF/DLL1/ITGAV/CD63/ARF1/CALR/NLGN1	9
GO:0050808	synapse organization	1.00179e-08	8.01434e-07	4.80559e-07	INSR/CNTN2/PSEN1/THBS2/PTN/IGF1R/NRXN1/NRXN2/APP/ARF1/NLGN1/NLGN3	12
GO:0010977	negative regulation of neuron projection development	1.08549e-08	8.37059e-07	5.0192e-07	PSEN1/PTPRS/SEMA4D/NLGN1/NLGN3/OMG/RTN4/SLIT2/SPP1	9
GO:0050771	negative regulation of axonogenesis	1.10611e-08	8.37059e-07	5.0192e-07	PSEN1/PTPRS/SEMA4D/OMG/RTN4/SLIT2/SPP1	7
GO:0032102	negative regulation of response to external stimulus	1.2453e-08	9.1759e-07	5.50209e-07	PDGFA/TYRO3/PTPRS/ADORA1/CD9/ROBO1/NRXN1/SEMA4D/RTN4/SERPINE2/SLIT2/SPP1	12
GO:0071625	vocalization behavior	1.74771e-08	1.22442e-06	7.34193e-07	CNTNAP2/NRXN1/NRXN2/NRXN3/NLGN3	5
GO:0099173	postsynapse organization	1.74917e-08	1.22442e-06	7.34193e-07	INSR/PTN/IGF1R/NRXN1/NRXN2/ARF1/NLGN1/NLGN3	8
GO:0048708	astrocyte differentiation	2.36661e-08	1.61622e-06	9.69125e-07	LDLR/CNTN2/PSEN1/DLL1/GPR37L1/APP/SERPINE2	7
GO:1990138	neuron projection extension	2.52568e-08	1.68379e-06	1.00964e-06	PLXNB3/ITGB1/PLXNB1/PTPRS/DDR1/SEMA4D/NLGN3/RTN4/SLIT2	9
GO:0030335	positive regulation of cell migration	2.88488e-08	1.87853e-06	1.12641e-06	INSR/PDGFA/CD74/ITGAV/IGF1R/SCARB1/APP/SEMA4D/FGF1/BMP7/CALR/HBEGF/RTN4/SEMA6A	14
GO:0048675	axon extension	3.40997e-08	2.16998e-06	1.30117e-06	PLXNB3/ITGB1/PLXNB1/PTPRS/SEMA4D/NLGN3/RTN4/SLIT2	8
GO:0106027	neuron projection organization	3.52331e-08	2.17405e-06	1.30361e-06	INSR/PSEN1/IGF1R/APP/ARF1/NLGN1/NLGN3	7
GO:0030198	extracellular matrix organization	3.57165e-08	2.17405e-06	1.30361e-06	JAM3/ITGB1/CD47/PDGFA/THBS2/ITGAV/DDR1/ITGB8/APP/COL9A2/SPP1/TIMP2	12
GO:0016358	dendrite development	4.21562e-08	2.51144e-06	1.50592e-06	ITGB1/VLDLR/PSEN1/PTPRS/APP/SEMA4D/ARF1/BMP7/NLGN1/NLGN3	10
GO:0046718	viral entry into host cell	5.88558e-08	3.43326e-06	2.05866e-06	ITGB1/LDLR/CD74/TYRO3/CD46/ITGAV/SCARB1/NCAM1	8
GO:0048167	regulation of synaptic plasticity	6.00928e-08	3.43388e-06	2.05903e-06	CNTN2/PSEN1/PTN/ADORA1/APP/ARF1/NLGN1/NLGN3/SERPINE2	9
GO:0043112	receptor metabolic process	7.3588e-08	4.12093e-06	2.47101e-06	ITGB1/VLDLR/CNTN2/PSEN1/ITGAV/CD9/CD63/ARF1/LRPAP1	9
GO:0030900	forebrain development	7.74354e-08	4.25136e-06	2.54922e-06	LRP2/CNTN2/PSEN1/FGFR2/TYRO3/PTN/PTPRS/CNTNAP2/ROBO1/APP/RTN4/SLIT2	12
GO:0050730	regulation of peptidyl-tyrosine phosphorylation	1.00793e-07	5.42734e-06	3.25436e-06	ERBB3/TGFA/PDGFA/PSEN1/CD74/ADORA1/CNTN1/APP/SEMA4D/HBEGF	10
GO:0002576	platelet degranulation	1.0389e-07	5.4885e-06	3.29104e-06	PDGFA/TF/CD9/APLP2/CD63/APP/PSAP/LGALS3BP	8
GO:0048668	collateral sprouting	1.17991e-07	6.09339e-06	3.65374e-06	PTPRS/APP/SEMA4D/RTN4/SPP1	5
GO:0097104	postsynaptic membrane assembly	1.19692e-07	6.09339e-06	3.65374e-06	NRXN1/NRXN2/NLGN1/NLGN3	4
GO:0048710	regulation of astrocyte differentiation	1.4314e-07	7.15701e-06	4.29151e-06	LDLR/CNTN2/GPR37L1/APP/SERPINE2	5
GO:0030260	entry into host cell	1.56959e-07	7.32474e-06	4.39209e-06	ITGB1/LDLR/CD74/TYRO3/CD46/ITGAV/SCARB1/NCAM1	8
GO:0044409	entry into host	1.56959e-07	7.32474e-06	4.39209e-06	ITGB1/LDLR/CD74/TYRO3/CD46/ITGAV/SCARB1/NCAM1	8
GO:0051806	entry into cell of other organism involved in symbiotic interaction	1.56959e-07	7.32474e-06	4.39209e-06	ITGB1/LDLR/CD74/TYRO3/CD46/ITGAV/SCARB1/NCAM1	8
GO:0051828	entry into other organism involved in symbiotic interaction	1.56959e-07	7.32474e-06	4.39209e-06	ITGB1/LDLR/CD74/TYRO3/CD46/ITGAV/SCARB1/NCAM1	8
GO:0050773	regulation of dendrite development	1.66172e-07	7.62756e-06	4.57367e-06	VLDLR/PSEN1/PTPRS/SEMA4D/ARF1/BMP7/NLGN1/NLGN3	8
GO:0016049	cell growth	1.80732e-07	8.1621e-06	4.89419e-06	PLXNB3/ITGB1/PLXNB1/PTPRS/DDR1/APP/SEMA4D/HBEGF/NLGN3/RTN4/SERPINE2/SLIT2/SPP1	13
GO:0021885	forebrain cell migration	2.0041e-07	8.90711e-06	5.34092e-06	CNTN2/PSEN1/TYRO3/ROBO1/RTN4/SLIT2	6
GO:0030902	hindbrain development	2.72229e-07	1.18381e-05	7.09841e-06	ITGB1/PTN/DLL1/PTPRS/GPR37L1/CNTN1/BMP7/SERPINE2	8
GO:0050804	modulation of chemical synaptic transmission	2.79041e-07	1.18381e-05	7.09841e-06	CNTN2/PSEN1/PTN/ADORA1/NRXN1/APP/ARF1/GNAI2/NLGN1/NLGN3/SERPINE2	11
GO:0099177	regulation of trans-synaptic signaling	2.79041e-07	1.18381e-05	7.09841e-06	CNTN2/PSEN1/PTN/ADORA1/NRXN1/APP/ARF1/GNAI2/NLGN1/NLGN3/SERPINE2	11
GO:0008038	neuron recognition	2.89222e-07	1.20791e-05	7.24291e-06	CNTN2/CNTNAP2/ROBO1/APP/RTN4	5
GO:1901184	regulation of ERBB signaling pathway	2.93349e-07	1.20791e-05	7.24291e-06	ERBB3/TGFA/PSEN1/ADORA1/APP/HBEGF/RTN4	7
GO:0043405	regulation of MAP kinase activity	3.63307e-07	1.47429e-05	8.8402e-06	INSR/TGFA/PDGFA/PSEN1/CD74/IGF1R/ADORA1/ROBO1/FGF1/BMP7/GNAI2	11
GO:0051701	interaction with host	4.18973e-07	1.67589e-05	1.0049e-05	ITGB1/LDLR/INSR/CD74/TYRO3/CD46/ITGAV/SCARB1/NCAM1	9
GO:0038127	ERBB signaling pathway	4.31732e-07	1.70261e-05	1.02092e-05	ERBB3/TGFA/PSEN1/ADORA1/APP/HBEGF/HSP90AA1/RTN4	8
GO:0045685	regulation of glial cell differentiation	4.43409e-07	1.72437e-05	1.03397e-05	LDLR/CNTN2/GPR37L1/TNFRSF21/APP/SERPINE2	6
GO:0051897	positive regulation of protein kinase B signaling	5.00189e-07	1.91853e-05	1.1504e-05	ERBB3/ITGB1/INSR/PDGFA/FGFR2/FGF1/HBEGF/RTN4	8
GO:0051705	multi-organism behavior	5.31939e-07	1.96711e-05	1.17953e-05	CNTNAP2/NRXN1/NRXN2/NRXN3/APP/NLGN3	6
GO:0001941	postsynaptic membrane organization	5.3393e-07	1.96711e-05	1.17953e-05	PTN/NRXN1/NRXN2/NLGN1/NLGN3	5
GO:0050919	negative chemotaxis	5.3393e-07	1.96711e-05	1.17953e-05	PDGFA/ITGAV/ROBO1/SEMA4D/SLIT2	5
GO:0051966	regulation of synaptic transmission, glutamatergic	6.34464e-07	2.30714e-05	1.38342e-05	PSEN1/ADORA1/NRXN1/NLGN1/NLGN3/SERPINE2	6
GO:0099068	postsynapse assembly	8.45787e-07	3.03616e-05	1.82055e-05	NRXN1/NRXN2/NLGN1/NLGN3	4
GO:0070374	positive regulation of ERK1 and ERK2 cascade	1.18718e-06	4.20773e-05	2.52305e-05	ERBB3/INSR/PDGFA/CD74/FGFR2/TYRO3/DDR1/IGF1R/APP	9
GO:0097242	amyloid-beta clearance	1.36809e-06	4.78831e-05	2.87118e-05	LDLR/INSR/IGF1R/LRPAP1	4
GO:0050772	positive regulation of axonogenesis	1.64612e-06	5.69028e-05	3.41203e-05	PLXNB3/PLXNB1/ROBO1/SEMA4D/RTN4/SLIT2	6
GO:1990535	neuron projection maintenance	1.70863e-06	5.83433e-05	3.49841e-05	INSR/PSEN1/APP	3
GO:0043491	protein kinase B signaling	1.83968e-06	6.20613e-05	3.72135e-05	ERBB3/ITGB1/INSR/PDGFA/FGFR2/TYRO3/FGF1/HBEGF/RTN4	9
GO:0014065	phosphatidylinositol 3-kinase signaling	1.86333e-06	6.2111e-05	3.72432e-05	ERBB3/PDGFA/TYRO3/PLXNB1/IGF1R/SEMA4D/SERPINE2	7
GO:0070371	ERK1 and ERK2 cascade	1.97968e-06	6.52131e-05	3.91033e-05	ERBB3/INSR/PDGFA/CD74/FGFR2/TYRO3/ITGAV/DDR1/IGF1R/APP	10
GO:0007162	negative regulation of cell adhesion	2.02801e-06	6.60283e-05	3.95921e-05	ERBB3/PLXNB3/CD74/PLXNB1/TNFRSF21/CD9/SEMA4D/SEMA6A/SERPINE2	9
GO:0048670	regulation of collateral sprouting	2.09817e-06	6.75273e-05	4.0491e-05	PTPRS/SEMA4D/RTN4/SPP1	4
GO:1903035	negative regulation of response to wounding	2.18709e-06	6.95893e-05	4.17274e-05	PDGFA/PTPRS/CD9/RTN4/SERPINE2/SPP1	6
GO:0042297	vocal learning	2.98044e-06	9.27249e-05	5.56001e-05	CNTNAP2/NRXN1/NRXN2	3
GO:0098596	imitative learning	2.98044e-06	9.27249e-05	5.56001e-05	CNTNAP2/NRXN1/NRXN2	3
GO:0043406	positive regulation of MAP kinase activity	3.04934e-06	9.38258e-05	5.62602e-05	INSR/TGFA/PDGFA/PSEN1/CD74/ADORA1/ROBO1/FGF1/GNAI2	9
GO:0035176	social behavior	3.15711e-06	9.50527e-05	5.69959e-05	CNTNAP2/NRXN1/NRXN2/NRXN3/NLGN3	5
GO:0051703	intraspecies interaction between organisms	3.15711e-06	9.50527e-05	5.69959e-05	CNTNAP2/NRXN1/NRXN2/NRXN3/NLGN3	5
GO:0048732	gland development	3.21371e-06	9.57274e-05	5.74005e-05	INSR/PDGFA/PSEN1/FGFR2/PTN/DDR1/ROBO1/PSAP/BMP7/RTN4/SERPINE2	11
GO:0010770	positive regulation of cell morphogenesis involved in differentiation	3.35902e-06	9.79715e-05	5.87461e-05	PLXNB3/PLXNB1/ROBO1/SEMA4D/CALR/RTN4/SLIT2	7
GO:0030534	adult behavior	3.35902e-06	9.79715e-05	5.87461e-05	CNTN2/CNTNAP2/NRXN1/NRXN2/NRXN3/APP/NLGN3	7
GO:0031623	receptor internalization	3.70524e-06	0.000106955	6.4133e-05	ITGB1/CNTN2/CD9/CD63/ARF1/LRPAP1	6
GO:0021782	glial cell development	3.94387e-06	0.000112682	6.75668e-05	LDLR/CNTN2/PSEN1/DLL1/CD9/APP	6
GO:0050806	positive regulation of synaptic transmission	4.039e-06	0.000114234	6.84977e-05	PTN/ADORA1/NRXN1/APP/NLGN1/NLGN3/SERPINE2	7
GO:0035249	synaptic transmission, glutamatergic	4.19486e-06	0.000116604	6.99188e-05	PSEN1/ADORA1/NRXN1/NLGN1/NLGN3/SERPINE2	6
GO:0022029	telencephalon cell migration	4.20609e-06	0.000116604	6.99188e-05	CNTN2/PSEN1/ROBO1/RTN4/SLIT2	5
GO:0098597	observational learning	4.75332e-06	0.000129216	7.74813e-05	CNTNAP2/NRXN1/NRXN2	3
GO:1905906	regulation of amyloid fibril formation	4.75332e-06	0.000129216	7.74813e-05	LDLR/PSEN1/APP	3
GO:0051896	regulation of protein kinase B signaling	5.84655e-06	0.000157407	9.43851e-05	ERBB3/ITGB1/INSR/PDGFA/FGFR2/FGF1/HBEGF/RTN4	8
