# Supplementary material for: A map of tumor–host interactions in glioma at single-cell resolution
Source: Gigascience. 2020 Oct 14;9(10):giaa109. doi: 10.1093/gigascience/giaa109 (PMC7645027; doi:10.1093/gigascience/giaa109)
Supplement: giaa109_Supplemental_Figures_and_Tables [file giaa109_supplemental_figures_and_tables.zip › Table S8_R1.xlsx]

## Sheet: L-tumor R-CD8 paracrine
	Neftel et al.	Yuan et al.		Yu et al.
Interaction Pair	MGH106	PJ017	PJ032	S12	S13	S14	S4	S7	TOT	pvalue
CADM1_CRTAM	1			1	1	1	1	1	6	1.90309e-12
VCAN_ITGA4				1	1	1	1	1	5	5.91727e-10
FAM3C_CLEC2D	1	1		1			1	1	5	5.91727e-10
ICAM1_SPN		1	1	1			1		4	1.15055e-07
CD86_CTLA4		1	1	1					3	1.43313e-05
FN1_ITGB7			1		1		1		3	1.43313e-05
IL18_IL18RAP		1	1	1					3	1.43313e-05

## Sheet: L-CD8 R-tumor paracrine
	Neftel et al.	Yuan et al.		Yu et al.
Interaction Pair	MGH106	PJ017	PJ032	S12	S13	S14	S4	S7	TOT	pvalue
IFNG_IFNGR2	1	1	1				1	1	5	5.00346e-11
SERPINE2_LRP1		1	1	1			1		4	1.5993e-08
FASLG_TNFRSF1A	1	1	1				1		4	1.5993e-08
CSF2_CSF1R				1		1	1		3	3.27358e-06
IFNG_IFNGR1	1	1	1						3	3.27358e-06
IFNG_IFNGR1:IFNGR2	1	1	1						3	3.27358e-06
LTA_TNFRSF1A	1			1			1		3	3.27358e-06
LTB_TNFRSF1A	1			1			1		3	3.27358e-06
MFNG_NOTCH2		1	1				1		3	3.27358e-06

## Sheet: Ltumor_RCD8_autocrine
	Neftel et al.	Yuan et al.		Yu et al.
Interaction Pair	MGH106	PJ017	PJ032	S12	S13	S14	S4	S7	TOT	pvalue
APP_CD74	1	1	1	1	1	1	1	1	8	1.01914e-13
SPP1_CD44	1	1	1	1	1	1	1	1	8	1.01914e-13
HLA-B_KLRD1	1	1	1	1		1	1	1	7	3.35866e-11
VCAN_CD44		1	1	1	1	1	1	1	7	3.35866e-11
VIM_CD44	1	1	1	1	1		1	1	7	3.35866e-11
CADM1_CRTAM	1			1	1	1	1	1	6	4.84683e-09
CCL2_CCR4		1	1	1	1		1	1	6	4.84683e-09
CD47_SIRPG	1			1	1	1	1	1	6	4.84683e-09
HLA-E_KLRD1	1	1	1	1			1	1	6	4.84683e-09
JAM2_ITGB1:ITGA4	1			1	1	1	1	1	6	4.84683e-09
LGALS3BP_ITGB1	1			1	1	1	1	1	6	4.84683e-09
SPP1_ITGA4	1			1	1	1	1	1	6	4.84683e-09
SPP1_ITGB1	1			1	1	1	1	1	6	4.84683e-09
TIMP1_CD63	1		1	1	1		1	1	6	4.84683e-09
FAM3C_CLEC2D	1	1	1	1			1	1	6	4.84683e-09
SPP1_ITGB1:ITGA4	1			1	1	1	1	1	6	4.84683e-09
BAG6_NCR3		1		1	1	1	1	1	6	4.84683e-09
C3_ITGB2			1	1		1	1	1	5	4.00205e-07
FN1_CD44		1	1	1	1		1		5	4.00205e-07
FN1_ITGB7		1	1	1	1		1		5	4.00205e-07
GNAI2_F2R				1	1	1	1	1	5	4.00205e-07
GNAS_PTGDR	1			1		1	1	1	5	4.00205e-07
HLA-A_APLP2				1	1	1	1	1	5	4.00205e-07
HLA-B_CANX				1	1	1	1	1	5	4.00205e-07
HLA-E_KLRK1	1			1	1		1	1	5	4.00205e-07
LAMB2_RPSA	1	1	1	1			1		5	4.00205e-07
TIMP2_ITGB1				1	1	1	1	1	5	4.00205e-07
VCAN_ITGA4				1	1	1	1	1	5	4.00205e-07
VCAN_ITGB1				1	1	1	1	1	5	4.00205e-07
PTN_PTPRZ1				1	1	1	1	1	5	4.00205e-07
ADAM9_ITGB1	1			1			1	1	4	2.06968e-05
C3_CD46				1		1	1	1	4	2.06968e-05
CCL2_CCR2		1	1				1	1	4	2.06968e-05
COL1A2_CD44		1	1		1		1		4	2.06968e-05
FGF2_CD44		1	1	1			1		4	2.06968e-05
GNAS_AVPR2	1					1	1	1	4	2.06968e-05
GRN_TNFRSF1B				1		1	1	1	4	2.06968e-05
ICAM1_IL2RG		1	1	1			1		4	2.06968e-05
ICAM1_ITGAL		1	1	1			1		4	2.06968e-05
SIRPA_CD47	1			1			1	1	4	2.06968e-05
SPP1_S1PR1	1					1	1	1	4	2.06968e-05
MDK_PTPRZ1				1	1		1	1	4	2.06968e-05
ICAM1_SPN		1	1	1			1		4	2.06968e-05
CD58_CD2	1			1			1		3	0.000687559
CD86_CTLA4		1	1	1					3	0.000687559
CLEC2B_KLRF1		1	1				1		3	0.000687559
COL1A1_CD44		1	1				1		3	0.000687559
CTGF_ITGB2				1	1		1		3	0.000687559
CYR61_ITGB2			1	1			1		3	0.000687559
FN1_ITGA4				1	1		1		3	0.000687559
FN1_ITGB1				1	1		1		3	0.000687559
HBEGF_CD44		1		1			1		3	0.000687559
HLA-E_KLRC1	1	1	1						3	0.000687559
ICAM1_ITGB2			1	1			1		3	0.000687559
IL18_IL18R1		1	1	1					3	0.000687559
IL18_IL18RAP		1	1	1					3	0.000687559
LGALS9_CD44		1	1	1					3	0.000687559
MIF_TNFRSF14	1	1	1						3	0.000687559
TNC_ITGB1				1			1	1	3	0.000687559
CD55_ADGRE5		1	1	1					3	0.000687559
MIF_CD74	1	1	1						3	0.000687559
FN1_ITGB1:ITGA11				1	1		1		3	0.000687559
FN1_ITGB1:ITGA4				1	1		1		3	0.000687559
TNC_ITGB1:ITGA4				1			1	1	3	0.000687559
FN1_ITGB7:ITGA4				1	1		1		3	0.000687559
HLA-E_KLRD1:KLRC1	1	1	1						3	0.000687559

## Sheet: LCD8_Rtumor_autocrine
	Neftel et al.	Yuan et al.		Yu et al.
Interaction Pair	MGH106	PJ017	PJ032	S12	S13	S14	S4	S7	TOT	pvalue
HLA-A_APLP2	1	1	1	1	1	1	1	1	8	5.9637e-14
HLA-B_CANX	1	1	1	1	1	1	1	1	8	5.9637e-14
HLA-F_B2M	1	1	1	1	1	1	1	1	8	5.9637e-14
CALR_ITGAV	1	1	1	1		1	1	1	7	2.10443e-11
CALR_LRP1	1	1	1	1		1	1	1	7	2.10443e-11
IFNG_IFNGR1	1	1	1			1	1	1	6	3.25153e-09
PSAP_LRP1	1		1	1		1	1	1	6	3.25153e-09
SERPINE2_LRP1		1	1	1		1	1	1	6	3.25153e-09
SPP1_ITGAV		1	1	1		1	1	1	6	3.25153e-09
TIMP1_CD63			1	1	1	1	1	1	6	3.25153e-09
VIM_CD44	1	1	1	1	1		1		6	3.25153e-09
APOE_LRP1			1	1		1	1	1	5	2.87433e-07
APOE_SORL1				1	1	1	1	1	5	2.87433e-07
C1QB_LRP1			1	1		1	1	1	5	2.87433e-07
ICAM3_ITGB2		1	1	1			1	1	5	2.87433e-07
IFNG_IFNGR1:IFNGR2	1	1	1				1	1	5	2.87433e-07
IFNG_IFNGR2	1	1	1				1	1	5	2.87433e-07
LRPAP1_SORL1				1	1	1	1	1	5	2.87433e-07
LRPAP1_SORT1				1	1	1	1	1	5	2.87433e-07
LTB_TNFRSF1A	1	1	1	1			1		5	2.87433e-07
PRND_RPSA				1	1	1	1	1	5	2.87433e-07
PTN_PTPRS				1	1	1	1	1	5	2.87433e-07
SPP1_CD44		1	1	1	1		1		5	2.87433e-07
PTN_PTPRZ1				1	1	1	1	1	5	2.87433e-07
COPA_SORT1				1	1	1	1	1	5	2.87433e-07
C3_CD46				1		1	1	1	4	1.59118e-05
C3_LRP1				1		1	1	1	4	1.59118e-05
GPI_AMFR		1	1	1			1		4	1.59118e-05
LIN7C_ABCA1				1	1		1	1	4	1.59118e-05
LRPAP1_LRP1				1		1	1	1	4	1.59118e-05
MFNG_NOTCH2		1	1				1	1	4	1.59118e-05
SPP1_ITGB1				1	1	1	1		4	1.59118e-05
GRN_SORT1				1		1	1	1	4	1.59118e-05
FASLG_TNFRSF1A	1	1	1				1		4	1.59118e-05
ANXA1_EGFR	1	1	1						3	0.000565693
ANXA1_FPR1		1	1	1					3	0.000565693
C3_ITGB2				1			1	1	3	0.000565693
CCL5_SDC4		1	1				1		3	0.000565693
CD28_CD86		1	1	1					3	0.000565693
COL1A2_CD44				1	1		1		3	0.000565693
CSF2_CSF1R				1		1	1		3	0.000565693
FASLG_FAS		1	1				1		3	0.000565693
GNAI2_IGF1R				1			1	1	3	0.000565693
HSP90AA1_EGFR	1	1	1						3	0.000565693
IL16_CD4		1	1	1					3	0.000565693
IL2_CD53		1	1	1					3	0.000565693
LTA_TNFRSF1A	1			1			1		3	0.000565693
NAMPT_INSR		1		1			1		3	0.000565693
PLG_ITGB1				1		1	1		3	0.000565693
PSAP_GPR37	1		1				1		3	0.000565693
PTN_PLXNB2				1			1	1	3	0.000565693
PTN_SDC3				1			1	1	3	0.000565693
RPS19_C5AR1		1	1	1					3	0.000565693
SPP1_ITGA5		1	1				1		3	0.000565693
