# Supplementary material for: A map of tumor–host interactions in glioma at single-cell resolution
Source: Gigascience. 2020 Oct 14;9(10):giaa109. doi: 10.1093/gigascience/giaa109 (PMC7645027; doi:10.1093/gigascience/giaa109)
Supplement: giaa109_Supplemental_Figures_and_Tables [file giaa109_supplemental_figures_and_tables.zip › Table S9_R1.xlsx]

## Sheet: L-myeloid__R-CD8_Paracrine
	Neftel et al.	Yuan et al.		Yu et al.
Interaction Pair	MGH106	PJ017	PJ032	S12	S13	S14	S4	S7	TOT	pvalue
CXCL16_CXCR6	1	1	1	1	1	1	1	1	8	4.06068e-18
ICAM1_IL2RG	1	1	1	1	1	1	1	1	8	4.06068e-18
SIRPA_CD47	1	1	1	1	1	1	1	1	8	4.06068e-18
CD86_CD28	1	1	1	1	1	1	1	1	8	4.06068e-18
ICAM1_SPN	1		1	1	1	1	1	1	7	4.82014e-15
ADAM28_ITGA4	1			1	1	1	1	1	6	2.50383e-12
CD14_ITGA4	1			1	1	1	1	1	6	2.50383e-12
CD86_CTLA4	1	1	1	1	1			1	6	2.50383e-12
IL18_IL18R1	1		1	1		1	1	1	6	2.50383e-12
IL18_IL18RAP		1	1	1		1	1	1	6	2.50383e-12
LGALS9_CD44	1		1		1	1	1	1	6	2.50383e-12
HBEGF_CD44			1		1	1	1	1	5	7.43478e-10
PECAM1_CD38	1			1	1		1	1	5	7.43478e-10
CXCL12_CXCR3	1				1	1	1		4	1.38059e-07
CXCL12_DPP4	1				1	1	1		4	1.38059e-07
HGF_CD44	1		1				1	1	4	1.38059e-07
ALCAM_CD6		1	1					1	3	1.64241e-05
CCL3_CCR4	1	1	1						3	1.64241e-05
CCL8_CCR2	1		1			1			3	1.64241e-05
EBI3_IL27RA	1		1		1				3	1.64241e-05
EFNB1_EPHB6					1		1	1	3	1.64241e-05
ICAM1_ITGAL	1			1			1		3	1.64241e-05
IL15_IL2RB	1	1	1						3	1.64241e-05
IL15_IL2RG	1	1	1						3	1.64241e-05
PDGFB_PDGFRA					1	1		1	3	1.64241e-05
TNFSF13B_TNFRSF13B	1			1	1				3	1.64241e-05
IL15_IL2RB:IL2RG	1	1	1						3	1.64241e-05
TGFB1_TGFBR3					1	1		1	3	1.64241e-05

## Sheet: L-CD8__R-myeloid_Paracrine
	Neftel et al.	Yuan et al.		Yu et al.
Interaction Pair	MGH106	PJ017	PJ032	S12	S13	S14	S4	S7	TOT	pvalue
LTB_TNFRSF1A	1	1	1	1	1	1	1	1	8	1.37011e-17
CD52_SIGLEC10	1	1	1		1	1	1	1	7	1.39565e-14
IFNL1_IL10RB	1	1	1	1	1		1	1	7	1.39565e-14
SERPINE2_LRP1		1	1	1	1	1	1	1	7	1.39565e-14
IFNG_IFNGR2	1	1	1			1	1	1	6	6.22156e-12
LTA_TNFRSF1A	1			1	1	1	1	1	6	6.22156e-12
LTB_LTBR	1	1	1	1			1	1	6	6.22156e-12
FASLG_TNFRSF1A	1	1	1			1	1	1	6	6.22156e-12
CSF2_CSF1R				1	1	1	1	1	5	1.5855e-09
CSF2_CSF3R				1	1	1	1	1	5	1.5855e-09
FASLG_TNFRSF10B	1		1			1	1	1	5	1.5855e-09
BMP10_BMPR2					1	1	1	1	4	2.52701e-07
CCL5_CCR1			1		1		1	1	4	2.52701e-07
CSF2_CSF2RA					1	1	1	1	4	2.52701e-07
LTB_CD40	1			1	1	1			4	2.52701e-07
MFNG_NOTCH2		1	1				1	1	4	2.52701e-07
TNFSF14_LTBR	1			1			1	1	4	2.52701e-07
LTA_LTBR	1			1			1	1	4	2.52701e-07
ANXA1_FPR1					1	1		1	3	2.58072e-05
BMP10_ENG				1			1	1	3	2.58072e-05
IFNG_IFNGR1	1	1	1						3	2.58072e-05
IFNG_IFNGR1:IFNGR2	1	1	1						3	2.58072e-05
ITGB3BP_ITGB5					1	1		1	3	2.58072e-05
LIN7C_ABCA1						1	1	1	3	2.58072e-05
RIMS2_ABCA1						1	1	1	3	2.58072e-05

## Sheet: L-myeloid__R-CD8_Autocrine
	Neftel et al.	Yuan et al.		Yu et al.
Interaction Pair	MGH106	PJ017	PJ032	S12	S13	S14	S4	S7	TOT	pvalue
CXCL16_CXCR6	1	1	1	1	1	1	1	1	8	9.12544e-14
ICAM1_IL2RG	1	1	1	1	1	1	1	1	8	9.12544e-14
ICAM1_ITGAL	1	1	1	1	1	1	1	1	8	9.12544e-14
LGALS9_CD44	1	1	1	1	1	1	1	1	8	9.12544e-14
SIRPA_CD47	1	1	1	1	1	1	1	1	8	9.12544e-14
SPP1_CD44	1	1	1	1	1	1	1	1	8	9.12544e-14
CD86_CD28	1	1	1	1	1	1	1	1	8	9.12544e-14
ICAM1_SPN	1	1	1	1	1	1	1	1	8	9.12544e-14
C3_ITGB2	1		1	1	1	1	1	1	7	3.05007e-11
CCL2_CCR4	1		1	1	1	1	1	1	7	3.05007e-11
CD58_CD2	1	1	1	1	1		1	1	7	3.05007e-11
GRN_TNFRSF1B		1	1	1	1	1	1	1	7	3.05007e-11
HLA-B_KLRD1	1	1	1	1		1	1	1	7	3.05007e-11
HLA-E_KLRD1	1	1	1	1		1	1	1	7	3.05007e-11
ICAM1_ITGB2	1		1	1	1	1	1	1	7	3.05007e-11
IL16_KCNA3	1	1		1	1	1	1	1	7	3.05007e-11
IL18_IL18R1	1	1	1	1		1	1	1	7	3.05007e-11
BAG6_NCR3		1	1	1	1	1	1	1	7	3.05007e-11
ADAM17_ITGB1	1			1	1	1	1	1	6	4.46396e-09
ADAM28_ITGA4	1			1	1	1	1	1	6	4.46396e-09
ADAM9_ITGB1	1			1	1	1	1	1	6	4.46396e-09
C3_CD46	1			1	1	1	1	1	6	4.46396e-09
CD14_ITGA4	1			1	1	1	1	1	6	4.46396e-09
CD14_ITGB1	1			1	1	1	1	1	6	4.46396e-09
CD86_CTLA4	1	1	1	1	1			1	6	4.46396e-09
GNAI2_F2R	1			1	1	1	1	1	6	4.46396e-09
HBEGF_CD44			1	1	1	1	1	1	6	4.46396e-09
HLA-E_KLRK1	1			1	1	1	1	1	6	4.46396e-09
IL18_IL18RAP		1	1	1		1	1	1	6	4.46396e-09
JAM2_ITGB1:ITGA4	1			1	1	1	1	1	6	4.46396e-09
PLAUR_ITGB1:ITGA4	1			1	1	1	1	1	6	4.46396e-09
SPP1_ITGA4	1			1	1	1	1	1	6	4.46396e-09
SPP1_ITGB1	1			1	1	1	1	1	6	4.46396e-09
VIM_CD44	1	1	1	1			1	1	6	4.46396e-09
HLA-F_B2M	1	1	1	1	1		1		6	4.46396e-09
SPP1_ITGB1:ITGA4	1			1	1	1	1	1	6	4.46396e-09
ICAM1_ITGB2:ITGAL	1			1	1	1	1	1	6	4.46396e-09
ADAM17_NOTCH1				1	1	1	1	1	5	3.73814e-07
CCL2_CCR2	1		1			1	1	1	5	3.73814e-07
GNAS_PTGDR	1			1		1	1	1	5	3.73814e-07
HBEGF_CD9				1	1	1	1	1	5	3.73814e-07
HLA-A_APLP2				1	1	1	1	1	5	3.73814e-07
HLA-B_CANX				1	1	1	1	1	5	3.73814e-07
PECAM1_CD38	1			1	1		1	1	5	3.73814e-07
TIMP2_ITGB1				1	1	1	1	1	5	3.73814e-07
TGFB1_TGFBR3		1	1		1	1		1	5	3.73814e-07
CXCL12_CXCR3	1				1	1	1		4	1.96053e-05
CXCL12_CXCR4	1				1	1	1		4	1.96053e-05
CXCL12_DPP4	1				1	1	1		4	1.96053e-05
CXCL12_ITGB1	1				1	1	1		4	1.96053e-05
GNAS_AVPR2	1					1	1	1	4	1.96053e-05
OSM_IL6ST				1		1	1	1	4	1.96053e-05
SPP1_S1PR1	1					1	1	1	4	1.96053e-05
TIMP1_CD63			1	1			1	1	4	1.96053e-05
TNF_TNFRSF1B					1	1	1	1	4	1.96053e-05
HGF_CD44	1		1				1	1	4	1.96053e-05
COL8A2_ITGB1:ITGA1					1	1	1	1	4	1.96053e-05
COL8A2_ITGB1:ITGA11					1	1	1	1	4	1.96053e-05
PTN_PTPRZ1				1		1	1	1	4	1.96053e-05
ALCAM_CD6		1	1					1	3	0.000660474
CCL3_CCR4	1	1	1						3	0.000660474
CCL8_CCR2	1		1			1			3	0.000660474
CXCL10_CXCR3	1	1	1						3	0.000660474
CXCL10_DPP4	1	1	1						3	0.000660474
EBI3_IL27RA	1		1		1				3	0.000660474
EFNB1_EPHB6					1		1	1	3	0.000660474
FN1_CD44		1		1			1		3	0.000660474
FN1_ITGB7		1		1			1		3	0.000660474
HLA-E_KLRC1	1	1	1						3	0.000660474
IL15_IL2RB	1	1	1						3	0.000660474
IL15_IL2RG	1	1	1						3	0.000660474
PDGFB_PDGFRA					1	1		1	3	0.000660474
TNFSF13B_TNFRSF13B	1			1	1				3	0.000660474
IL15_IL2RB:IL2RG	1	1	1						3	0.000660474
HLA-E_KLRD1:KLRC1	1	1	1						3	0.000660474

## Sheet: L-CD8__R-myeloid_Autocrine
	Neftel et al.	Yuan et al.		Yu et al.
Interaction Pair	MGH106	PJ017	PJ032	S12	S13	S14	S4	S7	TOT	pvalue
ANXA1_FPR1	1	1	1	1	1	1	1	1	8	4.55722e-14
CALR_LRP1	1	1	1	1	1	1	1	1	8	4.55722e-14
HLA-A_APLP2	1	1	1	1	1	1	1	1	8	4.55722e-14
HLA-B_CANX	1	1	1	1	1	1	1	1	8	4.55722e-14
ICAM3_ITGB2	1	1	1	1	1	1	1	1	8	4.55722e-14
IL16_CD4	1	1	1	1	1	1	1	1	8	4.55722e-14
LTB_TNFRSF1A	1	1	1	1	1	1	1	1	8	4.55722e-14
RPS19_C5AR1	1	1	1	1	1	1	1	1	8	4.55722e-14
HLA-F_B2M	1	1	1	1	1	1	1	1	8	4.55722e-14
CALR_ITGAV		1	1	1	1	1	1	1	7	1.6642e-11
CD52_SIGLEC10	1	1	1		1	1	1	1	7	1.6642e-11
CD99_PILRA	1		1	1	1	1	1	1	7	1.6642e-11
IFNL1_IL10RB	1	1	1	1	1		1	1	7	1.6642e-11
PSAP_LRP1	1		1	1	1	1	1	1	7	1.6642e-11
SERPINE2_LRP1		1	1	1	1	1	1	1	7	1.6642e-11
SPP1_ITGAV		1	1	1	1	1	1	1	7	1.6642e-11
APOE_LRP1			1	1	1	1	1	1	6	2.66093e-09
APOE_SORL1			1	1	1	1	1	1	6	2.66093e-09
C1QB_LRP1			1	1	1	1	1	1	6	2.66093e-09
GNAI2_C5AR1			1	1	1	1	1	1	6	2.66093e-09
GNAI2_FPR1			1	1	1	1	1	1	6	2.66093e-09
IFNG_IFNGR1:IFNGR2	1	1	1			1	1	1	6	2.66093e-09
IFNG_IFNGR2	1	1	1			1	1	1	6	2.66093e-09
LTA_TNFRSF1A	1			1	1	1	1	1	6	2.66093e-09
LTA_TNFRSF1B	1			1	1	1	1	1	6	2.66093e-09
LTB_LTBR	1	1	1	1			1	1	6	2.66093e-09
TIMP1_CD63			1	1	1	1	1	1	6	2.66093e-09
TNFSF14_LTBR	1	1	1	1			1	1	6	2.66093e-09
FASLG_TNFRSF1A	1	1	1			1	1	1	6	2.66093e-09
ANXA1_FPR3	1	1			1		1	1	5	2.4341e-07
B2M_LILRB1	1				1	1	1	1	5	2.4341e-07
CCL5_CCR1	1		1		1		1	1	5	2.4341e-07
CSF2_CSF1R				1	1	1	1	1	5	2.4341e-07
CSF2_CSF3R				1	1	1	1	1	5	2.4341e-07
GNAI2_P2RY12				1	1	1	1	1	5	2.4341e-07
HLA-A_LILRB1	1				1	1	1	1	5	2.4341e-07
HLA-B_LILRB1	1				1	1	1	1	5	2.4341e-07
HLA-C_LILRB1	1				1	1	1	1	5	2.4341e-07
HLA-F_LILRB1	1				1	1	1	1	5	2.4341e-07
IFNG_IFNGR1	1	1				1	1	1	5	2.4341e-07
IL2_CD53	1	1	1	1	1				5	2.4341e-07
LIN7C_ABCA1				1	1	1	1	1	5	2.4341e-07
LRPAP1_LRP1				1	1	1	1	1	5	2.4341e-07
LRPAP1_SORL1				1	1	1	1	1	5	2.4341e-07
MFNG_NOTCH2	1	1	1				1	1	5	2.4341e-07
PRND_RPSA				1	1	1	1	1	5	2.4341e-07
PTN_PLXNB2				1	1	1	1	1	5	2.4341e-07
S100A9_TLR4				1	1	1	1	1	5	2.4341e-07
SPP1_ITGB1				1	1	1	1	1	5	2.4341e-07
FASLG_TNFRSF10B	1		1			1	1	1	5	2.4341e-07
BMP10_BMPR2					1	1	1	1	4	1.39428e-05
C3_C3AR1				1		1	1	1	4	1.39428e-05
C3_CD46				1		1	1	1	4	1.39428e-05
C3_ITGAM				1		1	1	1	4	1.39428e-05
C3_ITGAX				1		1	1	1	4	1.39428e-05
C3_ITGB2				1		1	1	1	4	1.39428e-05
C3_LRP1				1		1	1	1	4	1.39428e-05
CSF2_CSF2RA					1	1	1	1	4	1.39428e-05
GRN_TNFRSF1A				1		1	1	1	4	1.39428e-05
GRN_TNFRSF1B				1		1	1	1	4	1.39428e-05
ICAM3_ITGAL			1		1	1		1	4	1.39428e-05
LRPAP1_SORT1					1	1	1	1	4	1.39428e-05
LTB_CD40	1			1	1	1			4	1.39428e-05
PLG_ITGB1				1		1	1	1	4	1.39428e-05
TNFSF10_TNFRSF10B	1					1	1	1	4	1.39428e-05
ICAM3_ITGB2:ITGAL			1		1	1		1	4	1.39428e-05
C3_ITGB2:ITGAM				1		1	1	1	4	1.39428e-05
LTA_LTBR	1			1			1	1	4	1.39428e-05
PTN_PTPRZ1				1		1	1	1	4	1.39428e-05
COPA_SORT1					1	1	1	1	4	1.39428e-05
ADAM10_AXL	1					1	1		3	0.000512845
APOE_SCARB1					1		1	1	3	0.000512845
BMP10_ENG				1			1	1	3	0.000512845
CCL2_CCR1					1		1	1	3	0.000512845
CEL_CXCR4						1	1	1	3	0.000512845
IL1B_ADRB2						1	1	1	3	0.000512845
ITGB3BP_ITGB5					1	1		1	3	0.000512845
MFNG_NOTCH1						1	1	1	3	0.000512845
RIMS2_ABCA1						1	1	1	3	0.000512845
S100A8_TLR4						1	1	1	3	0.000512845
SPP1_ITGA5				1	1		1		3	0.000512845
TNFSF14_TNFRSF14		1	1	1					3	0.000512845
MIF_CD74	1	1	1						3	0.000512845
GRN_SORT1						1	1	1	3	0.000512845
